# Supplementary material for: Characterisation of GPR17‐expressing oligodendrocyte precursors in human ischaemic lesions and correlation with reactive glial responses
Source: J Pathol. 2024 Dec 20;265(2):226–43. doi: 10.1002/path.6381 (PMC11717493; doi:10.1002/path.6381)
Supplement: Supplementary file 2 — Table S1. Expression analyses [file PATH-265-226-s002.xlsx]

## Sheet: Cover page
	Characterisation of GPR17-expressing oligodendrocyte precursors in human ischaemic lesions and correlation with reactive glial responses
	S Raffaele et al. J Pathol. https://doi.org/10.1002/path.6381
	Table S1. Expression analyses

## Sheet: List of DEGs
Entrez ID	#Gene symbol	logFC	FDR q-value
304	ANXA2P2	2.558	0.0426961
728	C5AR1	2.3356	0.0451477
6347	CCL2	2.32884	0.0426961
302	ANXA2	2.30382	0.0426961
301	ANXA1	2.25888	0.0426961
3576	IL8	2.04804	0.0426961
1880	GPR183	2.0347	0.04673
123	PLIN2	1.97809	0.0426961
56662	VTRNA1-3	1.93133	0.0426961
5552	SRGN	1.87973	0.0426961
7852	CXCR4	1.6736	0.0426961
10135	NAMPT	1.63456	0.0426961
1356	CP	1.61675	0.0429493
303	ANXA2P1	1.60307	0.0439911
1192	CLIC1	1.56397	0.0438811
2634	GBP2	1.51754	0.0426961
7057	THBS1	1.50569	0.046844
960	CD44	1.49368	0.04673
3554	IL1R1	1.40982	0.0426961
3162	HMOX1	1.39318	0.0426961
5329	PLAUR	1.39148	0.0468103
5054	SERPINE1	1.34692	0.0468969
57561	ARRDC3	1.28291	0.0426961
2180	ACSL1	1.26889	0.0426961
25903	OLFML2B	1.24759	0.0451477
7538	ZFP36	1.23687	0.0426961
3099	HK2	1.21465	0.0426961
2171	FABP5	1.21403	0.0430761
3311	HSPA7	1.21268	0.0428336
3678	ITGA5	1.19914	0.0496728
7128	TNFAIP3	1.16834	0.0426961
55013	CCDC109B	1.0845	0.0426961
2353	FOS	1.06508	0.0426961
5997	RGS2	1.02326	0.0491977
92689	FAM114A1	1.01857	0.0458584
333932	HIST2H3A	1.00195	0.0466134
28741	TRAJ14	0.987744	0.0426961
100170217	SNAR-B2	0.95284	0.0426961
9473	C1orf38	0.950865	0.0444778
9021	SOCS3	0.946085	0.0426961
84034	EMILIN2	0.942579	0.04673
4783	NFIL3	0.942327	0.0426961
6993	DYNLT1	0.937338	0.0442454
3383	ICAM1	0.930671	0.0429493
100170219	SNAR-C4	0.924214	0.0426961
11067	C10orf10	0.916123	0.0426961
220832	FABP5P3	0.909823	0.0437226
100170226	SNAR-C3	0.907905	0.0426961
654817	NCF1C	0.879156	0.0493132
1282	COL4A1	0.877836	0.0451477
7408	VASP	0.874071	0.0468103
654816	NCF1B	0.873708	0.0485225
4637	MYL6	0.864067	0.050219
4616	GADD45B	0.862175	0.0436573
100170218	SNAR-C2	0.855742	0.0426961
5328	PLAU	0.85382	0.04673
6556	SLC11A1	0.853015	0.0465495
8870	IER3	0.837435	0.0426961
1528	CYB5A	0.829703	0.0426961
51186	WBP5	0.825472	0.0432586
51226	COPZ2	0.824283	0.0476823
9507	ADAMTS4	0.818522	0.0444778
100126781	SNAR-F	0.802706	0.0444778
6206	RPS12	0.783548	0.0444778
28476	IGHJ5	0.780389	0.0426961
2920	CXCL2	0.753339	0.0430761
100170220	SNAR-E	0.752056	0.0426961
195827	AAED1	0.747837	0.0466134
100170228	SNAR-G2	0.746599	0.0426961
25878	MXRA5	0.744458	0.0451477
9023	CH25H	0.73983	0.0446537
9168	TMSB10	0.733589	0.0430761
10092	ARPC5	0.731501	0.0451477
56005	C19orf10	0.714989	0.0476093
90861	HN1L	0.712539	0.0464851
64866	CDCP1	0.674389	0.0493854
1052	CEBPD	0.667669	0.0493854
440836	ODF3B	0.665176	0.0426961
6277	S100A6	0.640258	0.04673
152756	FAM218A	0.625294	0.0426961
6615	SNAI1	0.624644	0.0460243
23645	PPP1R15A	0.618007	0.0491977
10952	SEC61B	0.61793	0.04673
100170221	SNAR-H	0.617662	0.0451477
7295	TXN	0.615797	0.0498352
342538	NACA2	0.615506	0.0439911
5935	RBM3	0.59894	0.04673
9283	GPR37L1	-0.590323	0.0458584
23078	KIAA0564	-0.591017	0.0468103
552889	ATXN7L3B	-0.594144	0.0493944
57534	MIB1	-0.600646	0.0451477
64225	ATL2	-0.601568	0.0466134
64756	ATPAF1	-0.601695	0.0468074
5348	FXYD1	-0.605026	0.0493944
84293	FAM213A	-0.606211	0.0473728
84437	MSANTD4	-0.60648	0.0439911
23396	PIP5K1C	-0.613145	0.0482349
2002	ELK1	-0.613843	0.0497844
80777	CYB5B	-0.620118	0.0438062
10075	HUWE1	-0.625007	0.04673
140707	BRI3BP	-0.625554	0.04673
23305	ACSL6	-0.628862	0.0471224
4504	MT3	-0.63087	0.0428336
6535	SLC6A8	-0.632735	0.0436348
26353	HSPB8	-0.635941	0.0475154
6717	SRI	-0.636608	0.0450003
26273	FBXO3	-0.637748	0.0480753
9747	FAM115A	-0.639985	0.04673
54898	ELOVL2	-0.641889	0.0458584
63827	BCAN	-0.644946	0.0444631
29091	STXBP6	-0.646359	0.0451477
57465	TBC1D24	-0.651267	0.046844
5494	PPM1A	-0.651834	0.0441033
9673	SLC25A44	-0.654791	0.0433039
9793	CKAP5	-0.655073	0.0504961
389813	C9orf172	-0.655359	0.0476093
2029	ENSA	-0.656152	0.0502488
55777	MBD5	-0.657063	0.0476093
57148	RALGAPB	-0.65708	0.0448376
84102	SLC41A2	-0.660805	0.04673
149345	SHISA4	-0.661334	0.0429493
51594	NBAS	-0.661456	0.04673
375704	ENHO	-0.662018	0.0455729
3093	UBE2K	-0.663955	0.0455729
11188	NISCH	-0.664352	0.0429304
166647	GPR125	-0.665175	0.0434115
4719	NDUFS1	-0.666064	0.046448
84448	ABLIM2	-0.668326	0.0494734
148534	TMEM56	-0.669691	0.0426961
339263	C17orf51	-0.669891	0.0494319
7067	THRA	-0.670955	0.0476093
8848	TSC22D1	-0.671104	0.046448
65018	PINK1	-0.672308	0.0476093
7301	TYRO3	-0.672824	0.0498352
83719	YPEL3	-0.673813	0.0475154
1271	CNTFR	-0.674999	0.0429493
9355	LHX2	-0.675197	0.0476093
1387	CREBBP	-0.675501	0.0451477
727800	RNF208	-0.676484	0.0426961
6263	RYR3	-0.678741	0.0441033
7248	TSC1	-0.679639	0.0471224
64397	ZFP106	-0.680746	0.0466134
6595	SMARCA2	-0.680865	0.0426961
55753	OGDHL	-0.685722	0.0495114
340481	ZDHHC21	-0.686887	0.0446537
55915	LANCL2	-0.689776	0.0451477
79096	C11orf49	-0.692209	0.04673
10858	CYP46A1	-0.692452	0.0475235
56126	PCDHB10	-0.694074	0.0429493
4329	ALDH6A1	-0.700499	0.0426961
10725	NFAT5	-0.701313	0.0444778
23014	FBXO21	-0.701412	0.0468103
23369	PUM2	-0.703854	0.0466134
4300	MLLT3	-0.704543	0.04673
1386	ATF2	-0.704642	0.04673
1850	DUSP8	-0.70486	0.0491977
26207	PITPNC1	-0.706367	0.0426961
10060	ABCC9	-0.706484	0.0426961
114	ADCY8	-0.706619	0.0426961
90874	ZNF697	-0.706732	0.0428336
55643	BTBD2	-0.708191	0.0426961
3780	KCNN1	-0.710087	0.0433666
163	AP2B1	-0.710276	0.04673
2181	ACSL3	-0.711403	0.0451477
27069	GHITM	-0.71159	0.0432586
642968	FAM163B	-0.712346	0.0446537
1778	DYNC1H1	-0.713109	0.0476832
3977	LIFR	-0.715678	0.046448
3064	HTT	-0.715808	0.0430761
9213	XPR1	-0.716409	0.0439911
23382	AHCYL2	-0.716553	0.0426961
23348	DOCK9	-0.71749	0.0444778
55972	SLC25A40	-0.717521	0.0446537
57447	NDRG2	-0.717549	0.0426961
5375	PMP2	-0.719601	0.0483444
152485	ZNF827	-0.722838	0.0491977
196475	RMST	-0.723017	0.0426961
27339	PRPF19	-0.728667	0.0464851
254170	FBXO33	-0.729067	0.0426961
26051	PPP1R16B	-0.729853	0.0429493
23332	CLASP1	-0.730607	0.0426961
55832	CAND1	-0.731409	0.0426961
5463	POU6F1	-0.733243	0.0429493
57502	NLGN4X	-0.733974	0.0493132
57633	LRRN1	-0.735166	0.0426961
254531	LPCAT4	-0.73561	0.0502513
3788	KCNS2	-0.736239	0.0444867
2849	GPR26	-0.736436	0.0426961
11170	FAM107A	-0.736682	0.0426961
79041	TMEM38A	-0.737152	0.0466134
154796	AMOT	-0.737279	0.0426961
84926	SPRYD3	-0.737973	0.0498352
5455	POU3F3	-0.739545	0.0426961
727851	RGPD8	-0.739626	0.0458584
2185	PTK2B	-0.739784	0.0426961
93145	OLFM2	-0.741504	0.0426961
3632	INPP5A	-0.741573	0.0438062
7001	PRDX2	-0.742246	0.04673
57452	GALNTL1	-0.742387	0.0428336
23300	ATMIN	-0.7442	0.0466134
130399	ACVR1C	-0.744729	0.0426961
10884	MRPS30	-0.746805	0.0426961
3775	KCNK1	-0.747675	0.0458584
157378	TMEM65	-0.747852	0.0426961
55604	LRRC16A	-0.747968	0.0426961
283455	KSR2	-0.74808	0.0475154
50	ACO2	-0.751576	0.0426961
127262	TPRG1L	-0.75408	0.0458584
6565	SLC15A2	-0.75489	0.0426961
79085	SLC25A23	-0.756235	0.0426961
2941	GSTA4	-0.756868	0.04673
54828	BCAS3	-0.757395	0.046844
55176	SEC61A2	-0.75832	0.0476311
26012	NELF	-0.758737	0.0470897
5911	RAP2A	-0.758925	0.0426961
57795	FAM5B	-0.759331	0.0440159
80036	TRPM3	-0.759339	0.0499885
2262	GPC5	-0.760292	0.0426961
377	ARF3	-0.760585	0.04673
2947	GSTM3	-0.760642	0.04673
5870	RAB6A	-0.761134	0.04673
5814	PURB	-0.761431	0.0426961
151742	PPM1L	-0.761464	0.04673
285382	C3orf70	-0.762561	0.0426961
2776	GNAQ	-0.763502	0.0452611
729438	GATSL2	-0.764971	0.0466134
84912	SLC35B4	-0.765284	0.0476093
23390	ZDHHC17	-0.765832	0.0476093
79837	PIP4K2C	-0.767205	0.0426961
10947	AP3M2	-0.767333	0.0465811
375612	LHFPL3	-0.767403	0.0426961
23043	TNIK	-0.768987	0.0475154
4983	OPHN1	-0.76899	0.0426961
57542	KLHDC5	-0.771911	0.0445731
8224	SYN3	-0.773267	0.0428336
148641	SLC35F3	-0.77489	0.0487065
1812	DRD1	-0.775441	0.0480753
143686	SESN3	-0.779448	0.0426961
6660	SOX5	-0.780125	0.0426961
747	DAGLA	-0.78037	0.0456783
100329109	GCSHP3	-0.78101	0.0475154
133746	JMY	-0.781476	0.0451477
23420	NOMO1	-0.782054	0.0439911
9776	ATG13	-0.782216	0.046844
6304	SATB1	-0.782442	0.0451477
221710	C6orf228	-0.784357	0.0444778
11278	KLF12	-0.785121	0.0436816
5037	PEBP1	-0.786772	0.0438062
22979	EFR3B	-0.78776	0.0477089
4952	OCRL	-0.788193	0.04673
5213	PFKM	-0.789045	0.0426961
8648	NCOA1	-0.789159	0.0426961
54413	NLGN3	-0.78924	0.0426961
729920	ISPD	-0.789322	0.0451477
2835	GPR12	-0.790268	0.04673
23705	CADM1	-0.791782	0.0426961
54800	KLHL24	-0.792793	0.0426961
92154	MTSS1L	-0.793522	0.04673
3419	IDH3A	-0.79844	0.0458331
55212	BBS7	-0.79855	0.0457551
2563	GABRD	-0.799075	0.0466134
30000	TNPO2	-0.801005	0.0426961
22903	BTBD3	-0.801634	0.0426961
408050	NOMO3	-0.801887	0.0429493
8831	SYNGAP1	-0.802445	0.0485225
4649	MYO9A	-0.804377	0.0466134
283820	NOMO2	-0.804665	0.0429135
79104	MEG8	-0.804946	0.0426961
80124	VCPIP1	-0.805645	0.0426961
51059	FAM135B	-0.805922	0.0458584
2806	GOT2	-0.805975	0.0449026
10983	CCNI	-0.806528	0.0426961
64149	C17orf75	-0.809738	0.0454044
610	HCN2	-0.811026	0.0426961
27175	TUBG2	-0.813041	0.0466134
55922	NKRF	-0.813085	0.0426961
130132	RFTN2	-0.815519	0.0450003
84249	PSD2	-0.815558	0.0426961
30837	SOCS7	-0.817229	0.0434459
5596	MAPK4	-0.818015	0.0448376
9805	SCRN1	-0.818186	0.04673
894	CCND2	-0.819843	0.0430761
26994	RNF11	-0.820844	0.0426961
166336	PRICKLE2	-0.823187	0.0446537
5578	PRKCA	-0.824652	0.0426961
10905	MAN1A2	-0.824732	0.0426961
29978	UBQLN2	-0.826011	0.0446537
56122	PCDHB14	-0.826394	0.0426961
360023	ZBTB41	-0.826518	0.0426961
84162	KIAA1109	-0.827244	0.0498352
83692	CD99L2	-0.829165	0.0426961
10243	GPHN	-0.829773	0.0429493
758	MPPED1	-0.830413	0.0426961
23530	NNT	-0.830731	0.0428336
375133	PI4KAP2	-0.831842	0.0450242
9865	TRIL	-0.831942	0.0426961
1826	DSCAM	-0.833564	0.04673
253959	RALGAPA1	-0.83433	0.0458584
22983	MAST1	-0.834441	0.0475154
54438	GFOD1	-0.834861	0.0428336
309	ANXA6	-0.837329	0.0428336
140689	CBLN4	-0.837367	0.0434877
5138	PDE2A	-0.837448	0.0444778
345778	MTX3	-0.838477	0.0446537
728233	PI4KAP1	-0.838551	0.0451477
8534	CHST1	-0.839357	0.0426961
9852	EPM2AIP1	-0.839886	0.0426961
338645	LUZP2	-0.840428	0.0429688
80762	NDFIP1	-0.841987	0.0482349
23037	PDZD2	-0.84266	0.0426961
27115	PDE7B	-0.845151	0.0426961
5650	KLK7	-0.846662	0.0480753
5992	RFX4	-0.847027	0.0426961
324	APC	-0.848239	0.0451477
2931	GSK3A	-0.84907	0.0426961
57026	PDXP	-0.849354	0.0444778
5153	PDE1B	-0.851796	0.046481
145567	TTC7B	-0.851981	0.0426961
9771	RAPGEF5	-0.852102	0.0434459
51606	ATP6V1H	-0.852447	0.0494329
6546	SLC8A1	-0.854189	0.0464946
79605	PGBD5	-0.854683	0.0434459
1141	CHRNB2	-0.855204	0.0426961
4784	NFIX	-0.855445	0.0426961
57535	KIAA1324	-0.855722	0.0468103
23035	PHLPP2	-0.856119	0.0426961
10888	GPR83	-0.856173	0.0426961
389072	PLEKHM3	-0.856283	0.0444631
51617	HMP19	-0.856566	0.0426961
6538	SLC6A11	-0.858668	0.0426961
386757	SLC6A10P	-0.859403	0.0426961
64327	LMBR1	-0.862282	0.0426961
284069	FAM171A2	-0.863295	0.0476093
23204	ARL6IP1	-0.864585	0.04673
100379571	BACE1-AS	-0.865086	0.0426961
150864	FAM117B	-0.866472	0.046844
54989	ZNF770	-0.867097	0.0426961
7905	REEP5	-0.867147	0.0458584
9547	CXCL14	-0.867859	0.0459034
1741	DLG3	-0.868	0.0498352
9853	RUSC2	-0.868932	0.0428336
63939	FAM217B	-0.870218	0.04809
8774	NAPG	-0.870842	0.0485225
339983	NAT8L	-0.877259	0.0426961
26953	RANBP6	-0.877679	0.0426961
801	CALM1	-0.880154	0.0426961
26049	FAM169A	-0.880768	0.046844
84280	BTBD10	-0.880899	0.0429493
5649	RELN	-0.88415	0.0426961
23209	MLC1	-0.885205	0.0426961
54534	MRPL50	-0.886157	0.0429493
259232	NALCN	-0.887876	0.0483444
1952	CELSR2	-0.888975	0.0426961
8660	IRS2	-0.889002	0.0475154
9071	CLDN10	-0.889605	0.0426961
146330	FBXL16	-0.889653	0.0475154
956	ENTPD3	-0.890718	0.0426961
27067	STAU2	-0.891026	0.0493854
27229	TUBGCP4	-0.891187	0.0426961
284339	TMEM145	-0.89273	0.0458584
221061	FAM171A1	-0.895549	0.0426961
152926	PPM1K	-0.896348	0.0426961
56970	ATXN7L3	-0.896602	0.0436348
57414	RHBDD2	-0.897273	0.0458584
57622	LRFN1	-0.898223	0.0426961
254778	C8orf46	-0.898493	0.0426961
220296	HEPACAM	-0.899703	0.0442454
85453	TSPYL5	-0.901822	0.0426961
23329	TBC1D30	-0.902927	0.0426961
3841	KPNA5	-0.902963	0.0426961
9856	KIAA0319	-0.905766	0.0475154
3897	L1CAM	-0.906833	0.0426961
31	ACACA	-0.909428	0.0426961
1808	DPYSL2	-0.909861	0.0426961
27012	KCNV1	-0.91036	0.0446537
84059	GPR98	-0.910642	0.0426961
816	CAMK2B	-0.911553	0.046844
8945	BTRC	-0.912262	0.0476093
9079	LDB2	-0.912468	0.0465528
55102	ATG2B	-0.912791	0.0434877
121456	SLC9A7P1	-0.912826	0.0426961
91851	CHRDL1	-0.913326	0.0426961
56255	TMX4	-0.914586	0.0451477
4038	LRP4	-0.91478	0.0426961
23767	FLRT3	-0.915521	0.0444778
22874	PLEKHA6	-0.915867	0.0426961
65055	REEP1	-0.917128	0.0480753
9312	KCNB2	-0.91759	0.0487065
5165	PDK3	-0.918421	0.046844
57062	DDX24	-0.920515	0.0439911
9863	MAGI2	-0.920882	0.0429493
9498	SLC4A8	-0.921046	0.0426961
23230	VPS13A	-0.921739	0.0448455
389856	USP27X	-0.921862	0.046972
9099	USP2	-0.921875	0.0451477
84961	FBXL20	-0.922943	0.0426961
6507	SLC1A3	-0.923975	0.0426961
80243	PREX2	-0.924024	0.0426961
783	CACNB2	-0.924903	0.0428336
5567	PRKACB	-0.925232	0.0490949
6252	RTN1	-0.926587	0.0451477
389523	GATSL1	-0.927565	0.0426961
57515	SERINC1	-0.932833	0.04673
64101	LRRC4	-0.934848	0.0426961
386597	RNF144A-AS1	-0.934918	0.0430761
9922	IQSEC1	-0.934953	0.0426961
10444	ZER1	-0.936718	0.0426961
10299	MARCH6	-0.937051	0.0426961
23768	FLRT2	-0.938678	0.0426961
1463	NCAN	-0.938732	0.0426961
57692	MAGEE1	-0.941583	0.0426961
55190	NUDT11	-0.942043	0.0451477
81618	ITM2C	-0.942899	0.0426961
27122	DKK3	-0.943604	0.0446537
6653	SORL1	-0.94386	0.0455729
60680	CELF5	-0.944034	0.0468103
23109	DDN	-0.946014	0.0426961
29	ABR	-0.946946	0.0476093
166614	DCLK2	-0.949934	0.0498352
84530	SRRM4	-0.950286	0.0429563
55884	WSB2	-0.952833	0.0426961
81849	ST6GALNAC5	-0.953539	0.0429563
56936	C14orf162	-0.954587	0.0451477
25789	TMEM59L	-0.954874	0.0454044
81831	NETO2	-0.955005	0.04673
23543	RBFOX2	-0.955179	0.0458584
51655	RASD1	-0.955773	0.0426961
9478	CABP1	-0.957393	0.0476823
57586	SYT13	-0.957827	0.0426961
2932	GSK3B	-0.95865	0.0426961
2697	GJA1	-0.958652	0.0426961
83660	TLN2	-0.960021	0.0426961
1268	CNR1	-0.96021	0.0426961
412	STS	-0.960952	0.0426961
2744	GLS	-0.961597	0.0426961
2571	GAD1	-0.963453	0.0451477
1837	DTNA	-0.965008	0.0426961
222236	NAPEPLD	-0.968269	0.0438811
80309	SPHKAP	-0.969471	0.0466134
56977	STOX2	-0.970905	0.0430761
160518	DENND5B	-0.970947	0.0426961
64921	CASD1	-0.971786	0.0434877
1428	CRYM	-0.972597	0.046844
23731	TMEM245	-0.975014	0.0426961
23345	SYNE1	-0.976075	0.0426961
2036	EPB41L1	-0.977246	0.0426961
476	ATP1A1	-0.97733	0.0426961
1946	EFNA5	-0.978019	0.0426961
139065	SLITRK4	-0.978063	0.0430761
1742	DLG4	-0.979981	0.0426961
1122	CHML	-0.981599	0.0426961
53344	CHIC1	-0.981643	0.0426961
23125	CAMTA2	-0.982253	0.0426961
130074	FAM168B	-0.984404	0.0426961
9572	NR1D1	-0.986013	0.0426961
10953	TOMM34	-0.986343	0.0426961
8715	NOL4	-0.987243	0.0452611
203190	LGI3	-0.987673	0.0426961
54602	NDFIP2	-0.989205	0.0476093
10787	NCKAP1	-0.990333	0.046844
6416	MAP2K4	-0.99131	0.04673
23365	ARHGEF12	-0.992193	0.0426961
64409	WBSCR17	-0.99282	0.0488969
9693	RAPGEF2	-0.994495	0.0434115
283450	C12orf51	-0.99459	0.0426961
6875	TAF4B	-0.995483	0.0426961
645974	PABPC1L2B	-0.997323	0.0468103
57451	ODZ2	-0.997873	0.0430761
10768	AHCYL1	-0.999592	0.0426961
8976	WASL	-1.00037	0.0451477
340419	RSPO2	-1.00264	0.0426961
114134	SLC2A13	-1.0027	0.0426961
117	ADCYAP1R1	-1.00601	0.0426961
23548	TTC33	-1.00706	0.0436348
8526	DGKE	-1.00765	0.0426961
8237	USP11	-1.00774	0.0451477
9162	DGKI	-1.00781	0.0493944
6709	SPTAN1	-1.0091	0.0426961
253782	CERS6	-1.01074	0.0446537
547	KIF1A	-1.01103	0.0446537
26115	TANC2	-1.01204	0.0426961
23461	ABCA5	-1.01469	0.0459993
10000	AKT3	-1.01609	0.0432586
80031	SEMA6D	-1.017	0.0426961
146057	TTBK2	-1.01929	0.0428336
10955	SERINC3	-1.01936	0.0426961
84254	CAMKK1	-1.0194	0.0426961
10439	OLFM1	-1.01979	0.04673
23047	PDS5B	-1.02092	0.0458584
146223	CMTM4	-1.02346	0.0426961
9522	SCAMP1	-1.02346	0.0426961
65009	NDRG4	-1.0235	0.0428336
10645	CAMKK2	-1.02359	0.0426961
1131	CHRM3	-1.02447	0.0466134
10810	WASF3	-1.02485	0.0441033
321	APBA2	-1.02565	0.04673
5621	PRNP	-1.02584	0.0430761
55450	CAMK2N1	-1.0259	0.0426961
79699	ZYG11B	-1.02597	0.04673
488	ATP2A2	-1.02847	0.0426961
221074	SLC39A12	-1.02883	0.0426961
1012	CDH13	-1.03027	0.0478144
55607	PPP1R9A	-1.03154	0.046844
5048	PAFAH1B1	-1.03192	0.0426961
2774	GNAL	-1.03218	0.0426961
8139	GAN	-1.03502	0.0426961
1821	DRP2	-1.03756	0.0430761
23089	PEG10	-1.03794	0.0458873
3815	KIT	-1.03799	0.0426961
116931	MED12L	-1.03984	0.0426961
85465	EPT1	-1.04069	0.0426961
130507	UBR3	-1.04121	0.0426961
114815	SORCS1	-1.04268	0.0451477
81539	SLC38A1	-1.04269	0.050177
9912	ARHGAP44	-1.04295	0.046844
116138	KLHDC3	-1.04456	0.0426961
492	ATP2B3	-1.04688	0.0426961
5019	OXCT1	-1.0471	0.0476832
7068	THRB	-1.04774	0.0446537
27289	RND1	-1.04831	0.0451477
89927	C16orf45	-1.04883	0.0464851
80003	PCNXL2	-1.05036	0.0426961
26278	SACS	-1.05077	0.0458584
51555	PEX5L	-1.05646	0.0451477
441027	TMEM150C	-1.06168	0.0426961
8997	KALRN	-1.06473	0.0439911
6324	SCN1B	-1.06592	0.0426961
54914	FOCAD	-1.06875	0.0426961
114795	TMEM132B	-1.07001	0.0426961
9975	NR1D2	-1.07031	0.0426961
10231	RCAN2	-1.07077	0.0426961
23095	KIF1B	-1.07146	0.0426961
79815	NIPAL2	-1.07277	0.0426961
654466	KGFLP2	-1.07716	0.0426961
6844	VAMP2	-1.07783	0.0426961
261729	STEAP2	-1.07847	0.0426961
8851	CDK5R1	-1.07936	0.0426961
64854	USP46	-1.07939	0.0426961
85352	KIAA1644	-1.08163	0.0426961
51440	HPCAL4	-1.08174	0.0426961
2909	ARHGAP35	-1.08267	0.0426961
54749	EPDR1	-1.08276	0.0426961
2334	AFF2	-1.08304	0.0426961
127833	SYT2	-1.08886	0.0475154
1501	CTNND2	-1.09103	0.0426961
22920	KIFAP3	-1.0933	0.0428336
254263	CNIH2	-1.09705	0.0426961
5522	PPP2R2C	-1.10008	0.0426961
163404	LPPR5	-1.10026	0.0429493
3752	KCND3	-1.10144	0.0426961
3746	KCNC1	-1.10334	0.0426961
3800	KIF5C	-1.10589	0.0493854
57156	TMEM63C	-1.10678	0.0426961
814	CAMK4	-1.10705	0.0466239
23261	CAMTA1	-1.10709	0.0426961
9665	KIAA0430	-1.10733	0.0426961
9666	DZIP3	-1.10836	0.0451477
1363	CPE	-1.10853	0.0426961
4345	CD200	-1.11222	0.0458331
5067	CNTN3	-1.11404	0.0475154
30845	EHD3	-1.11451	0.0466134
4916	NTRK3	-1.11591	0.0426961
387104	SOGA3	-1.11649	0.0451477
23031	MAST3	-1.11682	0.0450242
26037	SIPA1L1	-1.11749	0.0426961
28978	TMEM14A	-1.11941	0.0426961
4857	NOVA1	-1.12379	0.0426961
9891	NUAK1	-1.12758	0.045748
4761	NEUROD2	-1.12958	0.0426961
56675	NRIP3	-1.13008	0.0426961
18	ABAT	-1.13136	0.0426961
283554	GPR137C	-1.13194	0.0464851
55074	OXR1	-1.13228	0.0426961
54557	SGTB	-1.1329	0.0426961
818	CAMK2G	-1.13827	0.0426961
84251	SGIP1	-1.13856	0.0446537
259217	HSPA12A	-1.13866	0.0426961
54842	MFSD6	-1.14021	0.0483573
22848	AAK1	-1.14025	0.0426961
59084	ENPP5	-1.14239	0.0426961
481	ATP1B1	-1.14295	0.0428336
79884	MAP9	-1.14317	0.0451477
63982	ANO3	-1.14447	0.0476093
148808	MFSD4	-1.14813	0.0426961
221336	BEND6	-1.14964	0.0446537
83604	TMEM47	-1.15041	0.0426961
492311	IGIP	-1.15345	0.0426961
83851	SYT16	-1.15383	0.0426961
3763	KCNJ6	-1.15571	0.0426961
3787	KCNS1	-1.15686	0.0426961
51286	CEND1	-1.15914	0.0426961
119	ADD2	-1.15944	0.0426961
5063	PAK3	-1.16006	0.0504769
7070	THY1	-1.16228	0.0426961
9821	RB1CC1	-1.16455	0.0426961
57463	AMIGO1	-1.1654	0.0426961
54212	SNTG1	-1.16838	0.0446537
729082	OIP5-AS1	-1.16868	0.0426961
219749	ZNF25	-1.17294	0.0466134
4628	MYH10	-1.17754	0.0468103
54332	GDAP1	-1.17787	0.04673
8404	SPARCL1	-1.17808	0.0426961
4325	MMP16	-1.17859	0.04809
1917	EEF1A2	-1.17915	0.0429493
57613	KIAA1467	-1.18014	0.0426961
1740	DLG2	-1.18164	0.0446537
9783	RIMS3	-1.18308	0.0426961
57689	LRRC4C	-1.18318	0.0426961
8999	CDKL2	-1.18406	0.0426961
59353	TMEM35	-1.18498	0.0426961
5923	RASGRF1	-1.18646	0.0426961
8567	MADD	-1.18876	0.0426961
140767	NRSN1	-1.18898	0.0426961
26034	IPCEF1	-1.18908	0.0446537
9348	NDST3	-1.19288	0.0426961
1159	CKMT1B	-1.19375	0.0444631
5602	MAPK10	-1.19498	0.0426961
523	ATP6V1A	-1.19521	0.0464698
23335	WDR7	-1.19531	0.0426961
291	SLC25A4	-1.19585	0.0426961
1995	ELAVL3	-1.20079	0.0429493
9481	SLC25A27	-1.20229	0.0426961
773	CACNA1A	-1.20384	0.0429493
56899	ANKS1B	-1.20648	0.0426961
23327	NEDD4L	-1.20787	0.0475154
57628	DPP10	-1.20855	0.0451477
1113	CHGA	-1.20922	0.0426961
51335	NGRN	-1.20965	0.0426961
56967	C14orf132	-1.21131	0.0426961
2823	GPM6A	-1.21733	0.0426961
4137	MAPT	-1.21866	0.0435988
460	ASTN1	-1.21886	0.0426961
81491	GPR63	-1.21979	0.0426961
11215	AKAP11	-1.22028	0.0426961
5775	PTPN4	-1.22292	0.0426961
2066	ERBB4	-1.22633	0.0426961
100129396	FAM106CP	-1.23133	0.0426961
401884	MGC57346	-1.23278	0.0426961
79012	CAMKV	-1.23322	0.0464851
3745	KCNB1	-1.23416	0.0426961
57863	CADM3	-1.23668	0.0426961
6855	SYP	-1.2369	0.0426961
57562	KIAA1377	-1.23714	0.0426961
9185	REPS2	-1.23715	0.0426961
55117	SLC6A15	-1.23777	0.046844
3756	KCNH1	-1.23864	0.0430761
64850	AGXT2L1	-1.23904	0.0426961
118427	OLFM3	-1.23952	0.0446875
3766	KCNJ10	-1.2413	0.0426961
23072	HECW1	-1.24347	0.0426961
22999	RIMS1	-1.24349	0.0439911
5532	PPP3CB	-1.24469	0.0426961
116986	AGAP2	-1.24484	0.0444778
6327	SCN2B	-1.24609	0.0426961
56934	CA10	-1.24728	0.0426961
2290	FOXG1	-1.24936	0.0426961
2560	GABRB1	-1.25184	0.0426961
320	APBA1	-1.25291	0.0426961
4897	NRCAM	-1.25315	0.0500048
23271	CAMSAP2	-1.25343	0.0426961
27133	KCNH5	-1.25361	0.0426961
23077	MYCBP2	-1.2583	0.0430761
3797	KIF3C	-1.25973	0.0426961
283576	ZDHHC22	-1.25981	0.0426961
535	ATP6V0A1	-1.26109	0.0426961
129684	CNTNAP5	-1.26468	0.0428336
145581	LRFN5	-1.2727	0.0432586
5099	PCDH7	-1.27328	0.0434115
22911	WDR47	-1.2763	0.0496728
158038	LINGO2	-1.27896	0.0426961
5803	PTPRZ1	-1.28035	0.0426961
57181	SLC39A10	-1.28111	0.04673
27020	NPTN	-1.28213	0.0426961
115827	RAB3C	-1.28352	0.0436348
51559	NT5DC3	-1.28523	0.0426961
8927	BSN	-1.2873	0.0430761
92255	LMBRD2	-1.28927	0.0426961
92973	FP588	-1.29193	0.0426961
7532	YWHAG	-1.29315	0.0426961
1780	DYNC1I1	-1.29398	0.0432586
55342	STRBP	-1.29401	0.0426961
4045	LSAMP	-1.29704	0.0426961
29767	TMOD2	-1.29787	0.0426961
2898	GRIK2	-1.2989	0.0426961
399947	C11orf87	-1.30106	0.0426961
10129	FRY	-1.30253	0.0426961
26470	SEZ6L2	-1.30297	0.0426961
55530	SVOP	-1.30492	0.0444778
777	CACNA1E	-1.30632	0.0426961
9764	KIAA0513	-1.30742	0.0434877
8490	RGS5	-1.30824	0.0426961
51310	SLC22A17	-1.30893	0.0426961
8499	PPFIA2	-1.31254	0.046844
23040	MYT1L	-1.31757	0.0444778
57496	MKL2	-1.32025	0.0426961
146713	RBFOX3	-1.32213	0.0439911
55799	CACNA2D3	-1.32399	0.0426961
5297	PI4KA	-1.32468	0.0426961
5577	PRKAR2B	-1.32522	0.0451477
1804	DPP6	-1.33051	0.0426961
4915	NTRK2	-1.33177	0.0426961
4208	MEF2C	-1.33315	0.0426961
57118	CAMK1D	-1.33526	0.04673
2977	GUCY1A2	-1.33556	0.0426961
2259	FGF14	-1.33698	0.0426961
22859	LPHN1	-1.34257	0.0426961
2915	GRM5	-1.34336	0.0426961
781	CACNA2D1	-1.3438	0.0428336
4884	NPTX1	-1.34531	0.0429493
9915	ARNT2	-1.3465	0.0426961
6505	SLC1A1	-1.34807	0.0426961
1152	CKB	-1.34945	0.0426961
7345	UCHL1	-1.35025	0.0466134
11122	PTPRT	-1.35263	0.0426961
84679	SLC9A7	-1.35332	0.0426961
9372	ZFYVE9	-1.35396	0.0426961
56097	PCDHGC5	-1.35545	0.04673
5218	CDK14	-1.3575	0.0444778
5924	RASGRF2	-1.36236	0.0426961
23507	LRRC8B	-1.3654	0.0426961
2572	GAD2	-1.37097	0.0426961
5058	PAK1	-1.37446	0.04673
548596	CKMT1A	-1.37546	0.0439911
2892	GRIA3	-1.37581	0.0428336
114880	OSBPL6	-1.37797	0.0426961
11113	CIT	-1.37961	0.0426961
222553	SLC35F1	-1.38028	0.0433666
22865	SLITRK3	-1.38529	0.0426961
57578	UNC79	-1.38549	0.0426961
29114	TAGLN3	-1.3899	0.0438944
85300	ATCAY	-1.39116	0.0426961
53822	FXYD7	-1.3912	0.0426961
361	AQP4	-1.39668	0.0426961
11127	KIF3A	-1.39672	0.046844
3738	KCNA3	-1.39689	0.0426961
23154	NCDN	-1.39743	0.0426961
2902	GRIN1	-1.39962	0.0426961
7259	TSPYL1	-1.40067	0.0426961
2026	ENO2	-1.41039	0.0430761
5563	PRKAA2	-1.41148	0.0426961
4900	NRGN	-1.41419	0.0466134
9829	DNAJC6	-1.41629	0.0435988
120114	FAT3	-1.41669	0.0426961
25977	NECAP1	-1.41702	0.0426961
4591	TRIM37	-1.41706	0.0439911
10079	ATP9A	-1.41735	0.0426961
3708	ITPR1	-1.41779	0.0426961
7143	TNR	-1.42142	0.0426961
57528	KCTD16	-1.4228	0.0426961
51761	ATP8A2	-1.42725	0.0451477
2555	GABRA2	-1.42868	0.0426961
125113	KRT222	-1.42878	0.0440159
53616	ADAM22	-1.42912	0.0426961
6447	SCG5	-1.43233	0.0426961
26050	SLITRK5	-1.43286	0.0426961
9746	CLSTN3	-1.43352	0.0426961
8936	WASF1	-1.43542	0.04673
287	ANK2	-1.43555	0.0426961
2775	GNAO1	-1.43646	0.0426961
5534	PPP3R1	-1.43899	0.0426961
6638	SNRPN	-1.43921	0.0426961
54769	DIRAS2	-1.44056	0.0490949
57468	SLC12A5	-1.44264	0.0426961
9760	TOX	-1.44545	0.0432586
9229	DLGAP1	-1.4484	0.0426961
8506	CNTNAP1	-1.44874	0.0426961
54704	PDP1	-1.45122	0.0426961
388662	SLC6A17	-1.45191	0.0426961
134957	STXBP5	-1.45235	0.0426961
6328	SCN3A	-1.45293	0.0426961
57476	GRAMD1B	-1.45604	0.0426961
22883	CLSTN1	-1.45657	0.0426961
80059	LRRTM4	-1.45858	0.0426961
9699	RIMS2	-1.46053	0.0458584
1016	CDH18	-1.46987	0.0426961
108	ADCY2	-1.47387	0.0426961
284161	GDPD1	-1.47545	0.0426961
5864	RAB3A	-1.4761	0.0426961
2805	GOT1	-1.47844	0.0426961
57446	NDRG3	-1.48259	0.0426961
55294	FBXW7	-1.48262	0.0434877
220164	DOK6	-1.48458	0.0504961
554236	DPY19L2P1	-1.48579	0.0426961
6000	RGS7	-1.49126	0.04673
8708	B3GALT1	-1.49324	0.0426961
389073	C2orf80	-1.49531	0.0430761
192683	SCAMP5	-1.49591	0.0426961
10472	ZNF238	-1.50115	0.0426961
10690	FUT9	-1.50242	0.0426961
26999	CYFIP2	-1.50279	0.0426961
10479	SLC9A6	-1.50393	0.0426961
165215	FAM171B	-1.50403	0.0426961
10687	PNMA2	-1.50497	0.0426961
6529	SLC6A1	-1.50558	0.0426961
23518	R3HDM1	-1.50799	0.0426961
100507421	TMEM178B	-1.50829	0.0426961
785	CACNB4	-1.5086	0.0426961
56776	FMN2	-1.50936	0.0426961
57718	PPP4R4	-1.51528	0.0426961
9369	NRXN3	-1.51606	0.0436573
2983	GUCY1B3	-1.51794	0.0426961
202151	RANBP3L	-1.51797	0.0426961
2550	GABBR1	-1.51957	0.0426961
57512	GPR158	-1.52008	0.0429493
10313	RTN3	-1.52116	0.0426961
9607	CARTPT	-1.52154	0.0426961
9353	SLIT2	-1.52158	0.0426961
22853	LMTK2	-1.52543	0.0426961
57526	PCDH19	-1.52629	0.0426961
25830	ST4A1	-1.52937	0.0426961
112755	STX1B	-1.52955	0.0446537
1795	DOCK3	-1.532	0.0426961
10368	CACNG3	-1.53362	0.0439911
90134	KCNH7	-1.53397	0.0426961
491	ATP2B2	-1.53487	0.0426961
359822	KCNIP4-IT1	-1.53579	0.0426961
22849	CPEB3	-1.5362	0.0426961
51062	ATL1	-1.53676	0.0468074
7976	FZD3	-1.54147	0.0426961
3751	KCND2	-1.54148	0.0426961
534	ATP6V1G2	-1.54319	0.0426961
54566	EPB41L4B	-1.54574	0.0444778
23544	SEZ6L	-1.55212	0.0426961
286097	EFHA2	-1.55277	0.0426961
25769	SLC24A2	-1.55365	0.049081
2893	GRIA4	-1.55425	0.0426961
203859	ANO5	-1.55526	0.0426961
728806	NSFP1	-1.55874	0.0444778
1040	CDS1	-1.56078	0.0426961
253152	EPHX4	-1.56131	0.0426961
23285	KIAA1107	-1.56275	0.0426961
2565	GABRG1	-1.56764	0.0426961
256714	MAP7D2	-1.5678	0.0426961
285175	UNC80	-1.57244	0.0426961
57554	LRRC7	-1.57296	0.04673
8867	SYNJ1	-1.57639	0.0426961
6792	CDKL5	-1.58168	0.0429688
64168	NECAB1	-1.58208	0.0426961
3423	IDS	-1.58361	0.0426961
80034	CSRNP3	-1.58729	0.0426961
55885	LMO3	-1.58861	0.0426961
273	AMPH	-1.58951	0.0430761
23284	LPHN3	-1.59042	0.0426961
8001	GLRA3	-1.59173	0.0426961
134111	UBE2QL1	-1.60192	0.0426961
22824	HSPA4L	-1.60697	0.0426961
577	BAI3	-1.61036	0.0426961
6096	RORB	-1.61414	0.0426961
3760	KCNJ3	-1.61965	0.0426961
23025	UNC13A	-1.62063	0.0426961
728215	FAM155A	-1.62087	0.0426961
80333	KCNIP4	-1.62419	0.0426961
266722	HS6ST3	-1.62445	0.0426961
5579	PRKCB	-1.6254	0.0426961
145624	PAR1	-1.62734	0.0426961
4674	NAP1L2	-1.62758	0.0426961
9581	PREPL	-1.62762	0.0426961
4675	NAP1L3	-1.63827	0.0426961
10752	CHL1	-1.63834	0.0426961
225	ABCD2	-1.63862	0.0426961
2556	GABRA3	-1.6416	0.0426961
158399	ZNF483	-1.64394	0.0430761
1123	CHN1	-1.64488	0.0426961
8618	CADPS	-1.64666	0.0426961
57172	CAMK1G	-1.64725	0.0426961
116966	WDR17	-1.64836	0.0426961
23229	ARHGEF9	-1.64873	0.0426961
283209	PGM2L1	-1.6634	0.0426961
57030	SLC17A7	-1.66864	0.0426961
4974	OMG	-1.67015	0.0426961
9758	FRMPD4	-1.67396	0.0426961
2043	EPHA4	-1.67708	0.0426961
22895	RPH3A	-1.68115	0.0426961
1607	DGKB	-1.69124	0.0426961
9201	DCLK1	-1.69351	0.0426961
8671	SLC4A4	-1.70419	0.0426961
55605	KIF21A	-1.70693	0.0426961
93664	CADPS2	-1.70905	0.0426961
440279	UNC13C	-1.71334	0.0475154
114804	RNF157	-1.71709	0.0426961
51701	NLK	-1.72399	0.0426961
3131	HLF	-1.73163	0.0426961
55800	SCN3B	-1.73186	0.0429493
107	ADCY1	-1.73468	0.0426961
5530	PPP3CA	-1.73879	0.0426961
1006	CDH8	-1.73989	0.0426961
23413	NCS1	-1.74608	0.0426961
5126	PCSK2	-1.74834	0.0426961
54715	RBFOX1	-1.75018	0.0426961
6843	VAMP1	-1.7514	0.0426961
53919	SLCO1C1	-1.75222	0.0426961
9743	ARHGAP32	-1.75383	0.0426961
2845	GPR22	-1.75755	0.0444867
9378	NRXN1	-1.76099	0.0426961
9211	LGI1	-1.76188	0.0426961
770	CA11	-1.76484	0.0426961
222865	TMEM130	-1.7688	0.0426961
8745	ADAM23	-1.7691	0.0426961
9615	GDA	-1.77487	0.0426961
23057	NMNAT2	-1.77508	0.0426961
230	ALDOC	-1.78151	0.0426961
26960	NBEA	-1.78637	0.0426961
84553	FAXC	-1.7886	0.0426961
23236	PLCB1	-1.79025	0.0426961
9900	SV2A	-1.79427	0.0426961
4130	MAP1A	-1.80892	0.0426961
1759	DNM1	-1.80961	0.0426961
1996	ELAVL4	-1.81016	0.0426961
10900	RUNDC3A	-1.81505	0.0426961
477	ATP1A2	-1.8182	0.0426961
4905	NSF	-1.81924	0.0426961
2785	GNG3	-1.82182	0.0426961
7102	TSPAN7	-1.82379	0.0426961
51560	RAB6B	-1.82791	0.0426961
253559	CADM2	-1.83825	0.0426961
5274	SERPINI1	-1.84552	0.0429493
200407	CREG2	-1.85284	0.0426961
6785	ELOVL4	-1.85368	0.0426961
25758	C11orf41	-1.85809	0.0426961
9331	B4GALT6	-1.86397	0.0426961
56479	KCNQ5	-1.86459	0.0426961
490	ATP2B1	-1.87249	0.0430521
9796	PHYHIP	-1.87336	0.0426961
53358	SHC3	-1.87519	0.0426961
10486	CAP2	-1.87884	0.042881
134829	CLVS2	-1.88339	0.0426961
1993	ELAVL2	-1.89262	0.0426961
83699	SH3BGRL2	-1.89533	0.0426961
2903	GRIN2A	-1.89581	0.0426961
9890	LPPR4	-1.90031	0.0426961
6506	SLC1A2	-1.90511	0.0426961
4744	NEFH	-1.91113	0.0426961
24141	LAMP5	-1.91705	0.0426961
25849	PARM1	-1.92012	0.0426961
1008	CDH10	-1.94082	0.0426961
401994	OR14I1	-1.95141	0.0426961
257194	NEGR1	-1.95517	0.0426961
9515	STXBP5L	-1.95608	0.0426961
6262	RYR2	-1.96966	0.0451477
6860	SYT4	-1.97773	0.0433341
8507	ENC1	-1.98348	0.0426961
4978	OPCML	-1.99441	0.0426961
6334	SCN8A	-2.01535	0.0426961
26045	LRRTM2	-2.01651	0.0426961
2743	GLRB	-2.03299	0.0426961
6456	SH3GL2	-2.03411	0.0426961
27445	PCLO	-2.04522	0.0426961
482	ATP1B2	-2.04564	0.0426961
2891	GRIA2	-2.04936	0.0426961
55964	SEP3	-2.04945	0.0426961
29953	TRHDE	-2.05039	0.0426961
2557	GABRA4	-2.06153	0.0426961
10369	CACNG2	-2.07178	0.0426961
26047	CNTNAP2	-2.07851	0.0426961
2257	FGF12	-2.10237	0.0426961
478	ATP1A3	-2.11107	0.0426961
150967	PKI55	-2.1146	0.0426961
29106	SCG3	-2.11684	0.0426961
55531	ELMOD1	-2.12113	0.0426961
1272	CNTN1	-2.13436	0.0426961
6812	STXBP1	-2.13707	0.0426961
5999	RGS4	-2.17595	0.0432586
7447	VSNL1	-2.19009	0.0426961
2561	GABRB2	-2.19747	0.0426961
9892	SNAP91	-2.20561	0.0426961
23017	FAIM2	-2.21401	0.0426961
164832	LONRF2	-2.23691	0.0426961
3356	HTR2A	-2.26583	0.0426961
3737	KCNA2	-2.27043	0.0426961
4753	NELL2	-2.28286	0.0428336
9568	GABBR2	-2.29891	0.0426961
2904	GRIN2B	-2.30379	0.0426961
4133	MAP2	-2.30944	0.0426961
6616	SNAP25	-2.34852	0.0426961
815	CAMK2A	-2.36343	0.0426961
9840	TESPA1	-2.37866	0.0426961
23732	FRRS1L	-2.40874	0.0426961
9899	SV2B	-2.40919	0.0426961
6853	SYN1	-2.41145	0.0426961
6854	SYN2	-2.41472	0.0426961
51046	ST8SIA3	-2.42387	0.0426961
22866	CNKSR2	-2.42896	0.0426961
401190	RGS7BP	-2.44254	0.0426961
3747	KCNC2	-2.47053	0.0426961
57282	SLC4A10	-2.48068	0.0426961
6857	SYT1	-2.50814	0.0426961
10740	RFPL1-AS1	-2.59034	0.0426961
11075	STMN2	-2.61518	0.0426961
63908	NAPB	-2.66149	0.0426961
2554	GABRA1	-2.66197	0.0426961
348980	HCN1	-2.7022	0.0426961
26033	ATRNL1	-2.71293	0.0426961
6323	SCN1A	-2.71475	0.0426961
4741	NEFM	-2.78575	0.0426961
2566	GABRG2	-2.79789	0.0426961
6326	SCN2A	-2.85044	0.0426961
9118	INA	-3.16924	0.0426961
4747	NEFL	-3.23284	0.0426961

## Sheet: CellMarker
Term	Overlap	P-value	Adjusted P-value	Old P-value	Old Adjusted P-value	Odds Ratio	Combined Score	Genes
Glutamatergic neuron:Dorsolateral Prefrontal Cortex	61/100	9.12888e-54	7.1753e-51	0	0	31.6543	3865.88	SNAP25;GABRB1;FRMPD4;KCNC2;NCAN;CELF5;FMN2;GRIK2;ELAVL3;GRM5;PSD2;C11ORF87;RBFOX1;SRRM4;SLC6A17;MAGI2;ANK2;TMEM130;GABRG2;GABRG1;HECW1;DGKI;ASTN1;KCTD16;GRIA2;NDRG4;SHC3;STXBP1;CAMK2A;NALCN;PHYHIP;GRIN2A;CLVS2;SLC17A7;SCN3B;CACNG3;GRIA3;DYNC1I1;GRIA4;BEND6;OPCML;GABBR2;GABRA1;SPHKAP;SYT1;PCDHGC5;TMEM132B;NTRK3;SYT16;ATP2B3;GAD2;PNMA2;GRIN2B;EFR3B;DCLK1;SNAP91;PEX5L;FGF14;FAM171B;SCN2A;SCN2B
Oligodendrocyte Precursor cell:Brain	61/102	5.21681e-53	2.0502e-50	0	0	30.107	3624.44	RAB3C;GABRB2;CSRNP3;NCAN;STMN2;AQP4;SLC6A1;ELAVL3;GRM5;LRRTM2;TNR;DLGAP1;KIF1B;PPFIA2;SCN1A;SEMA6D;MAGI2;ANK2;SORCS1;ATP1B2;SLCO1C1;RFX4;SCG3;PMP2;CNTNAP5;ASTN1;GRIA2;ADCYAP1R1;NRXN1;SLC1A2;ADCY2;ADCY8;GRIN2A;PTPRZ1;CLVS2;LRRC4C;GRIA3;TRPM3;GRIA4;OPCML;RFTN2;NTRK2;CADM3;CA10;KCNJ10;CADM2;TMEM132B;NTRK3;ST8SIA3;CADPS;LSAMP;LHFPL3;GRIN2B;DCLK1;MAPK10;FAM135B;DLG2;APC;NOVA1;FAT3;SCN2A
Astrocyte:Spinal Cord	56/95	3.0833e-48	4.03913e-46	0	0	28.9054	3162.2	GABRB1;KCNC2;NCAN;DIRAS2;FAM107A;AQP4;FAIM2;SLC6A1;ELAVL3;RPH3A;GRM5;PSD2;FRRS1L;TNR;ANKS1B;SCN1A;ATP1B2;GPR37L1;SLC39A12;SYP;TMEM130;GABRG2;GABRG1;SLCO1C1;STX1B;RFX4;PMP2;MAPT;ASTN1;SLC24A2;GPM6A;GRIA2;ADCYAP1R1;CAMK2A;SLC1A2;ATP1A2;ADCY8;DPP6;SNTG1;CLVS2;CACNG3;GRIA4;OPCML;GABRA1;CA10;KCNJ10;SPHKAP;CADM2;NTRK3;ST8SIA3;ATP2B3;GAD2;ATP2B2;GRIN2B;MT3;SCN2B
Glial cell:Brain	56/95	3.0833e-48	4.03913e-46	0	0	28.9054	3162.2	GABRB1;KCNC2;NCAN;DIRAS2;FAM107A;AQP4;FAIM2;SLC6A1;ELAVL3;RPH3A;GRM5;PSD2;FRRS1L;TNR;ANKS1B;SCN1A;ATP1B2;GPR37L1;SLC39A12;SYP;TMEM130;GABRG2;GABRG1;SLCO1C1;STX1B;RFX4;PMP2;MAPT;ASTN1;SLC24A2;GPM6A;GRIA2;ADCYAP1R1;CAMK2A;SLC1A2;ATP1A2;ADCY8;DPP6;SNTG1;CLVS2;CACNG3;GRIA4;OPCML;GABRA1;CA10;KCNJ10;SPHKAP;CADM2;NTRK3;ST8SIA3;ATP2B3;GAD2;ATP2B2;GRIN2B;MT3;SCN2B
Glial cell:Sympathetic Ganglion	56/95	3.0833e-48	4.03913e-46	0	0	28.9054	3162.2	GABRB1;KCNC2;NCAN;DIRAS2;FAM107A;AQP4;FAIM2;SLC6A1;ELAVL3;RPH3A;GRM5;PSD2;FRRS1L;TNR;ANKS1B;SCN1A;ATP1B2;GPR37L1;SLC39A12;SYP;TMEM130;GABRG2;GABRG1;SLCO1C1;STX1B;RFX4;PMP2;MAPT;ASTN1;SLC24A2;GPM6A;GRIA2;ADCYAP1R1;CAMK2A;SLC1A2;ATP1A2;ADCY8;DPP6;SNTG1;CLVS2;CACNG3;GRIA4;OPCML;GABRA1;CA10;KCNJ10;SPHKAP;CADM2;NTRK3;ST8SIA3;ATP2B3;GAD2;ATP2B2;GRIN2B;MT3;SCN2B
Schwann cell:Intervertebral Disc	56/95	3.0833e-48	4.03913e-46	0	0	28.9054	3162.2	GABRB1;KCNC2;NCAN;DIRAS2;FAM107A;AQP4;FAIM2;SLC6A1;ELAVL3;RPH3A;GRM5;PSD2;FRRS1L;TNR;ANKS1B;SCN1A;ATP1B2;GPR37L1;SLC39A12;SYP;TMEM130;GABRG2;GABRG1;SLCO1C1;STX1B;RFX4;PMP2;MAPT;ASTN1;SLC24A2;GPM6A;GRIA2;ADCYAP1R1;CAMK2A;SLC1A2;ATP1A2;ADCY8;DPP6;SNTG1;CLVS2;CACNG3;GRIA4;OPCML;GABRA1;CA10;KCNJ10;SPHKAP;CADM2;NTRK3;ST8SIA3;ATP2B3;GAD2;ATP2B2;GRIN2B;MT3;SCN2B
Neuron:Spinal Cord	54/100	1.01666e-43	1.14156e-41	0	0	23.5728	2333.58	NCKAP1;SNAP25;CSRNP3;CTNND2;NCAN;STMN2;PCLO;NRCAM;KIF1B;PPFIA2;GUCY1A2;RBFOX2;CACNA2D1;ANK2;LIFR;MMP16;TAGLN3;ASTN1;KCTD16;GRIA2;NDRG4;SHC3;STXBP1;TMEM59L;PRICKLE2;PCDH19;STOX2;NUAK1;PTPRZ1;EPB41L1;MAP2;ATP9A;MAPK4;WASF3;CAP2;OPCML;ARNT2;SYT1;CADM2;ATRNL1;DCLK2;PCDHB14;NMNAT2;HSPA12A;PCDHB10;DCLK1;SNAP91;MAPK10;DLG2;NBEA;GLRB;CNTN1;CPE;FAM171B
Lake Et al.Science.Ex3:Brain	54/102	4.22108e-43	4.14721e-41	0	0	22.5882	2203.95	PCSK2;RAB3C;GABRB2;RYR2;ATP8A2;CTNND2;SLC35F1;RORB;FRRS1L;KIF5C;ANKS1B;PPFIA2;SCN1A;RBFOX1;SRRM4;MAGI2;SORCS1;ATP1B2;ARHGEF9;OLFM3;DOK6;AMPH;ASTN1;SLC24A2;GPM6A;GRIA2;ADCYAP1R1;NRXN1;KCNA2;ADCY2;ATP1A2;DPP6;CLVS2;SLITRK5;LRRC4C;SCN3B;PAK3;TRPM3;GRIA4;OPCML;GABRA1;CA10;NLGN4X;SPHKAP;NEGR1;CADM2;NTRK3;CADPS;LSAMP;SNAP91;NOVA1;FAT3;FGF12;SCN2B
Glutamatergic neuron:Brain	51/99	5.69564e-40	4.97419e-38	0	0	21.2657	1921.65	RAB3C;SNAP25;KCNC1;KCNC2;NCAN;DIRAS2;STMN2;ELAVL4;CELF5;ELAVL3;GRM5;ATCAY;PSD2;TNR;BSN;C11ORF87;RBFOX1;SRRM4;UNC13A;SVOP;ATP1B2;SYP;GABRG2;GABRG1;OLFM3;SCG3;ASTN1;GRIA2;NAPB;NRXN1;CAMK2A;ZDHHC22;GNG3;CLVS2;PABPC1L2B;SLC17A7;SCN3B;CACNG3;GRIA4;OPCML;SYT4;GABRA1;CA10;SLC12A5;CADM2;ST8SIA3;ATP2B3;GAD2;SNAP91;UNC79;HCN1
Natural Killer cell:Breast	47/98	4.64272e-35	3.04098e-33	0	0	18.3645	1451.81	CNTFR;RAB3C;GRIA2;ADCYAP1R1;RTN1;KCNC1;CTNND2;NCAN;NRXN1;KCNA2;STMN2;ELAVL4;SLC35F1;ATP1A2;ZDHHC22;SLC6A1;ELAVL3;PSD2;KIF5C;CLVS2;NEFL;NEFM;LRRC4C;SCN3B;PAK3;MAPK4;GRIA4;OPCML;RBFOX1;CADM3;SPHKAP;CADM2;ST8SIA3;CADPS;LSAMP;NAP1L3;UBE2QL1;ATP2B3;SORCS1;ATP1B2;SEZ6L;SNAP91;GNAO1;ARHGEF9;AMPH;FAT3;ASTN1
Definitive Zone cell:Adrenal Gland	47/98	4.64272e-35	3.04098e-33	0	0	18.3645	1451.81	CNTFR;RAB3C;GRIA2;ADCYAP1R1;RTN1;KCNC1;CTNND2;NCAN;NRXN1;KCNA2;STMN2;ELAVL4;SLC35F1;ATP1A2;ZDHHC22;SLC6A1;ELAVL3;PSD2;KIF5C;CLVS2;NEFL;NEFM;LRRC4C;SCN3B;PAK3;MAPK4;GRIA4;OPCML;RBFOX1;CADM3;SPHKAP;CADM2;ST8SIA3;CADPS;LSAMP;NAP1L3;UBE2QL1;ATP2B3;SORCS1;ATP1B2;SEZ6L;SNAP91;GNAO1;ARHGEF9;AMPH;FAT3;ASTN1
Chromaffin cell:Adrenal Gland	47/98	4.64272e-35	3.04098e-33	0	0	18.3645	1451.81	CNTFR;RAB3C;GRIA2;ADCYAP1R1;RTN1;KCNC1;CTNND2;NCAN;NRXN1;KCNA2;STMN2;ELAVL4;SLC35F1;ATP1A2;ZDHHC22;SLC6A1;ELAVL3;PSD2;KIF5C;CLVS2;NEFL;NEFM;LRRC4C;SCN3B;PAK3;MAPK4;GRIA4;OPCML;RBFOX1;CADM3;SPHKAP;CADM2;ST8SIA3;CADPS;LSAMP;NAP1L3;UBE2QL1;ATP2B3;SORCS1;ATP1B2;SEZ6L;SNAP91;GNAO1;ARHGEF9;AMPH;FAT3;ASTN1
Esophageal Mucosal cell:Esophagus	47/100	1.51564e-34	7.0076e-33	0	0	17.6696	1375.97	ADCYAP1R1;NDRG4;SHC3;CSRNP3;TRIL;STMN2;PRICKLE2;ATP1A2;ZDHHC22;PCDH19;CHRDL1;TMEM47;STOX2;GJA1;NUAK1;PTPRZ1;MAP2;CHN1;KIF1B;SLIT2;WASF3;PPFIA2;OPCML;GUCY1A2;ARNT2;CADM3;ATRNL1;CACNA2D1;SEMA6D;TMEM132B;LSAMP;ANK2;LIFR;C14ORF132;NMNAT2;HSPA12A;PCDHB10;DCLK1;MAPK10;LRFN5;MMP16;NOVA1;CNTN1;CPE;FAT3;FAM171B;ASTN1
Intestinal Stem cell:Esophagus	47/100	1.51564e-34	7.0076e-33	0	0	17.6696	1375.97	ADCYAP1R1;NDRG4;SHC3;CSRNP3;TRIL;STMN2;PRICKLE2;ATP1A2;ZDHHC22;PCDH19;CHRDL1;TMEM47;STOX2;GJA1;NUAK1;PTPRZ1;MAP2;CHN1;KIF1B;SLIT2;WASF3;PPFIA2;OPCML;GUCY1A2;ARNT2;CADM3;ATRNL1;CACNA2D1;SEMA6D;TMEM132B;LSAMP;ANK2;LIFR;C14ORF132;NMNAT2;HSPA12A;PCDHB10;DCLK1;MAPK10;LRFN5;MMP16;NOVA1;CNTN1;CPE;FAT3;FAM171B;ASTN1
Small Intestinal Stem cell:Small Intestinal Crypt	47/100	1.51564e-34	7.0076e-33	0	0	17.6696	1375.97	ADCYAP1R1;NDRG4;SHC3;CSRNP3;TRIL;STMN2;PRICKLE2;ATP1A2;ZDHHC22;PCDH19;CHRDL1;TMEM47;STOX2;GJA1;NUAK1;PTPRZ1;MAP2;CHN1;KIF1B;SLIT2;WASF3;PPFIA2;OPCML;GUCY1A2;ARNT2;CADM3;ATRNL1;CACNA2D1;SEMA6D;TMEM132B;LSAMP;ANK2;LIFR;C14ORF132;NMNAT2;HSPA12A;PCDHB10;DCLK1;MAPK10;LRFN5;MMP16;NOVA1;CNTN1;CPE;FAT3;FAM171B;ASTN1
Intestinal Stem cell:Colon	47/100	1.51564e-34	7.0076e-33	0	0	17.6696	1375.97	ADCYAP1R1;NDRG4;SHC3;CSRNP3;TRIL;STMN2;PRICKLE2;ATP1A2;ZDHHC22;PCDH19;CHRDL1;TMEM47;STOX2;GJA1;NUAK1;PTPRZ1;MAP2;CHN1;KIF1B;SLIT2;WASF3;PPFIA2;OPCML;GUCY1A2;ARNT2;CADM3;ATRNL1;CACNA2D1;SEMA6D;TMEM132B;LSAMP;ANK2;LIFR;C14ORF132;NMNAT2;HSPA12A;PCDHB10;DCLK1;MAPK10;LRFN5;MMP16;NOVA1;CNTN1;CPE;FAT3;FAM171B;ASTN1
Intestinal Stem cell:Intestine	47/100	1.51564e-34	7.0076e-33	0	0	17.6696	1375.97	ADCYAP1R1;NDRG4;SHC3;CSRNP3;TRIL;STMN2;PRICKLE2;ATP1A2;ZDHHC22;PCDH19;CHRDL1;TMEM47;STOX2;GJA1;NUAK1;PTPRZ1;MAP2;CHN1;KIF1B;SLIT2;WASF3;PPFIA2;OPCML;GUCY1A2;ARNT2;CADM3;ATRNL1;CACNA2D1;SEMA6D;TMEM132B;LSAMP;ANK2;LIFR;C14ORF132;NMNAT2;HSPA12A;PCDHB10;DCLK1;MAPK10;LRFN5;MMP16;NOVA1;CNTN1;CPE;FAT3;FAM171B;ASTN1
Lake Et al.Science.In2:Brain	47/103	8.37729e-34	3.65808e-32	0	0	16.7204	1273.47	SLC24A2;NDRG4;CSRNP3;PRKAA2;DGKB;CDH8;RIMS2;ATCAY;FRRS1L;KIF3A;LRRTM4;B3GALT1;CLVS2;KIF1B;SCN3B;TRPM3;DYNC1I1;SCN1A;USP46;GABRA1;RBFOX1;SRRM4;FZD3;ZNF483;UNC13A;SPHKAP;ATRNL1;TMEM132B;MAGI2;ST8SIA3;CADPS;SYT16;GAD2;ANK2;GRIN2B;EFR3B;GABRG2;GPR137C;STXBP5L;PEX5L;DLG2;FAT3;FGF12;CNTNAP5;UNC79;KCTD16;HCN1
Neuronal Progenitor cell:Undefined	46/101	4.60867e-33	1.81723e-31	0	0	16.6456	1239.39	GRIA2;SNAP25;ADCYAP1R1;NDRG4;CSRNP3;KCNC1;CTNND2;NCAN;FAXC;TMEM59L;AQP4;SLC35F1;ZDHHC22;PCDH19;NOL4;ELAVL3;STOX2;GRM5;PCLO;CAMKV;PTPRZ1;MAP2;ERBB4;CLVS2;KIF1A;BSN;SH3GL2;MAPK4;GRIA4;OPCML;SYT4;FZD3;TMEM178B;SYT1;CADM2;ATRNL1;ST8SIA3;PNMA2;DCLK1;SNAP91;MAPK10;CNTN1;TAGLN3;FGF12;INA;ASTN1
Bipolar cell:Eye	45/96	4.62399e-33	1.81723e-31	0	0	17.5461	1306.38	SNAP25;CNTNAP1;GABRB1;SHC3;FRMPD4;RASGRF2;STXBP1;CEND1;FMN2;HTR2A;SOGA3;NALCN;SYNE1;RGS4;DRP2;AKAP11;DPYSL2;AKT3;CHN1;SACS;KIF3C;SPTAN1;GRIA3;KCNH1;RGS7;BEND6;C11ORF87;NEGR1;DCLK2;PRKCA;PNMA2;DNM1;DKK3;STX1B;APC;DLG4;DOK6;SCN8A;HECW1;MAP1A;AAK1;PDE7B;SCN2A;DGKI;KCTD16
Neuron:Adipose Tissue	45/101	7.54741e-32	2.82489e-30	0	0	15.9753	1144.81	GRIA2;SNAP25;NDRG4;SHC3;KCNC1;STXBP1;NCAN;FAXC;TMEM59L;STMN2;CELF5;ZDHHC22;PHYHIP;ELAVL2;ELAVL3;ATCAY;CAMKV;MAP2;CHN1;CLVS2;KIF3C;KIF1A;BSN;SH3GL2;OPCML;SYT4;ARNT2;C11ORF87;UNC13A;RBFOX3;SYT1;ST8SIA3;NMNAT2;PNMA2;EFR3B;GABRG2;DCLK1;SNAP91;DNM1;TYRO3;FAM171B;TAGLN3;INA;ASTN1;KCTD16
Neuron:Embryo	43/98	3.8296e-30	1.36821e-28	0	0	15.5111	1050.64	GRIA2;ADCYAP1R1;KCNC1;MYT1L;NCAN;NRXN1;KCNA2;CEND1;CELF5;ATP1A3;SLC35F1;ZDHHC22;ELAVL3;ATCAY;FRRS1L;KIF5C;SLC22A17;SV2A;CLVS2;NEFL;NEFM;SCN3B;OPCML;GABRA1;RBFOX1;CA10;RBFOX3;ST8SIA3;NAP1L3;ATP2B3;ATP1B2;SYP;PNMA2;SEZ6L;HPCAL4;RUNDC3A;TMEM130;SNAP91;POU6F1;STX1B;FXYD7;APBA2;ASTN1
Immature neuron:Undefined	40/101	4.81115e-26	1.64416e-24	0	0	12.9649	755.803	GRIA2;SNAP25;NDRG4;KCNC1;NCAN;FAXC;TMEM59L;MAST1;STMN2;CELF5;ZDHHC22;NOL4;ELAVL2;ELAVL3;RIMS2;TMEM145;FAM171A2;ATCAY;CAMKV;CLVS2;KIF1A;WASF1;SH3GL2;SYT4;GABBR2;UNC13A;SLC12A5;SYT1;ST8SIA3;SYP;PNMA2;EFR3B;GABRG2;SNAP91;STXBP5L;OLFM3;FAM171B;TAGLN3;INA;KCTD16
Neuroendocrine cell:Fetal Pancreas	38/99	3.21118e-24	1.05166e-22	0	0	12.2909	664.884	SNAP25;CNTNAP1;RAB3A;STXBP1;NCAN;USP11;TMEM59L;CEND1;ATP1A3;SOGA3;ENO2;AP3M2;GNG3;PSD2;KIF5C;SLC22A17;SV2A;CHN1;NEFL;NEFM;KIF3C;KIF1A;NCDN;RAB6B;CA11;ATP6V1G2;MAGEE1;NAP1L3;SYP;TUBG2;FBXL16;SNAP91;SYN1;STX1B;DLG4;TAGLN3;CNIH2;INA
Lake Et al.Science.Ex7:Brain	38/100	4.93653e-24	1.55205e-22	0	0	12.0921	648.926	CNTFR;ADCYAP1R1;CSRNP3;TRIL;NRXN1;STMN2;SLC35F1;THY1;LDB2;ZDHHC22;PCDH19;CHRDL1;PREX2;TMEM47;SLC22A17;NEFM;SLIT2;GRIA3;WASF3;OPCML;GUCY1A2;CACNA2D1;SEMA6D;TMEM132B;MAGI2;LSAMP;NAP1L3;UBE2QL1;ANK2;C14ORF132;DCLK1;OLFM1;LRFN5;MMP16;NOVA1;AMPH;FAT3;ASTN1
Lake Et al.Science.In1:Brain	37/98	2.55886e-23	7.73564e-22	0	0	11.9551	621.9	NLGN3;CNTFR;RAB3C;GRIA2;CNTNAP2;ADCYAP1R1;KCNC1;CTNND2;NCAN;NRXN1;KCNA2;STMN2;ELAVL4;SLC35F1;ZDHHC22;CACNA1E;ELAVL3;PTPRZ1;KIF5C;CNR1;CLVS2;NEFL;NEFM;KIF1A;RBFOX1;CADM3;ST8SIA3;LSAMP;NAP1L3;UBE2QL1;SORCS1;ATP1B2;SEZ6L;SNAP91;NELL2;FAT3;ASTN1
Neuroendocrine cell:Pancreas	36/99	4.52161e-22	1.31629e-20	0	0	11.2498	552.904	CNTNAP1;KCNC1;NCAN;USP11;TMEM59L;STMN2;CEND1;SLC35F1;SOGA3;FMN2;ZDHHC22;ENO2;NUDT11;CAMKV;PSD2;KIF5C;SLC22A17;SV2A;CHN1;CLVS2;NEFL;NEFM;KIF3C;KIF1A;OPCML;C11ORF87;ATP6V1G2;NAP1L3;ATP2B3;PNMA2;SYN1;SCN8A;FAT3;TAGLN3;INA;ASTN1
Osteogenic Precursor-Like cell:Dermis	33/101	1.09223e-18	3.06605e-17	0	0	9.52182	393.806	NCKAP1;CSRNP3;PRKAA2;FAXC;PRICKLE2;NEDD4L;EFNA5;PPP1R9A;RIMS1;NEUROD2;STOX2;PCLO;KIF3A;MAP2;ERBB4;SLITRK5;LRRC4C;LONRF2;ANKS1B;CAP2;ARNT2;OSBPL6;CADM1;PCDH7;LIFR;HSPA12A;DCLK1;MAPK10;GLRB;NOVA1;CNTN1;FAM171B;FGF12
Endocrine cell:Pancreas	32/104	2.7212e-17	7.37539e-16	0	0	8.70945	332.204	NCKAP1;SNAP25;NDRG4;PRKAA2;STXBP1;FAXC;TMEM59L;LRP4;SEZ6L2;HS6ST3;EPB41L4B;PCLO;EPB41L1;MAP2;NCS1;CKMT1B;BSN;ATP9A;CAP2;ARNT2;RBFOX2;UNC13A;SYT1;CMTM4;NMNAT2;PNMA2;SYT13;HSPA12A;SNAP91;STXBP5L;TYRO3;CPE
Intermediate Progenitor cell:Undefined	31/98	3.51501e-17	9.20934e-16	0	0	9.05995	343.253	CYFIP2;NLGN3;ABCD2;RTN1;CTNND2;NCAN;KCNA2;ELAVL4;KCNA3;ATP1A3;ABAT;CACNA1E;NOL4;PITPNC1;ELAVL3;RNF157;KIF5C;CNR1;ACSL6;SLC4A10;NAP1L2;FBXL16;SEZ6L;HPCAL4;RUNDC3A;GNAO1;NELL2;RFX4;CAMK4;FXYD7;CDK5R1
Abnormal Plasma cell:Peripheral Blood	31/101	9.26538e-17	2.34922e-15	0	0	8.67029	320.087	PTPRT;CNTFR;ADCYAP1R1;PARM1;RTN1;NRXN1;KCNA2;FAM107A;STMN2;ELAVL4;AQP4;NDRG2;SLC6A1;CXCL14;SLC4A4;SLC8A1;LAMP5;CHL1;LRRC4C;SCN3A;NTRK2;CADM3;CADM1;KCND3;LSAMP;UBE2QL1;SEZ6L;CP;MAPK10;RCAN2;SPARCL1
Astrocyte:Embryonic Prefrontal Cortex	58/342	1.93534e-16	4.75367e-15	0	0	4.06669	147.137	TRIL;NCAN;FAM107A;ELAVL4;MLC1;ABAT;AQP4;SLC6A1;SLC4A4;CXCL14;GJA1;UCHL1;TMSB10;RBFOX2;SLC15A2;ELOVL2;SEMA6D;ACSL6;SHISA4;LIFR;GPR37L1;SLC39A12;ATP1B2;SEZ6L;DKK3;SLCO1C1;BCAN;CLDN10;OLFM2;RFX4;SPARCL1;ALDOC;TAGLN3;NLGN3;ADCYAP1R1;RTN1;C3ORF70;LUZP2;SLC1A2;SLC1A3;LRP4;ATP1A2;NDRG2;ENHO;PTPRZ1;TSPAN7;CAMK2G;LGI1;NTRK2;DTNA;KCNJ10;SYT1;TMEM132B;MT3;ALDH6A1;FABP5;FXYD1;ITM2C
Adipose-derived Stromal cell:Visceral Adipose Tissue	30/100	5.87089e-16	1.35721e-14	0	0	8.38194	293.966	FAM107A;STMN2;PRICKLE2;ATP1A2;THY1;LDB2;CHRDL1;PHYHIP;TMEM47;GJA1;PTPRZ1;CHL1;OPCML;NTRK2;CADM3;SGIP1;SEMA6D;DCLK1;DKK3;MAPK10;FGF14;COL4A1;RCAN2;SPARCL1;CNTN3;TAGLN3;RGS7BP;MXRA5;CD200;CAMK1G
Adipose-derived Stem cell:Visceral Adipose Tissue	30/100	5.87089e-16	1.35721e-14	0	0	8.38194	293.966	FAM107A;STMN2;PRICKLE2;ATP1A2;THY1;LDB2;CHRDL1;PHYHIP;TMEM47;GJA1;PTPRZ1;CHL1;OPCML;NTRK2;CADM3;SGIP1;SEMA6D;DCLK1;DKK3;MAPK10;FGF14;COL4A1;RCAN2;SPARCL1;CNTN3;TAGLN3;RGS7BP;MXRA5;CD200;CAMK1G
Mesenchymal Stem cell:Brown Adipose Tissue	30/102	1.07483e-15	2.41375e-14	0	0	8.14824	280.842	CNTFR;NCKAP1;CSRNP3;PRKAA2;LRP4;AQP4;ATP1A2;PPP1R9A;KALRN;TMEM47;SLC25A27;EPB41L4B;STOX2;PCLO;FLRT3;ERBB4;MAPK4;CAP2;CADPS2;GUCY1A2;DTNA;CACNA2D1;SEMA6D;ANK2;LIFR;HSPA12A;DCLK1;CPE;TLN2;FGF12
Primordial Germ cell:Germ	28/92	3.64468e-15	7.95755e-14	0	0	8.54162	283.971	PTPRT;GABRB2;GRIA2;GABRB1;DGKB;KCNC2;NCAN;NRXN1;CACNA1E;NOL4;GRM5;GRIN2A;KIF3A;TNR;DLGAP1;LGI1;GABRA1;CA10;OR14I1;ATP2B3;GAD2;GRIN2B;GABRG2;GABRG1;PEX5L;RFX4;UNC79;KCTD16
Stem cell:Esophagus	29/102	8.68587e-15	1.84516e-13	0	0	7.76031	251.256	CNTFR;NCKAP1;ADCYAP1R1;CSRNP3;TRIL;LRP4;THY1;PCDH19;TMEM47;STOX2;GJA1;NUAK1;EPB41L1;MAP2;SLIT2;CAP2;GUCY1A2;ARNT2;RBFOX2;CACNA2D1;SEMA6D;ANK2;LIFR;HSPA12A;PCDHB10;DCLK1;CNTN1;CPE;ASTN1
Corneal Endothelial cell:Eye	28/99	2.91637e-14	6.03229e-13	0	0	7.69665	239.873	CNTFR;ADCYAP1R1;PARM1;CSRNP3;CTNND2;TRIL;STMN2;SLC35F1;ATP1A2;THY1;LDB2;PCDH19;CHRDL1;AMOT;PREX2;TMEM47;SLC22A17;LRRC4C;NTRK2;CADM3;NLGN4X;KCND2;NAP1L3;DCLK1;RCAN2;LRRN1;RGS7BP;CD200
Neural cell:Embryoid Body	28/100	3.86085e-14	7.78109e-13	0	0	7.58935	234.399	CNTFR;ADCYAP1R1;CSRNP3;CTNND2;NCAN;NRXN1;SLC35F1;ZDHHC22;PCDH19;STOX2;CAMKV;PTPRZ1;CLVS2;KIF1A;MAPK4;OPCML;SYT4;FZD3;NLGN4X;TMEM132B;ST8SIA3;ANK2;DCLK1;SNAP91;MAPK10;FAT3;TAGLN3;ASTN1
Bulge Stem cell:Scalp	27/98	1.69948e-13	3.33948e-12	0	0	7.41412	218	RAB3C;ADCYAP1R1;NRXN1;KCNA2;STMN2;ELAVL4;LDB2;PREX2;CCND2;CHL1;CNR1;LRRC4C;PAK3;OPCML;PPP1R16B;SYT4;CADM3;SNRPN;NLGN4X;ST8SIA3;CADPS;NAP1L3;SEZ6L;CNKSR2;ARHGEF9;TOX;CD200
Pancreatic Stem cell:Pancreas	27/101	3.78395e-13	7.25411e-12	0	0	7.11242	203.435	RAB3C;CNTNAP2;ADCYAP1R1;CSRNP3;TRIL;NRXN1;SLC35F1;ADCY2;ATP1A2;PCDH19;PPP1R9A;KALRN;PREX2;PTPRZ1;GRIA4;NLGN4X;SEMA6D;TMEM132B;MAGI2;ST8SIA3;CADPS;LSAMP;SORCS1;DCLK1;KIT;FAT3;LRRN1
Cancer Stem cell:Kidney	26/100	2.08324e-12	3.89864e-11	0	0	6.84195	184.029	CYFIP2;DPP10;RAB3C;ADCYAP1R1;RTN1;PPM1L;SATB1;NRXN1;KCNA2;ELAVL4;LRRC4;CXCR4;CACNA1E;LAMP5;CCND2;KIF5C;PPP1R16B;PRKCB;ST8SIA3;CADPS;ATP1B2;SEZ6L;NELL2;KIT;LRRN1;CD200
Oligodendrocyte Progenitor cell:Embryonic Prefrontal Cortex	27/110	3.47293e-12	6.3482e-11	0	0	6.33818	167.239	RTN1;LUZP2;STMN2;ELAVL4;SLC35F1;NEUROD2;PTPRZ1;TSPAN7;ENC1;LRRC4C;TMSB10;C2ORF80;SCN1A;RFTN2;CA10;SYT1;CADM2;OMG;LSAMP;LHFPL3;SEZ6L;MT3;BCAN;NOVA1;CNTN1;PMP2;ITM2C
Pigment Epithelial cell:Eye	25/100	1.41713e-11	2.53151e-10	0	0	6.48407	161.971	GRIA2;NCAN;SLC1A3;LRP4;GRM5;PCLO;PTPRZ1;MAP2;OPCML;FZD3;GAD1;PCDH7;LHFPL3;SLC39A12;GRIN2B;PCDHB10;DCLK1;SLCO1C1;BCAN;RFX4;CNTN1;PMP2;TAGLN3;ST6GALNAC5;ASTN1
Progenitor cell:Bone Marrow	25/101	1.79533e-11	3.13584e-10	0	0	6.39842	158.318	PTPRT;ADCYAP1R1;TRIL;FAM107A;STMN2;AQP4;ATP1A2;THY1;LDB2;SLC6A1;KALRN;CHRDL1;PREX2;RGS5;CHL1;TSPAN7;NTRK2;CADM3;SGIP1;SEMA6D;MAPK10;RCAN2;KIT;SPARCL1;RGS7BP
Clara cell:Undefined	24/98	5.79286e-11	9.89823e-10	0	0	6.30268	148.566	NSF;NAPB;DYNC1H1;CLSTN3;IQSEC1;CLSTN1;HTT;CD99L2;TTBK2;SCAMP5;NISCH;ABR;FAM168B;RALGAPB;AKAP11;SYNJ1;DLG4;PI4KA;WDR7;BSN;SPTAN1;PLEKHM3;ATG2B;PAFAH1B1
Cancer Stem cell:Skin	24/101	1.1435e-10	1.91233e-09	0	0	6.05616	138.636	PTPRT;ADCYAP1R1;FZD3;CSRNP3;NLGN4X;CTNND2;TRIL;NCAN;NRXN1;AQP4;SLC35F1;ZDHHC22;SYT13;PCDH19;PPP1R9A;MAPK10;STOX2;PTPRZ1;ERBB4;LRRN1;TAGLN3;KIF1A;MAPK4;ASTN1
Astrocyte:Brain	31/164	1.26496e-10	2.07137e-09	0	0	4.54813	103.655	ADCYAP1R1;GABRB1;HEPACAM;TRIL;HSPB8;C5AR1;SLC1A2;MLC1;SLC1A3;AQP4;NDRG2;SLC4A4;CHRDL1;ZFP36;KIF21A;NTRK2;DTNA;GADD45B;KCNH7;ACSL6;ATP1B2;FOS;L1CAM;SORL1;DKK3;RFX4;SPARCL1;CPE;FXYD7;SCG3;ALDOC
Retinal Progenitor cell:Retina	23/97	2.91783e-10	4.58684e-09	0	0	6.03387	132.474	RAB3C;EPHA4;NTRK2;ADCYAP1R1;SGIP1;SATB1;SEMA6D;NRXN1;STMN2;LRRC4;NAP1L3;LDB2;CHRDL1;AFF2;PREX2;CCND2;CHL1;RCAN2;KIT;SPARCL1;AMPH;RGS7BP;CD200
Embryonic Stem cell:Periodontal Ligament	23/97	2.91783e-10	4.58684e-09	0	0	6.03387	132.474	RAB3C;EPHA4;NTRK2;ADCYAP1R1;SGIP1;SATB1;SEMA6D;NRXN1;STMN2;LRRC4;NAP1L3;LDB2;CHRDL1;AFF2;PREX2;CCND2;CHL1;RCAN2;KIT;SPARCL1;AMPH;RGS7BP;CD200
Gastric Stem cell:Gastric Gland	23/100	5.58981e-10	7.44677e-09	0	0	5.79787	123.523	CNTFR;NCKAP1;GUCY1A2;RBFOX2;CSRNP3;TRIL;CACNA2D1;SEMA6D;LRP4;ANK2;LIFR;PCDH19;HSPA12A;KALRN;FAM171A1;GSTA4;FLRT3;CPE;TLN2;STXBP6;SLIT2;RAPGEF5;CAP2
Corneal Limbal Stem cell:Limbal Epithelium	23/100	5.58981e-10	7.44677e-09	0	0	5.79787	123.523	CNTFR;NCKAP1;GUCY1A2;RBFOX2;CSRNP3;TRIL;CACNA2D1;SEMA6D;LRP4;ANK2;LIFR;PCDH19;HSPA12A;KALRN;FAM171A1;GSTA4;FLRT3;CPE;TLN2;STXBP6;SLIT2;RAPGEF5;CAP2
Intestinal Stem cell:Gastrointestinal Tract	23/100	5.58981e-10	7.44677e-09	0	0	5.79787	123.523	CNTFR;NCKAP1;GUCY1A2;RBFOX2;CSRNP3;TRIL;CACNA2D1;SEMA6D;LRP4;ANK2;LIFR;PCDH19;HSPA12A;KALRN;FAM171A1;GSTA4;FLRT3;CPE;TLN2;STXBP6;SLIT2;RAPGEF5;CAP2
Somatic Stem cell:Endometrium	23/100	5.58981e-10	7.44677e-09	0	0	5.79787	123.523	CNTFR;NCKAP1;GUCY1A2;RBFOX2;CSRNP3;TRIL;CACNA2D1;SEMA6D;LRP4;ANK2;LIFR;PCDH19;HSPA12A;KALRN;FAM171A1;GSTA4;FLRT3;CPE;TLN2;STXBP6;SLIT2;RAPGEF5;CAP2
Ovarian Somatic cell:Ovary	23/100	5.58981e-10	7.44677e-09	0	0	5.79787	123.523	CNTFR;NCKAP1;GUCY1A2;RBFOX2;CSRNP3;TRIL;CACNA2D1;SEMA6D;LRP4;ANK2;LIFR;PCDH19;HSPA12A;KALRN;FAM171A1;GSTA4;FLRT3;CPE;TLN2;STXBP6;SLIT2;RAPGEF5;CAP2
Stem cell:Gastric Gland	23/100	5.58981e-10	7.44677e-09	0	0	5.79787	123.523	CNTFR;NCKAP1;GUCY1A2;RBFOX2;CSRNP3;TRIL;CACNA2D1;SEMA6D;LRP4;ANK2;LIFR;PCDH19;HSPA12A;KALRN;FAM171A1;GSTA4;FLRT3;CPE;TLN2;STXBP6;SLIT2;RAPGEF5;CAP2
Mesothelial cell:Lung	23/100	5.58981e-10	7.44677e-09	0	0	5.79787	123.523	RBFOX2;CACNA2D1;SLC6A15;DCLK2;ANK2;FMN2;DKK3;RGS4;TMEM47;GJA1;NUAK1;UCHL1;MMP16;GLRB;COL4A1;PEG10;CHN1;FAM171B;SLIT2;MYH10;INA;WASF3;CAP2
Interstitial cell:Bladder	23/100	5.58981e-10	7.44677e-09	0	0	5.79787	123.523	RBFOX2;CACNA2D1;SLC6A15;DCLK2;ANK2;FMN2;DKK3;RGS4;TMEM47;GJA1;NUAK1;UCHL1;MMP16;GLRB;COL4A1;PEG10;CHN1;FAM171B;SLIT2;MYH10;INA;WASF3;CAP2
Primitive Endoderm cell:Germ	23/100	5.58981e-10	7.44677e-09	0	0	5.79787	123.523	RBFOX2;CACNA2D1;SLC6A15;DCLK2;ANK2;FMN2;DKK3;RGS4;TMEM47;GJA1;NUAK1;UCHL1;MMP16;GLRB;COL4A1;PEG10;CHN1;FAM171B;SLIT2;MYH10;INA;WASF3;CAP2
Endocrine Progenitor cell:Pancreas	23/101	6.90092e-10	9.04021e-09	0	0	5.72323	120.727	NCKAP1;ARNT2;NDRG4;RBFOX2;SHC3;PCDH7;TMEM59L;LRP4;LIFR;NMNAT2;SEZ6L2;HSPA12A;CELSR2;PHYHIP;PCDHB10;CAMSAP2;EPB41L4B;NUAK1;EPB41L1;MAP2;NCS1;CPE;CAP2
Fibroblast:Pancreas	21/101	2.12523e-08	2.73841e-07	0	0	5.08396	89.8172	C11ORF87;CSRNP3;CACNA2D1;STMN2;PRICKLE2;ANK2;THY1;PCDHB10;DCLK1;DKK3;TMEM47;GJA1;LRFN5;MMP16;COL4A1;CHN1;FAT3;SLIT2;DGKI;GRIA3;OPCML
Neural Stem cell:Inferior Colliculus	21/102	2.55203e-08	3.23531e-07	0	0	5.02093	87.7848	CNTFR;ADCYAP1R1;NDRG4;RBFOX2;CSRNP3;NLGN4X;TRIL;LRP4;ANK2;LIFR;PCDH19;PPP1R9A;DCLK1;STOX2;GJA1;PTPRZ1;EPB41L1;CPE;KIF1A;MAPK4;ASTN1
Neuron:Undefined	1938-12-01	1.81041e-07	2.2587e-06	0	0	8.88251	137.897	PRNP;RBFOX3;MAP2;DLG4;TSPAN7;NEFM;THY1;FOS;SYP;L1CAM;NEFH;CD200
GABAergic neuron:Undefined	2024-05-05	3.06419e-07	3.7632e-06	0	0	95010	1.42499e+06	GABBR2;GABBR1;GAD1;GAD2;SLC6A1
Flk1+ Mesodermal cell:Pluripotent Stem Cell	19/99	3.74031e-07	4.5229e-06	0	0	4.59037	67.9326	CDS1;NCKAP1;CADPS2;FZD3;RBFOX2;PRKAA2;CKMT1A;NEDD4L;LIFR;WASL;ATP1B1;PPP1R9A;EPB41L4B;STOX2;PCLO;EPB41L1;FLRT3;CKMT1B;KIF21A
Cholinergic neuron:Undefined	19/100	4.40446e-07	5.24532e-06	0	0	4.53346	66.3494	CHGA;CNTFR;SYT4;ADCYAP1R1;KCNC1;CTNND2;NCAN;TMEM59L;STMN2;ELAVL4;SNAP91;ELAVL3;OLFM3;CAMKV;CLVS2;NEFM;KIF1A;INA;ASTN1
Large Granular lymphocyte:Peripheral Blood	18/97	1.26434e-06	1.48324e-05	0	0	4.39956	59.7503	ATP6V1G2;USP11;NAP1L3;PDXP;SOGA3;NUDT11;FAM171A2;UCHL1;CAMKV;MMP16;DLG4;SV2A;CHN1;KIF3C;KIF1A;NCDN;NAT8L;WASF1
Neural Progenitor cell:Eye	18/99	1.72274e-06	1.96243e-05	0	0	4.29048	56.9414	NCKAP1;RBFOX2;CACNA2D1;LRP4;ANK2;LIFR;HSPA12A;PCDHB10;TMEM47;GJA1;NUAK1;MMP16;COL4A1;EPB41L1;CPE;TLN2;SLIT2;CAP2
Neural Stem cell:Spinal Cord	18/99	1.72274e-06	1.96243e-05	0	0	4.29048	56.9414	NCKAP1;RBFOX2;CACNA2D1;LRP4;ANK2;LIFR;HSPA12A;PCDHB10;TMEM47;GJA1;NUAK1;MMP16;COL4A1;EPB41L1;CPE;TLN2;SLIT2;CAP2
Epithelial cell:Embryoid Body	18/101	2.32666e-06	2.61251e-05	0	0	4.18665	54.3053	NCKAP1;SEMA6D;HSPB8;PCDH7;PRICKLE2;LRP4;ANK2;LIFR;DCLK1;TMEM47;STOX2;GJA1;PTPRZ1;COL4A1;EPB41L1;SLIT2;MXRA5;CAP2
Oligodendrocyte Progenitor cell:Brain	17/101	9.8035e-06	0.000107021	0	0	3.9028	45.0101	ARNT2;ADCYAP1R1;PCDHGC5;CACNA2D1;SEMA6D;SLC1A3;DCLK2;ANK2;THY1;LDB2;DKK3;TMEM47;GJA1;COL4A1;MAP1A;TLN2;SLIT2
Muscle cell:Embryoid Body	17/101	9.8035e-06	0.000107021	0	0	3.9028	45.0101	CNTFR;RBFOX1;TRIL;CACNA2D1;SEMA6D;HSPB8;ANK2;ATP1A2;THY1;LDB2;TMEM47;RGS5;GJA1;COL4A1;RCAN2;SLIT2;MAPK4
Luteinizing Granulosa cell:Ovarian Follicle	16/96	2.01958e-05	0.000217451	0	0	3.85377	41.6594	GABRB2;RYR2;RBFOX1;SPHKAP;NRXN1;MAGI2;CADPS;CDH8;GRIN2A;FLRT2;ERBB4;DLGAP1;FAT3;CNTNAP5;GRIA3;TRPM3
Ectoderm cell:Germ	16/98	2.63256e-05	0.000279621	0	0	3.75938	39.6425	NLGN3;ADCYAP1R1;CADM3;CREBBP;GABBR1;RTN1;TMOD2;KCNA2;LRRC4;MLC1;SEZ6L;CACNA1E;NISCH;GNAO1;ABR;DLG4
Hematopoietic Stem cell:Breast	16/100	3.40481e-05	0.000352129	0	0	3.66948	37.7506	PTPRT;NTRK2;TRIL;FAM107A;LDB2;KALRN;CHRDL1;PREX2;RGS5;CHL1;RCAN2;KIT;SPARCL1;RGS7BP;MXRA5;CD200
Hematopoietic Stem cell:Corneal Endothelium	16/100	3.40481e-05	0.000352129	0	0	3.66948	37.7506	PTPRT;NTRK2;TRIL;FAM107A;LDB2;KALRN;CHRDL1;PREX2;RGS5;CHL1;RCAN2;KIT;SPARCL1;RGS7BP;MXRA5;CD200
Stem cell:Fetal Liver	16/101	3.86118e-05	0.000389088	0	0	3.62612	36.8484	CNTFR;CADM3;NLGN4X;TRIL;CACNA2D1;STMN2;ANK2;THY1;LDB2;DKK3;TMEM47;GJA1;COL4A1;GRIA3;ASTN1;OPCML
Neural Crest cell:Germ	16/101	3.86118e-05	0.000389088	0	0	3.62612	36.8484	PPP1R16B;NLGN3;GABBR1;PRKCB;PDE1B;SATB1;KCNA2;LRRC4;KCNA3;MLC1;SEZ6L;NISCH;NELL2;CCND2;CAMK4;FXYD7
Mitotic Arrest Phase Fetal Germ cell:Fetal Gonad	75/948	5.13955e-05	0.000511352	0	0	1.6874	16.6647	CNTNAP2;RYR2;CCNI;THRA;MYT1L;FAIM2;PPP1R9A;ARHGAP35;ELAVL2;SYNE1;RNF157;PPP3CA;EPB41L4B;RGS2;MAN1A2;AKT3;KIFAP3;SPTAN1;SH3GL2;RGS7;IDH3A;CAMK1D;RBFOX3;ELOVL4;ANXA2;TSC22D1;FBXW7;ACSL1;USP2;ARRDC3;TOMM34;ABCC9;CASD1;ATP1B1;TANC2;CACNB4;MAP7D2;MADD;AMPH;B4GALT6;VAMP2;TSPYL5;CAMK2B;NDRG4;SATB1;NRXN1;USP11;MYCBP2;HSPA4L;NEDD4L;MLLT3;NDRG2;EFNA5;ZNF25;ZNF827;EPB41L1;KIF3A;MAP2;BTBD3;CHN1;WASF1;GBP2;AT…
Cholinergic neuron:Spinal Cord	15/98	0.000100062	0.000983108	0	0	3.47823	32.0335	CHGA;CNTFR;GRIA2;SYT4;SRRM4;KCNC1;NCAN;KCNB2;STMN2;ELAVL4;ATP2B3;SNAP91;ELAVL3;OLFM3;CAMKV
Mesenchymal Stem cell:Anterior Cruciate Ligament	15/100	0.000126437	0.00122676	0	0	3.39603	30.4819	OLFML2B;ANXA1;FAM114A1;ANXA2;SERPINE1;COPZ2;THY1;THBS1;DKK3;PLAU;COL4A1;S100A6;CCL2;ITGA5;CD44
Sertoli cell:Fetal Gonad	41/446	0.000127983	0.00122676	0	0	1.96725	17.6337	CYFIP2;PPP1R15A;DDX24;HSPA4L;PEBP1;PPM1K;ATP1A1;PPP1R9A;HK2;NUDT11;UNC80;FBXL20;LMBR1;UCHL1;SCRN1;KIF5C;ERBB4;TSPAN7;PDK3;CAMTA1;KIF21A;CKB;GBP2;IDH3A;ARNT2;PRNP;FZD3;CADM1;ELOVL2;USP2;CACNA2D3;HUWE1;ATP1B1;TANC2;REEP1;TMX4;GSTA4;CPE;TRIM37;TOX;SLC25A4
Interneuron:Embryonic Prefrontal Cortex	1932-08-01	0.000134596	0.00127461	0	0	6.3899	56.9546	MEF2C;PTPRZ1;ERBB4;GAD1;NRXN3;CXCR4;GAD2;INA
Oligodendrocyte:Brain	19/152	0.000208507	0.00195103	0	0	2.75339	23.3365	GRIA2;LGI3;SLC1A1;OMG;SHISA4;LHFPL3;GPR37L1;THY1;GRIK2;ADAMTS4;ATCAY;MAP2;MAP1A;CDH13;LRRN1;TAGLN3;TMSB10;GRIA4;OPCML
Neuron:Brain	1934-08-01	0.000212612	0.00196568	0	0	5.89775	49.8716	RELN;RBFOX3;MAP2;SYP;ENO2;KCNK1;TMEM130;GRIA3
Purkinje cell:Undefined	2024-07-26	0.000215075	0.00196568	0	0	7.05725	59.5951	PDE1B;GAD1;ABAT;ATP2B2;ALDOC;ATP2B1;GRIN1
Pyramidal cell:Undefined	2024-05-13	0.000281653	0.00254459	0	0	11.9549	97.7296	GRM5;DLG4;MAP2;CAMK2A;NRGN
Decidual cell:Blood	14/97	0.000317059	0.00283191	0	0	3.24305	26.1273	ANXA1;GADD45B;CEBPD;IL1R1;TNFAIP3;NR1D1;CXCL2;ICAM1;SOCS3;ZFP36;S100A6;GBP2;CD44;IER3
Stem cell:Pancreas	14/98	0.000353225	0.00311949	0	0	3.20427	25.4688	CNTNAP2;ZNF483;CDKL5;TMEM132B;MAGI2;ADCY2;CDH8;PREX2;ATCAY;LRRTM4;B3GALT1;TYRO3;FAT3;KPNA5
Mesenchymal Stromal cell:Blood Vessel	14/100	0.000436233	0.00349876	0	0	3.12942	24.2134	CADM3;CACNA2D1;PRICKLE2;ANK2;THY1;LDB2;DKK3;RGS4;TMEM47;GJA1;COL4A1;TLN2;MXRA5;OPCML
Fibroblast:Synovium	14/100	0.000436233	0.00349876	0	0	3.12942	24.2134	CADM3;CACNA2D1;PRICKLE2;ANK2;THY1;LDB2;DKK3;RGS4;TMEM47;GJA1;COL4A1;TLN2;MXRA5;OPCML
Testis Somatic cell:Testis	14/100	0.000436233	0.00349876	0	0	3.12942	24.2134	CADM3;CACNA2D1;PRICKLE2;ANK2;THY1;LDB2;DKK3;RGS4;TMEM47;GJA1;COL4A1;TLN2;MXRA5;OPCML
Myoepithelial cell:Parotid Gland	14/100	0.000436233	0.00349876	0	0	3.12942	24.2134	ADCYAP1R1;CADM3;SLC1A3;ANK2;THY1;DCLK1;DKK3;PREX2;TMEM47;GJA1;PTPRZ1;COL4A1;SLIT2;MXRA5
Fibroblast:Embryonic Stem Cell	14/100	0.000436233	0.00349876	0	0	3.12942	24.2134	CADM3;CACNA2D1;PRICKLE2;ANK2;THY1;LDB2;DKK3;RGS4;TMEM47;GJA1;COL4A1;TLN2;MXRA5;OPCML
Retinal Ganglion cell:Embryonic Stem Cell	14/100	0.000436233	0.00349876	0	0	3.12942	24.2134	CADM3;CACNA2D1;PRICKLE2;ANK2;THY1;LDB2;DKK3;RGS4;TMEM47;GJA1;COL4A1;TLN2;MXRA5;OPCML
Spermatogonial Stem cell:Embryo	14/100	0.000436233	0.00349876	0	0	3.12942	24.2134	CADM3;CACNA2D1;PRICKLE2;ANK2;THY1;LDB2;DKK3;RGS4;TMEM47;GJA1;COL4A1;TLN2;MXRA5;OPCML
Mesenchymal cell:Pancreas	14/100	0.000436233	0.00349876	0	0	3.12942	24.2134	CADM3;CACNA2D1;PRICKLE2;ANK2;THY1;LDB2;DKK3;RGS4;TMEM47;GJA1;COL4A1;TLN2;MXRA5;OPCML
Lake Et al.Science.In6:Brain	14/100	0.000436233	0.00349876	0	0	3.12942	24.2134	CAMK2B;DAGLA;THRB;TSC22D1;SHISA4;RNF208;NDRG2;OLFM1;PINK1;ABLIM2;FXYD1;GABRD;SCN1B;ATP9A
Endothelial Precursor cell:Fetal Liver	14/101	0.00048362	0.00383965	0	0	3.09329	23.6148	TRIL;SEMA6D;THY1;LDB2;KALRN;PREX2;TMEM47;RGS5;GJA1;COL4A1;RCAN2;SPARCL1;RGS7BP;MXRA5
Muscle Satellite cell:Muscle	14/102	0.000535318	0.0042076	0	0	3.05797	23.0346	PTPRT;NTRK2;RBFOX1;FAM107A;FAIM2;CXCL14;MT3;CDCP1;PTPRZ1;CHL1;IDS;TAGLN3;MXRA5;CAMK1G
Secretory Progenitor cell:Small Intestine	1942-08-01	0.000970464	0.00755232	0	0	4.50814	31.2763	GNAO1;GABRB2;CACNB4;SV2B;SYT16;GAD2;KIF1A;HCN1
Sertoli cell:Seminal Plasma	13/97	0.00104784	0.00807454	0	0	2.97237	20.3935	HLF;KCNJ10;SLC1A2;ABAT;AQP4;ATP2B2;NDRG2;SLC6A1;CP;GABRG1;RANBP3L;RELN;MPPED1
Mesenchymal Progenitor cell:Osteoarthritic Cartilage	2024-03-05	0.00114831	0.00867857	0	0	28.6432	193.899	THY1;CD44;ICAM1
Glutamatergic neuron:Undefined	2024-03-05	0.00114831	0.00867857	0	0	28.6432	193.899	SLC17A7;GRIN2B;GRIN1
Neural Crest Stem cell:Hair Follicle	13/99	0.00126915	0.00941083	0	0	2.90294	19.3609	MAGEE1;ELOVL4;USP11;NAP1L3;SOGA3;NUDT11;DLG4;SLC22A17;SV2A;AKT3;ADAM23;APBA2;ITM2C
Lymphoid cell:Peripheral Blood	13/99	0.00126915	0.00941083	0	0	2.90294	19.3609	PPP1R16B;MEF2C;ABCD2;PRKCB;PDE1B;KCNA2;NCF1B;KCNA3;MLC1;NCF1C;SEZ6L;CACNA1E;LAMP5
Cardiac Progenitor cell:Undefined	13/101	0.00152803	0.0112246	0	0	2.83666	18.3923	SGIP1;SEMA6D;NRXN1;LDB2;SLC8A1;PREX2;RGS5;GRIN2A;RCAN2;SPARCL1;RGS7BP;MXRA5;GRIA3
Mesenchymal Stem cell:Gingiva	2024-03-07	0.00372658	0.0271213	0	0	14.3201	80.0818	ITGA5;THY1;CD44
Multipotent Progenitor cell:Heart	1999-12-01	0.00378117	0.0272661	0	0	2.64601	14.7587	NCKAP1;RBFOX2;PCLO;FLRT3;SLC6A15;CKMT1A;KCNB2;PCDH7;CKMT1B;SLIT2;EFNA5;SEZ6L2
Naive CD4+ T cell:Peripheral Blood	1932-06-01	0.00451674	0.0322741	0	0	4.41439	23.8376	NELL2;TESPA1;SATB1;GPR183;PRKCA;FAM117B
Stem cell:Gastrointestinal Tract	12/102	0.0048253	0.0341683	0	0	2.5574	13.6409	CDS1;CADPS2;FLRT3;CMTM4;CPE;FAM171B;ACSL3;WASL;ATP1B1;SCAMP1;ZBTB41;MIB1
Cancer Stem cell:Pancreas	2024-03-08	0.00574233	0.0402989	0	0	11.4555	59.109	THY1;CD44;DCLK1
Leydig Precursor cell:Fetal Gonad	20/217	0.00620319	0.0431478	0	0	1.95208	9.92184	RBFOX2;FAM114A1;SYT1;NEGR1;LSAMP;LIFR;THY1;NDRG2;RIMS2;FLRT2;FXYD1;ENC1;SCG5;SPARCL1;NEFL;PLIN2;SCN2A;RPS12;ITM2C;PPFIA2
Mesenchymal Stromal cell:Bone Marrow	2024-04-16	0.00692722	0.0477613	0	0	6.36821	31.6646	KIT;LIFR;THY1;CD44
Mesenchymal Progenitor cell:Bone Marrow	1996-11-01	0.00827693	0.0538912	0	0	2.48033	11.8914	NCKAP1;GJA1;NUAK1;RBFOX2;COL4A1;HSPB8;CACNA2D1;LRP4;LIFR;DKK3;CAP2
Mesenchymal Progenitor cell:Bone	1996-11-01	0.00827693	0.0538912	0	0	2.48033	11.8914	NCKAP1;GJA1;NUAK1;RBFOX2;COL4A1;HSPB8;CACNA2D1;LRP4;LIFR;DKK3;CAP2
Mesenchymal Progenitor cell:Adipose Tissue	1996-11-01	0.00827693	0.0538912	0	0	2.48033	11.8914	NCKAP1;GJA1;NUAK1;RBFOX2;COL4A1;HSPB8;CACNA2D1;LRP4;LIFR;DKK3;CAP2
Dental Pulp Stem cell:Molar	1996-11-01	0.00827693	0.0538912	0	0	2.48033	11.8914	NCKAP1;GJA1;NUAK1;RBFOX2;COL4A1;HSPB8;CACNA2D1;LRP4;LIFR;DKK3;CAP2
Tumor-propagating cell:Undefined	1996-11-01	0.00827693	0.0538912	0	0	2.48033	11.8914	NCKAP1;GJA1;NUAK1;RBFOX2;COL4A1;HSPB8;CACNA2D1;LRP4;LIFR;DKK3;CAP2
Progenitor cell:Fetal Liver	1996-11-01	0.00827693	0.0538912	0	0	2.48033	11.8914	NCKAP1;GJA1;NUAK1;RBFOX2;COL4A1;HSPB8;CACNA2D1;LRP4;LIFR;DKK3;CAP2
Mesenchymal Stem cell:Synovium	2024-03-09	0.00829623	0.0538912	0	0	9.54573	45.7427	KIT;THY1;CD44
Oogenesis Phase Fetal Germ cell:Fetal Gonad	58/844	0.0085001	0.054763	0	0	1.42998	6.81769	CYFIP2;CNTNAP2;THRB;CCNI;DENND5B;DGKB;RASGRF2;RASGRF1;GRIK2;SLC8A1;RYR3;ELAVL2;AMOT;PPP3CA;RGS2;AKT3;EMILIN2;SPTAN1;SH3GL2;UNC13C;CADPS2;RBFOX1;ELOVL4;TSC22D1;CACNA2D1;LMO3;USP2;MAPT;B4GALT6;VAMP2;TSPYL5;NDRG4;C3ORF70;SATB1;NRXN1;MYCBP2;ITPR1;NRXN3;NEDD4L;MLLT3;KALRN;DPP6;RELN;ABLIM2;PDZD2;ERBB4;ATP9A;GSTM3;GABBR2;CADM1;KCNB1;IQSEC1;GAD1;NR1D2;SMARCA2;GDAP1;AAK1;APBA1
Cancer Stem cell:Liver	2024-04-17	0.00870609	0.055634	0	0	5.87804	27.8838	THY1;DCLK1;CD44;ICAM1
Multilymphoid Progenitor cell:Umbilical Cord Blood	39/530	0.0101814	0.0645371	0	0	1.53318	7.03301	CYFIP2;CHRM3;CNTNAP1;C5AR1;TNFAIP3;ELK1;SLC4A4;ICAM1;TTBK2;PAK1;MAN1A2;CREG2;SLITRK5;NRCAM;TMEM38A;TMSB10;CAMK2G;ATP9A;PPP1R16B;ARNT2;SYT4;MEF2C;SLC38A1;MAGEE1;TSC22D1;NEGR1;CADM2;SGIP1;STRBP;SYN3;EFR3B;DNM1;GFOD1;CAMK4;MAP1A;PI4KA;AMPH;VAMP2;YPEL3
Corneal Endothelial cell:Corneal Endothelium	1999-11-01	0.0103459	0.0650548	0	0	2.39539	10.9497	PREX2;TMEM47;RGS5;CADPS2;GJA1;COL4A1;TRIL;SEMA6D;SPARCL1;LDB2;MXRA5
Mesenchymal Stem cell:Synovial Fluid	11/100	0.011117	0.0667019	0	0	2.36835	10.6559	ANXA1;PLAU;IL1R1;SERPINE1;S100A6;COPZ2;CCL2;THY1;THBS1;CD44;DKK3
Circulating Progenitor cell:Blood	11/100	0.011117	0.0667019	0	0	2.36835	10.6559	PREX2;RGS5;TRIL;KIT;FAM107A;SPARCL1;LDB2;NDRG2;CXCL14;MXRA5;KALRN
Amniotic Fluid Stem cell:Amniotic Fluid	11/100	0.011117	0.0667019	0	0	2.36835	10.6559	ANXA1;PLAU;IL1R1;SERPINE1;S100A6;COPZ2;CCL2;THY1;THBS1;CD44;DKK3
Basal cell:Undefined	11/100	0.011117	0.0667019	0	0	2.36835	10.6559	ANXA1;ANXA2;CEBPD;IL1R1;S100A6;PLAUR;HMOX1;GBP2;CD44;ICAM1;IER3
Endothelial Progenitor cell:Blood Vessel	11/100	0.011117	0.0667019	0	0	2.36835	10.6559	PREX2;RGS5;TRIL;KIT;FAM107A;SPARCL1;LDB2;NDRG2;CXCL14;MXRA5;KALRN
Progenitor cell:Bone	11/100	0.011117	0.0667019	0	0	2.36835	10.6559	ANXA1;PLAU;IL1R1;SERPINE1;S100A6;COPZ2;CCL2;THY1;THBS1;CD44;DKK3
Tuft Progenitor cell:Small Intestine	2024-03-10	0.0114164	0.0679794	0	0	8.18162	36.594	NECAP1;CCL2;IER3
Pericyte:Skeletal Muscle	11/101	0.0119313	0.0705113	0	0	2.34191	10.3714	PREX2;ADAMTS4;RFTN2;MEF2C;CADM3;SGIP1;FAM107A;SPARCL1;ATP1A2;LDB2;SYNE1
Oviduct-derived Stem cell:Oviduct	2024-04-19	0.0130993	0.0768362	0	0	5.09376	22.0825	KIT;THY1;CD44;ICAM1
Stem cell:Amniotic Fluid	2024-03-11	0.0151225	0.0880463	0	0	7.15854	30.0056	KIT;THY1;CD44
Cancer Stem cell:Brain	2024-05-30	0.0154337	0.0891979	0	0	3.82216	15.943	CCND2;CADM1;HMOX1;THY1;CD44
Stem cell:Muscle	2024-04-20	0.0157405	0.0903069	0	0	4.77515	19.8241	KIT;CXCR4;THY1;CD44
Neural Progenitor cell:Embryonic Prefrontal Cortex	15/166	0.019198	0.109345	0	0	1.905	7.53037	SNAP25;MEF2C;RAB3A;RBFOX2;RTN1;SYT1;MYT1L;LMO3;NRXN1;STMN2;CHL1;SCG3;PLIN2;MAPT;CLIC1
Amacrine cell:Eye	1996-10-01	0.021379	0.117845	0	0	2.22625	8.5607	CNTFR;SYT4;NLGN4X;CAMKV;CTNND2;NCAN;STMN2;KIF1A;ZDHHC22;PCDH19
Beta cell:Pancreatic Islet	1996-10-01	0.021379	0.117845	0	0	2.22625	8.5607	GPM6A;NECAB1;ELOVL4;ENTPD3;CADM1;RASGRF1;SYT13;SORL1;CDH18;CDK5R1
Cancer Stem cell:Undefined	12/125	0.0223914	0.117845	0	0	2.03439	7.72882	GJA1;FZD3;ABCA5;KIT;PLAUR;TNFAIP3;CXCR4;THY1;L1CAM;DCLK1;CD44;ICAM1
Mesenchymal Stem cell:Embryonic Stem Cell	2024-02-05	0.0224895	0.117845	0	0	12.7169	48.2568	THY1;CD44
Mesenchymal Stromal cell:Skeletal Muscle	2024-02-05	0.0224895	0.117845	0	0	12.7169	48.2568	THY1;CD44
Mesenchymal Stem cell:Foreskin	2024-02-05	0.0224895	0.117845	0	0	12.7169	48.2568	THY1;CD44
Limbal Epithelial Stem cell:Limbal Epithelium	2024-02-05	0.0224895	0.117845	0	0	12.7169	48.2568	KIT;CXCR4
Luminal progenitor:Breast	2024-02-05	0.0224895	0.117845	0	0	12.7169	48.2568	KIT;CD44
Mesenchymal Stem cell:Fetal Liver	2024-02-05	0.0224895	0.117845	0	0	12.7169	48.2568	THY1;CD44
Mesenchymal Stromal cell:Umbilical Cord Blood	2024-02-05	0.0224895	0.117845	0	0	12.7169	48.2568	THY1;CD44
Stromal cell:Adipose Tissue	2024-02-05	0.0224895	0.117845	0	0	12.7169	48.2568	THY1;CD44
Stem cell:Deciduous Tooth	2024-02-05	0.0224895	0.117845	0	0	12.7169	48.2568	THY1;CD44
Serotonergic neuron:Undefined	1997-10-01	0.0228102	0.118734	0	0	2.20054	8.31926	CHGA;SYT4;CKMT1A;ELAVL4;CKMT1B;KIF1A;SYP;CKB;SNAP91;STXBP5L
Endothelial cell:Cornea	2024-03-13	0.0243345	0.124201	0	0	5.72623	21.2779	THY1;CD44;ICAM1
Hematopoietic Stem cell:Germ	2024-03-13	0.0243345	0.124201	0	0	5.72623	21.2779	KIT;CXCR4;THY1
Lake Et al.Science.In3:Brain	2024-03-13	0.0243345	0.124201	0	0	5.72623	21.2779	SYT2;SLC6A11;RYR3
Endometrial Stem cell:Endometrium	2024-04-23	0.0255684	0.129656	0	0	4.02054	14.7409	KIT;THY1;CD44;ICAM1
Pigment Epithelial cell:Retina	10/100	0.0275187	0.136897	0	0	2.12686	7.64156	FAM171A2;RBFOX2;EPB41L1;PEG10;TMEM59L;NCS1;KIF3C;SEZ6L2;L1CAM;WASF1
Cancer Stem cell:Endometrium	10/100	0.0275187	0.136897	0	0	2.12686	7.64156	SOCS3;ANXA1;CDCP1;ANXA2;PLAU;S100A6;FOS;MXRA5;CP;CD44
Chondrocyte:Cartilage	10/100	0.0275187	0.136897	0	0	2.12686	7.64156	TMEM47;GJA1;COL4A1;CPE;LRP4;ANK2;THY1;SLIT2;HSPA12A;MXRA5
Plasmacytoid Dendritic cell:Lung	10/101	0.0292316	0.140473	0	0	2.10337	7.43018	OLFML2B;FAM114A1;PLAU;IL1R1;COL4A1;SERPINE1;COPZ2;CCL2;ITGA5;THBS1
Hematopoietic Progenitor cell:Undefined	10/101	0.0292316	0.140473	0	0	2.10337	7.43018	PREX2;RGS5;CADPS2;COL4A1;SEMA6D;RCAN2;SPARCL1;LDB2;RGS7BP;MXRA5
Osteoblast:Bone	2024-04-24	0.0295043	0.140473	0	0	3.81932	13.4563	GABBR1;NFIL3;THY1;CD44
Mesenchymal Stem cell:Muscle	2024-04-24	0.0295043	0.140473	0	0	3.81932	13.4563	KIT;THY1;ITGA5;CD44
Mesenchymal Stem cell:Bone	2024-04-24	0.0295043	0.140473	0	0	3.81932	13.4563	KIT;THY1;ITGA5;CD44
Stem cell:Liver	2024-04-24	0.0295043	0.140473	0	0	3.81932	13.4563	KIT;THY1;DCLK1;CD44
Mesenchymal Stem cell:Tendon	2024-04-24	0.0295043	0.140473	0	0	3.81932	13.4563	KIT;THY1;ITGA5;CD44
Urine-derived Stem cell:Urine	2024-03-14	0.029846	0.140473	0	0	5.20539	18.2798	KIT;THY1;CD44
Lake Et al.Science.Ex1:Brain	2024-03-14	0.029846	0.140473	0	0	5.20539	18.2798	LAMP5;GNAL;GPR83
Unrestricted Somatic Stem cell:Undefined	2024-02-06	0.0326286	0.148243	0	0	9.53715	32.6415	THY1;CD44
Plasma cell:Bone Marrow	2024-02-06	0.0326286	0.148243	0	0	9.53715	32.6415	KIT;ICAM1
Astrocyte:Undefined	2024-02-06	0.0326286	0.148243	0	0	9.53715	32.6415	SLC1A2;SLC1A3
Mesenchymal Stem cell:Germ	2024-02-06	0.0326286	0.148243	0	0	9.53715	32.6415	THY1;CD44
Mesenchymal Stem cell:Meniscus	2024-02-06	0.0326286	0.148243	0	0	9.53715	32.6415	THY1;CD44
Adventitial cell:Undefined	2024-02-06	0.0326286	0.148243	0	0	9.53715	32.6415	THY1;CD44
Mesenchymal Stem cell:Cartilage	2024-04-26	0.0383941	0.173435	0	0	3.47174	11.3174	KIT;THY1;ITGA5;CD44
Hematopoietic Stem cell:Blood	1938-05-01	0.0392835	0.176439	0	0	2.89435	9.36887	CDCP1;KIT;CXCR4;THY1;CD44
Hematopoietic Stem cell:Undefined	2024-03-16	0.0426549	0.190493	0	0	4.4041	13.8932	KIT;THY1;ITGA5
Hematopoietic Precursor cell:Fetal Liver	2024-02-07	0.0441895	0.195129	0	0	7.62932	23.7979	KIT;THY1
Mesenchymal Stem cell:Liver	2024-02-07	0.0441895	0.195129	0	0	7.62932	23.7979	THY1;CD44
Plasmacytoid Dendritic cell:Blood	24/333	0.0459696	0.201856	0	0	1.49064	4.59083	PHLPP2;FZD3;SLC38A1;SNRPN;DENND5B;STRBP;USP11;ITPR1;TNFAIP3;TXN;PPM1K;CYP46A1;ZDHHC17;SORL1;SCAMP5;LAMP5;RASD1;GPR183;MAP1A;VAMP1;SEC61B;CRYM;ITM2C;IDH3A
Mesoderm cell:Germ	2024-03-17	0.0499297	0.215541	0	0	4.0893	12.2562	THY1;CD44;ICAM1
Purkinje cell:Brain	1996-09-01	0.0501832	0.215541	0	0	1.97849	5.91978	DYNC1H1;CNTNAP1;CLSTN1;HUWE1;ATP2A2;SPTAN1;TNPO2;ARHGAP35;PAFAH1B1
Primitive Endoderm cell:Embryo	1996-09-01	0.0501832	0.215541	0	0	1.97849	5.91978	RGS5;CERS6;CADM1;COL4A1;FLRT3;KIT;PTK2B;SYT13;KIFAP3
Enteroendocrine cell:Large Intestine	1996-09-01	0.0501832	0.215541	0	0	1.97849	5.91978	ZNF483;CDKL5;OPHN1;LRRTM4;RALGAPA1;GAN;ABCC9;KPNA5;MYO9A
Pit Progenitor cell:Stomach	1954-06-01	0.0513485	0.219347	0	0	2.38836	7.09132	TMEM47;NFIX;VSNL1;HSPB8;NRXN3;GBP2
Mesenchymal cell:Bone Marrow	1997-09-01	0.0529827	0.223895	0	0	1.9559	5.74603	RGS4;TMEM47;GJA1;COL4A1;SERPINE1;PRICKLE2;THY1;MXRA5;DKK3
Cardiomyocyte:Undefined	1997-09-01	0.0529827	0.223895	0	0	1.9559	5.74603	KIAA1109;AKAP11;RALGAPA1;MYCBP2;UBR3;PDS5B;MYO9A;DZIP3;TTBK2
Cancer Stem cell:Prostate	2024-04-29	0.0542925	0.228203	0	0	3.05465	8.89931	KIT;CXCR4;ITGA5;CD44
Natural Killer cell:Lymph Node	1998-09-01	0.0558822	0.230959	0	0	1.93382	5.57813	NCOA1;PRKCB;PDE1B;SLC11A1;ACSL6;KCNA3;MLC1;IPCEF1;SEZ6L
Exhausted CD4+ T cell:Liver	10/113	0.0559416	0.230959	0	0	1.85714	5.35497	ATP6V1A;SRGN;RGS2;NDFIP2;WSB2;SYNJ1;RHBDD2;CHN1;PDE7B;TOX
Cancer Stem cell:Blood	2024-02-08	0.0570052	0.230959	0	0	6.35743	18.2116	CD44;DCLK1
Mesenchymal Stromal cell:Adipose Tissue	2024-02-08	0.0570052	0.230959	0	0	6.35743	18.2116	THY1;CD44
Hematopoietic cell:Fetal Liver	2024-02-08	0.0570052	0.230959	0	0	6.35743	18.2116	KIT;THY1
Stem cell:Cartilage	2024-02-08	0.0570052	0.230959	0	0	6.35743	18.2116	THY1;CD44
Mesenchymal Stem cell:Fat Pad	2024-02-08	0.0570052	0.230959	0	0	6.35743	18.2116	THY1;CD44
Delta cell:Pancreas	2024-03-18	0.0577639	0.232833	0	0	3.81648	10.8823	RGS2;ERBB4;GABRG2
Liver Stem cell:Fetal Liver	1999-09-01	0.0588826	0.234933	0	0	1.91223	5.41585	TMEM47;NCKAP1;GJA1;NUAK1;RBFOX2;COL4A1;THY1;MXRA5;DKK3
Mesenchymal Stem cell:Periosteum	1999-09-01	0.0588826	0.234933	0	0	1.91223	5.41585	RGS4;TMEM47;GJA1;FAM114A1;COL4A1;SERPINE1;PRICKLE2;THY1;DKK3
Adipose-derived Stem cell:Adipose Tissue	2024-04-30	0.0602708	0.235361	0	0	2.93701	8.24978	KIT;THY1;CD44;ICAM1
Mesenchymal Stem cell:Adipose Tissue	2024-04-30	0.0602708	0.235361	0	0	2.93701	8.24978	KIT;THY1;ITGA5;CD44
Cartilage Progenitor cell:Cartilage	9/100	0.0619845	0.235361	0	0	1.89112	5.25896	NCKAP1;GJA1;RBFOX2;COL4A1;LRP4;LIFR;SLIT2;MYH10;CAP2
Endometrial Stem cell:Uterus	9/100	0.0619845	0.235361	0	0	1.89112	5.25896	SOCS3;ZFP36;GADD45B;IL1R1;ODF3B;HMOX1;TNFAIP3;ICAM1;IER3
Beige Adipogenic Precursor cell:Adipose Tissue	9/100	0.0619845	0.235361	0	0	1.89112	5.25896	TMEM47;GUCY1A2;NOVA1;CACNA2D1;ANK2;SLIT2;PCDH19;CHRDL1;DCLK1
Brown Adipogenic Precursor cell:Adipose Tissue	9/100	0.0619845	0.235361	0	0	1.89112	5.25896	TMEM47;GUCY1A2;NOVA1;CACNA2D1;ANK2;SLIT2;PCDH19;CHRDL1;DCLK1
Epithelial Stem cell:Laryngeal Squamous Epithelium	9/100	0.0619845	0.235361	0	0	1.89112	5.25896	CNTFR;SLC22A17;TRIL;CPE;CHST1;LRP4;HSPA12A;L1CAM;CELSR2
Epithelial Stem cell:Corneal Epithelium	9/100	0.0619845	0.235361	0	0	1.89112	5.25896	CNTFR;SLC22A17;TRIL;CPE;CHST1;LRP4;HSPA12A;L1CAM;CELSR2
Epithelial Progenitor cell:Corneal Epithelium	9/100	0.0619845	0.235361	0	0	1.89112	5.25896	CNTFR;SLC22A17;TRIL;CPE;CHST1;LRP4;HSPA12A;L1CAM;CELSR2
Mesenchymal Stromal cell:Liver	9/100	0.0619845	0.235361	0	0	1.89112	5.25896	CNTFR;SLC22A17;TRIL;CPE;CHST1;LRP4;HSPA12A;L1CAM;CELSR2
Periosteum-derived Progenitor cell:Periosteum	9/101	0.0651886	0.246338	0	0	1.87047	5.10725	CH25H;GJA1;OLFML2B;FAM114A1;IL1R1;CCL2;THY1;MXRA5;DKK3
Endothelial Stem cell:Blood Vessel	2024-03-19	0.0661385	0.248731	0	0	3.57776	9.71722	KIT;ITGA5;ICAM1
Mesenchymal Stem cell:Dental Pulp	2024-02-09	0.0709221	0.254542	0	0	5.44894	14.4188	THY1;CD44
Dental Pulp Stem cell:Dental Pulp	2024-02-09	0.0709221	0.254542	0	0	5.44894	14.4188	THY1;CD44
Mesenchymal Stem cell:Periodontal Ligament	2024-02-09	0.0709221	0.254542	0	0	5.44894	14.4188	THY1;CD44
Mesenchymal Stromal cell:Tonsil	2024-02-09	0.0709221	0.254542	0	0	5.44894	14.4188	THY1;CD44
Fibroblast:Vocal Fold	2024-02-09	0.0709221	0.254542	0	0	5.44894	14.4188	THY1;CD44
Mesenchymal Stromal cell:Lymph	2024-02-09	0.0709221	0.254542	0	0	5.44894	14.4188	THY1;CD44
Endothelial Progenitor cell:Bone Marrow	2024-02-09	0.0709221	0.254542	0	0	5.44894	14.4188	KIT;THY1
Bone Marrow Stem cell:Bone Marrow	2024-02-09	0.0709221	0.254542	0	0	5.44894	14.4188	THY1;CD44
Stem cell:Blood Vessel	2024-02-09	0.0709221	0.254542	0	0	5.44894	14.4188	KIT;THY1
Stem cell:Eye	2024-02-09	0.0709221	0.254542	0	0	5.44894	14.4188	THY1;CD44
Mesenchymal Stem cell:Bone Marrow	2024-03-20	0.0750323	0.26807	0	0	3.36713	8.72032	CXCR4;THY1;CD44
Lymphoid-primed Multipotent Progenitor cell:Umbilical Cord Blood	1975-07-01	0.0799774	0.284445	0	0	1.96679	4.96813	GRAMD1B;CACNB4;SLC22A17;USP2;LDB2;OXR1;STXBP5L
Fibroblast:Undefined	2024-03-21	0.0844222	0.298397	0	0	3.1799	7.86047	IL1R1;THY1;CD44
Adipose-derived Stem cell:Abdominal Adipose Tissue	2024-02-10	0.0857985	0.298397	0	0	4.76757	11.708	THY1;CD44
Mesenchymal Stem cell:Umbilical Cord	2024-02-10	0.0857985	0.298397	0	0	4.76757	11.708	THY1;CD44
Stem cell:Adipose Tissue	2024-02-10	0.0857985	0.298397	0	0	4.76757	11.708	THY1;CD44
Lake Et al.Science.Ex2:Brain	2024-02-10	0.0857985	0.298397	0	0	4.76757	11.708	ADCY8;TRHDE
Brush Cell (Tuft cell):Lung	1977-07-01	0.0891765	0.307424	0	0	1.91039	4.61769	ANXA1;PDXP;CPE;RAPGEF5;CRYM;SORL1;FAM117B
Neuroendocrine cell:Lung	1977-07-01	0.0891765	0.307424	0	0	1.91039	4.61769	ANXA1;PDXP;CPE;RAPGEF5;CRYM;SORL1;FAM117B
Corneal Epithelial Progenitor cell:Embryonic Stem Cell	1994-08-01	0.0972049	0.330749	0	0	1.7774	4.14301	EPB41L4B;THRB;CAMK2N1;EPB41L1;HSPB8;LIFR;WASL;ATP1B1
Stem cell:Lacrimal Gland	1994-08-01	0.0972049	0.330749	0	0	1.7774	4.14301	EPB41L4B;THRB;CAMK2N1;EPB41L1;HSPB8;LIFR;WASL;ATP1B1
Stem cell:Limbal Epithelium	1994-08-01	0.0972049	0.330749	0	0	1.7774	4.14301	EPB41L4B;THRB;CAMK2N1;EPB41L1;HSPB8;LIFR;WASL;ATP1B1
Osteocyte:Bone	2024-02-11	0.101504	0.342414	0	0	4.23762	9.6942	GJA1;CD44
Mesenchymal Stem cell:Skeletal Muscle	2024-02-11	0.101504	0.342414	0	0	4.23762	9.6942	THY1;CD44
Hematopoietic Stem cell:Bone Marrow	1950-05-01	0.102703	0.344978	0	0	2.12118	4.82762	CDCP1;KIT;CXCR4;THY1;CD44
Microglial cell:Brain	2024-03-23	0.104591	0.349823	0	0	2.86161	6.46065	GPR183;SLC1A3;CCL2
Stromal cell:Amniotic Membrane	1996-08-01	0.106467	0.354591	0	0	1.73682	3.89034	SRGN;SOCS3;OLFML2B;ANXA1;AKT3;ANXA6;CCL2;ITGA5
Mesenchymal cell:Liver	1951-05-01	0.109462	0.358452	0	0	2.07496	4.59018	USP46;GADD45B;RHBDD2;CCL2;DKK3
Mesenchymal Stem cell:Amniotic Fluid	1997-08-01	0.111275	0.358452	0	0	1.71722	3.77058	SRGN;ANXA1;ANXA2;S100A6;PLAUR;TNFAIP3;GBP2;CD44
Prostate Stem cell:Prostate	1997-08-01	0.111275	0.358452	0	0	1.71722	3.77058	SRGN;ANXA1;ANXA2;S100A6;PLAUR;TNFAIP3;GBP2;CD44
Serous Acinar cell:Salivary Gland	1997-08-01	0.111275	0.358452	0	0	1.71722	3.77058	SRGN;ANXA1;ANXA2;S100A6;PLAUR;TNFAIP3;GBP2;CD44
Muller Glia Precursor cell:Retina	1997-08-01	0.111275	0.358452	0	0	1.71722	3.77058	SRGN;ANXA1;ANXA2;S100A6;PLAUR;TNFAIP3;GBP2;CD44
Myometrial Stem cell:Myometrium	1997-08-01	0.111275	0.358452	0	0	1.71722	3.77058	SRGN;ANXA1;ANXA2;S100A6;PLAUR;TNFAIP3;GBP2;CD44
Cancer Stem cell:Myometrium	1997-08-01	0.111275	0.358452	0	0	1.71722	3.77058	SRGN;ANXA1;ANXA2;S100A6;PLAUR;TNFAIP3;GBP2;CD44
Cancer Stem-Like cell:Oral Cavity	1997-08-01	0.111275	0.358452	0	0	1.71722	3.77058	SRGN;ANXA1;ANXA2;S100A6;PLAUR;TNFAIP3;GBP2;CD44
Epithelial cell:Corneal Epithelium	1998-08-01	0.116199	0.37127	0	0	1.69805	3.65497	PPP1R15A;ZFP36;GADD45B;GPR183;TNFAIP3;FOS;GBP2;CD44
Cytotrophoblast:Placenta	1998-08-01	0.116199	0.37127	0	0	1.69805	3.65497	GJA1;COL4A1;FLRT3;HSPB8;PCDH7;THY1;CXCL14;MXRA5
Adipose-derived Stem cell:Subcutaneous Adipose Tissue	2024-02-12	0.11792	0.37373	0	0	3.81365	8.15264	THY1;CD44
Neuron:Embryonic Prefrontal Cortex	2024-02-12	0.11792	0.37373	0	0	3.81365	8.15264	NEUROD2;RBFOX1
Mesenchymal Stromal cell:Amniotic Membrane	1999-08-01	0.121238	0.378146	0	0	1.6793	3.54332	RGS4;FAM114A1;COL4A1;SERPINE1;COPZ2;THY1;THBS1;DKK3
Liver Progenitor cell:Fetal Liver	1999-08-01	0.121238	0.378146	0	0	1.6793	3.54332	TMEM47;NCKAP1;GJA1;RBFOX2;EPB41L1;CPE;LRP4;MXRA5
Dental Pulp cell:Dental Pulp	1999-08-01	0.121238	0.378146	0	0	1.6793	3.54332	RGS4;FAM114A1;COL4A1;SERPINE1;COPZ2;THY1;THBS1;DKK3
Endothelial cell:Fetal Liver	1999-08-01	0.121238	0.378146	0	0	1.6793	3.54332	PREX2;PPP1R16B;ADAMTS4;RGS5;SGIP1;SPARCL1;LDB2;CD200
Mucosal-associated Invariant T cell:Liver	1968-06-01	0.123	0.382127	0	0	1.84768	3.87195	PRNP;CEBPD;SLC4A10;PDK3;NR1D1;DKK3
Mesenchymal Stem cell:Peripheral Blood	8/100	0.12639	0.388199	0	0	1.66096	3.43549	OLFML2B;IL1R1;COL4A1;SERPINE1;COPZ2;CCL2;ITGA5;THBS1
Nucleus Pulposus cell:Intervertebral Disc	8/100	0.12639	0.388199	0	0	1.66096	3.43549	TMEM47;GUCY1A2;COL4A1;CACNA2D1;SEMA6D;PCDH7;LIFR;SLIT2
Cancer Stem cell:Lung	2024-03-25	0.126436	0.388199	0	0	2.60119	5.3793	KIT;THY1;CD44
Lymphoid cell:Blood	8/101	0.131655	0.399539	0	0	1.64301	3.33132	PPP1R16B;NELL2;ABCD2;PRKCB;SATB1;KCNA2;KCNA3;IPCEF1
Stem cell:Amniotic Membrane	8/101	0.131655	0.399539	0	0	1.64301	3.33132	GJA1;ANXA1;ANXA2;PLAU;COL4A1;SERPINE1;COPZ2;CD44
Myofibroblast:Liver	8/101	0.131655	0.399539	0	0	1.64301	3.33132	TMEM47;GJA1;OLFML2B;COL4A1;THY1;LDB2;MXRA5;DKK3
Stem cell:Undefined	2024-02-13	0.134935	0.400725	0	0	3.46678	6.94381	KIT;CD44
Stem cell:Dental Pulp	2024-02-13	0.134935	0.400725	0	0	3.46678	6.94381	THY1;CD44
Stromal cell:Bone Marrow	2024-02-13	0.134935	0.400725	0	0	3.46678	6.94381	THY1;CD44
Epidermal Stem cell:Skin	2024-02-13	0.134935	0.400725	0	0	3.46678	6.94381	FZD3;CD200
Lake Et al.Science.Ex4:Brain	2024-02-13	0.134935	0.400725	0	0	3.46678	6.94381	ANXA1;GABRG1
Granulosa cell:Fetal Gonad	13/185	0.135104	0.400725	0	0	1.44487	2.89221	SRGN;CEBPD;ATP1A1;ATP2B1;ENO2;MT3;ICAM1;SLC6A8;CDCP1;FABP5;PRKAR2B;TSPAN7;EMILIN2
Acinar cell:Pancreas	8/102	0.13703	0.404908	0	0	1.62545	3.23066	ATF2;MFSD6;LMBRD2;VPS13A;NR1D2;CASD1;SCAMP1;ZBTB41
Microglial cell:Embryonic Prefrontal Cortex	29/472	0.145386	0.42799	0	0	1.25379	2.41776	GPM6A;RTN1;CEBPD;MAST3;C5AR1;ELAVL4;MED12L;PRDX2;NGRN;ZFP36;RGS2;SESN3;PTPRZ1;IER3;SRGN;GADD45B;TSC22D1;SYT1;DYNLT1;FOS;IPCEF1;SORL1;CH25H;FABP5;GSTA4;GPR183;SCG3;TAGLN3;ITM2C
Cancer Stem cell:Colon	2024-02-14	0.15245	0.438923	0	0	3.17771	5.97701	DCLK1;CD44
Hematopoietic cell:Bone Marrow	2024-02-14	0.15245	0.438923	0	0	3.17771	5.97701	KIT;THY1
Mesenchymal cell:Ovary	2024-02-14	0.15245	0.438923	0	0	3.17771	5.97701	ITGA5;CD44
Eosinophil:Blood	2024-02-14	0.15245	0.438923	0	0	3.17771	5.97701	CD44;ICAM1
Stem cell:Endometrium	2024-02-14	0.15245	0.438923	0	0	3.17771	5.97701	KIT;THY1
Neural Tube cell:Germ	2024-02-14	0.15245	0.438923	0	0	3.17771	5.97701	NELL2;CXCR4
Alpha cell:Pancreatic Islet	1989-07-01	0.155943	0.447339	0	0	1.62979	3.02859	RAB3C;TBC1D30;ATL2;CAMK2G;FGF12;GRIA3;GLS
Mesenchymal Stem cell:Undefined	1974-06-01	0.163645	0.466032	0	0	1.68412	3.04835	KIT;ITGA5;THY1;CD44;CD200;ICAM1
Secretory cell:Lung	1974-06-01	0.163645	0.466032	0	0	1.68412	3.04835	CYFIP2;PPP1R16B;IL1R1;CXCL2;SLC4A4;CP
Stem cell:Ovarian Cortex	1991-07-01	0.168849	0.479116	0	0	1.59082	2.82967	CNTNAP2;FZD3;ATCAY;RBFOX3;PTPRZ1;ADCY2;ZDHHC22
Cancer cell:Blood	2024-02-15	0.170373	0.479974	0	0	2.93312	5.19094	PLAUR;CD44
Cancer Stem cell:Ovary	2024-02-15	0.170373	0.479974	0	0	2.93312	5.19094	KIT;CD44
Stromal cell:Undefined	2024-03-29	0.174285	0.489243	0	0	2.20054	3.84448	KIT;THY1;ICAM1
Naive CD8+ T cell:Peripheral Blood	1992-07-01	0.175473	0.490824	0	0	1.57202	2.73574	NELL2;NDFIP1;CAMK4;GPR183;APBA2;FAM117B;UBQLN2
Endothelial cell:Liver	1976-06-01	0.178327	0.49704	0	0	1.63583	2.82039	MEF2C;RELN;IL1R1;TSPAN7;KIF1B;LDB2
Pericyte:Undefined	2024-02-16	0.188618	0.523865	0	0	2.72347	4.54283	THY1;CD44
Mesenchymal Stromal cell:Undefined	1946-04-01	0.195778	0.541836	0	0	1.81661	2.96249	THY1;ITGA5;CD44;ICAM1
Leydig cell:Fetal Gonad	23/380	0.196999	0.543303	0	0	1.23202	2.00148	NAPB;CYB5A;NDFIP1;CAMK1D;ATRNL1;TTC33;CXCR4;TXN;NETO2;AP2B1;HSPA12A;FAM117B;ACACA;GPHN;CAMKK2;SESN3;PRKAR2B;NNT;S100A6;ALDOC;TLN2;SLIT2;RPS12
AXL+SIGLEC6+ Dendritic cell:Blood	1979-06-01	0.20129	0.552178	0	0	1.56836	2.51409	KLF12;DPYSL2;SLC41A2;GNAQ;TXN;MED12L
Cancer Stem cell:Venous Blood	1996-07-01	0.203027	0.552178	0	0	1.50105	2.39329	CLDN10;ZER1;CLSTN3;BTBD2;LRRN1;YPEL3;ITM2C
Mesenchymal Progenitor cell:Cartilage	1996-07-01	0.203027	0.552178	0	0	1.50105	2.39329	NCKAP1;GJA1;NUAK1;RBFOX2;FAM114A1;COL4A1;CAP2
Stem cell:Molar	1996-07-01	0.203027	0.552178	0	0	1.50105	2.39329	FAM114A1;COL4A1;SERPINE1;THY1;MXRA5;THBS1;DKK3
Muller cell:Retina	1997-07-01	0.210164	0.56172	0	0	1.48429	2.3153	NCOA1;KIAA0513;RTN1;GNAQ;LRRC4;FRY;NDRG2
Mesenchymal Stem cell:Corneal Endothelium	1997-07-01	0.210164	0.56172	0	0	1.48429	2.3153	ANXA1;ANXA2;PLAU;COL4A1;SERPINE1;ITGA5;THBS1
Hematopoietic Stem cell:Tooth	1998-07-01	0.217392	0.56172	0	0	1.4679	2.2401	PPP1R16B;TESPA1;PRKCB;GPR183;KIT;KCNA3;IPCEF1
Endothelial Progenitor cell:Blood	1999-07-01	0.224708	0.56172	0	0	1.45187	2.16758	PREX2;RGS5;KIT;FAM107A;SPARCL1;LDB2;CD200
Myogenic Endothelial cell:Skeletal Muscle	1999-07-01	0.224708	0.56172	0	0	1.45187	2.16758	PREX2;PPP1R16B;MEF2C;FAM107A;SPARCL1;LDB2;SYNE1
Adipose Multilineage-Differentiating Stress-Enduring cell:Adipose Tissue	1999-07-01	0.224708	0.56172	0	0	1.45187	2.16758	OLFML2B;COL4A1;CCL2;THY1;LDB2;MXRA5;DKK3
Zymogenic Chief cell:Gastric Epithelium	1999-07-01	0.224708	0.56172	0	0	1.45187	2.16758	CEBPD;IL1R1;PLAUR;HMOX1;ITGA5;GBP2;ICAM1
Thecal cell:Ovary	1999-07-01	0.224708	0.56172	0	0	1.45187	2.16758	CEBPD;IL1R1;PLAUR;HMOX1;ITGA5;GBP2;ICAM1
Endothelial cell:Bone Marrow	2024-02-18	0.225778	0.56172	0	0	2.38278	3.54606	KIT;CXCR4
Macrophage:Lung	2024-02-18	0.225778	0.56172	0	0	2.38278	3.54606	CCL2;ICAM1
Pancreatic Polypeptide cell:Pancreas	2024-02-18	0.225778	0.56172	0	0	2.38278	3.54606	LMO3;CARTPT
Cancer Stem cell:Tongue	2024-01-05	0.225832	0.56172	0	0	4.76379	7.08836	CD44
Plasma cell:Peripheral Blood	2024-01-05	0.225832	0.56172	0	0	4.76379	7.08836	KIT
T cell:Blood	2024-01-05	0.225832	0.56172	0	0	4.76379	7.08836	UCHL1
Mesenchymal Stem cell:Amniotic Membrane	2024-01-05	0.225832	0.56172	0	0	4.76379	7.08836	CD44
Basal cell:Prostate	2024-01-05	0.225832	0.56172	0	0	4.76379	7.08836	S100A6
Cancer Stem cell:Thyroid	2024-01-05	0.225832	0.56172	0	0	4.76379	7.08836	CD44
Dedifferentiation adipocyte:Adipose Tissue	2024-01-05	0.225832	0.56172	0	0	4.76379	7.08836	CD44
Muscle-derived cell:Skeletal Muscle	2024-01-05	0.225832	0.56172	0	0	4.76379	7.08836	KIT
Angiogenic T cell:Blood	2024-01-05	0.225832	0.56172	0	0	4.76379	7.08836	CXCR4
Multipotent Mesenchymal Stroma cell:Adipose Tissue	2024-01-05	0.225832	0.56172	0	0	4.76379	7.08836	THY1
Mesenchymal Stem cell:Embryo	2024-01-05	0.225832	0.56172	0	0	4.76379	7.08836	THY1
Stem cell:Prostate	2024-01-05	0.225832	0.56172	0	0	4.76379	7.08836	CD44
Mast cell:Bone Marrow	2024-01-05	0.225832	0.56172	0	0	4.76379	7.08836	KIT
Retinal Ganglion cell:Undefined	2024-01-05	0.225832	0.56172	0	0	4.76379	7.08836	PRKCA
Colorectal Stem cell:Colorectum	2024-01-05	0.225832	0.56172	0	0	4.76379	7.08836	DCLK1
Definitive Endoderm cell:Undefined	2024-01-05	0.225832	0.56172	0	0	4.76379	7.08836	CXCR4
Exhausted CD8+ T cell:Liver	16/260	0.228245	0.565932	0	0	1.25258	1.85048	SRGN;NFAT5;NDFIP2;CLSTN3;RHBDD2;TNFAIP3;SRI;RGS2;CCND2;GFOD1;HMOX1;PDE7B;TOX;GBP2;SPTAN1;CD200
Cancer Stem cell:Ovarian Cortex	7/100	0.232108	0.566575	0	0	1.43618	2.09762	ANXA1;ANXA2;PLAU;SERPINE1;S100A6;MXRA5;CD44
Cardiac Progenitor cell:Embryonic Stem Cell	7/100	0.232108	0.566575	0	0	1.43618	2.09762	OLFML2B;IL1R1;COL4A1;PRICKLE2;CCL2;CDK14;DKK3
Cardiomyocyte:Embryonic Stem Cell	7/100	0.232108	0.566575	0	0	1.43618	2.09762	OLFML2B;IL1R1;COL4A1;PRICKLE2;CCL2;CDK14;DKK3
Cardiovascular Progenitor cell:Heart	7/100	0.232108	0.566575	0	0	1.43618	2.09762	PREX2;RGS5;RYR2;GJA1;COL4A1;CACNA2D1;SLIT2
Stem cell:Stomach	7/100	0.232108	0.566575	0	0	1.43618	2.09762	ANXA1;ANXA2;PLAU;SERPINE1;S100A6;MXRA5;CD44
Meiotic Prophase Fetal Germ cell:Fetal Gonad	57/1034	0.233072	0.567166	0	0	1.11755	1.6276	GABRB2;WDR47;DGKE;C17ORF75;DENND5B;RNF157;EPM2AIP1;PPP4R4;FBXO3;KIF21A;BBS7;KIF1A;KIFAP3;PRKACB;CDKL2;ZER1;FBXW7;VPS13A;ABCC9;ZDHHC17;CKAP5;CNKSR2;TMX4;SLC9A6;SLC25A4;TSPYL5;PHLPP2;NFAT5;NECAB1;SATB1;ATL1;HSPA4L;KCNA3;FAM169A;FBXL20;PAK1;CAND1;OXCT1;NRIP3;WASF1;SOCS7;NDFIP2;FZD3;ABCA5;ARPC5;RANBP6;BTBD10;OXR1;SNAP91;GPR137C;FAM217B;MAPK10;SYNJ1;PI4KA;TAF4B;PTPN4;DZIP3
Merkel cell:Skin	7/101	0.239589	0.579595	0	0	1.42083	2.03013	CDS1;EPB41L4B;CAMK2N1;CKMT1A;CKMT1B;PLEKHA6;SYT13
Basophil:Undefined	1934-03-01	0.239655	0.579595	0	0	1.84513	2.63587	C5AR1;CD44;ICAM1
Adipose-derived Stromal cell:Adipose Tissue	2024-02-19	0.244559	0.587839	0	0	2.2425	3.15811	THY1;CD44
Cancer Stem cell:Colorectum	2024-02-19	0.244559	0.587839	0	0	2.2425	3.15811	DCLK1;CD44
Limbal Mesenchymal cell:Sclerocorneal Tissue	7/103	0.254775	0.606828	0	0	1.39108	1.90213	OLFML2B;COL4A1;AKT3;CCL2;THY1;LDB2;DKK3
Side-population cell:Undefined	7/103	0.254775	0.606828	0	0	1.39108	1.90213	ANXA1;CDCP1;ANXA2;PLAU;S100A6;THBS1;CD44
Intestinal Stem cell:Intestinal Crypt	7/103	0.254775	0.606828	0	0	1.39108	1.90213	ANXA1;CDCP1;ANXA2;PLAU;S100A6;THBS1;CD44
Oocyte:Embryo	1986-06-01	0.258542	0.609605	0	0	1.43059	1.93516	PPM1A;CHIC1;ABCA5;LMO3;TSPAN7;WASF3
Embryonic Stem cell:Undefined	2024-02-20	0.263395	0.609605	0	0	2.1178	2.82536	KIT;THY1
Stem cell:Periodontal Ligament	2024-02-20	0.263395	0.609605	0	0	2.1178	2.82536	THY1;CD44
Ito Cell (Hepatic Stellate cell):Liver	2024-01-06	0.264472	0.609605	0	0	3.81083	5.06848	SYP
Cancer Stem cell:Stomach	2024-01-06	0.264472	0.609605	0	0	3.81083	5.06848	CD44
Cancer Stem-Like cell:Undefined	2024-01-06	0.264472	0.609605	0	0	3.81083	5.06848	CD44
Unrestricted Somatic Stem cell:Embryo	2024-01-06	0.264472	0.609605	0	0	3.81083	5.06848	THY1
Progenitor cell:Breast	2024-01-06	0.264472	0.609605	0	0	3.81083	5.06848	CD44
M2 macrophage:Bone Marrow	2024-01-06	0.264472	0.609605	0	0	3.81083	5.06848	CCL2
Dopaminergic neuron:Undefined	2024-01-06	0.264472	0.609605	0	0	3.81083	5.06848	KCNJ6
Lake Et al.Science.In4:Brain	2024-01-06	0.264472	0.609605	0	0	3.81083	5.06848	KIT
Mast cell:Kidney	7/106	0.278058	0.639045	0	0	1.34871	1.72626	PAK1;TSC22D1;RHBDD2;KIT;CADPS;STXBP6;NDRG2
Ionocyte cell:Lung	17/290	0.281389	0.644816	0	0	1.18886	1.5075	ATP6V1A;CAMK2B;SLC35F3;FAM114A1;ACSL1;ATL2;NEDD4L;ANK2;ATP1A1;THBS1;SLC9A7;RCAN2;NT5DC3;PDK3;NRIP3;SLC25A23;KCNH1
Mesenchymal Stem cell:Ligament	2024-02-21	0.282235	0.644873	0	0	2.00624	2.53792	THY1;CD44
Mesenchymal Stem cell:Endometrium	2024-01-07	0.301186	0.67063	0	0	3.17553	3.81072	THY1
Spermatogonium:Testis	2024-01-07	0.301186	0.67063	0	0	3.17553	3.81072	KIT
Basophil:Peripheral Blood	2024-01-07	0.301186	0.67063	0	0	3.17553	3.81072	KIT
T cell:Thymus	2024-01-07	0.301186	0.67063	0	0	3.17553	3.81072	THY1
Stem cell:Hair Follicle	2024-01-07	0.301186	0.67063	0	0	3.17553	3.81072	CD200
Common Myeloid progenitor:Undefined	2024-01-07	0.301186	0.67063	0	0	3.17553	3.81072	THY1
Effector Memory T cell:Undefined	2024-01-07	0.301186	0.67063	0	0	3.17553	3.81072	CD44
Parietal Progenitor cell:Stomach	2024-01-07	0.301186	0.67063	0	0	3.17553	3.81072	ANXA1
Lake Et al.Science.In5:Brain	2024-01-07	0.301186	0.67063	0	0	3.17553	3.81072	TOX
Cancer Stem cell:Breast	2024-02-23	0.319738	0.707927	0	0	1.81497	2.06953	KIT;CD44
Beta cell:Pancreas	2024-02-23	0.319738	0.707927	0	0	1.81497	2.06953	TSPAN7;SYT13
Goblet cell:Large Intestine	1940-03-01	0.322138	0.711237	0	0	1.54543	1.75063	CHGA;PLEKHA6;SORL1
Epithelial cell:Breast	2024-01-08	0.336069	0.734322	0	0	2.72174	2.96789	KIT
Stem cell:Bone	2024-01-08	0.336069	0.734322	0	0	2.72174	2.96789	THY1
Primitive Vesicle cell:Fetal Kidney	2024-01-08	0.336069	0.734322	0	0	2.72174	2.96789	CAMK2A
Cancer cell:Esophagus	1995-06-01	0.337265	0.734322	0	0	1.28532	1.39699	FAM114A1;PLAU;IL1R1;SERPINE1;CXCL2;THBS1
Fibroblast:Peripheral Blood	1995-06-01	0.337265	0.734322	0	0	1.28532	1.39699	TMEM47;GJA1;COL4A1;THY1;MXRA5;DKK3
Gonadal Endothelial cell:Fetal Gonad	25/459	0.354467	0.759871	0	0	1.09927	1.14009	NFAT5;CSRNP3;DOCK9;THY1;LDB2;EFNA5;FAM171A1;SOCS3;RGS5;FLRT2;PIP5K1C;KIF3C;CLIC1;MEF2C;ANXA2;PGM2L1;TANC2;RAP2A;MMP16;KIT;ITGA5;RAPGEF5;CALM1;B4GALT6;CD200
Trophoblast cell:Placenta	1997-06-01	0.355184	0.759871	0	0	1.25693	1.30108	ANXA1;FAM114A1;ANXA2;PLAU;COL4A1;SERPINE1
Pluripotent Stem cell:Skin	1997-06-01	0.355184	0.759871	0	0	1.25693	1.30108	OLFML2B;FAM114A1;PLAU;COL4A1;SERPINE1;MXRA5
Early Hematopoietic cell:Blood	1998-06-01	0.364171	0.759871	0	0	1.24321	1.2558	PTPRT;PTPRZ1;LRRN1;SYT13;PPP1R9A;CP
Dermal Papilla cell:Hair Follicle	1998-06-01	0.364171	0.759871	0	0	1.24321	1.2558	PTPRT;PTPRZ1;LRRN1;SYT13;PPP1R9A;CP
Neural Stem cell:Bone Marrow	1998-06-01	0.364171	0.759871	0	0	1.24321	1.2558	PTPRT;PTPRZ1;LRRN1;SYT13;PPP1R9A;CP
Cancer Stem cell:Larynx	1998-06-01	0.364171	0.759871	0	0	1.24321	1.2558	PTPRT;PTPRZ1;LRRN1;SYT13;PPP1R9A;CP
Pancreatic Progenitor cell:Pancreas	1998-06-01	0.364171	0.759871	0	0	1.24321	1.2558	PTPRT;PTPRZ1;LRRN1;SYT13;PPP1R9A;CP
Progenitor cell:Embryonic Stem Cell	1998-06-01	0.364171	0.759871	0	0	1.24321	1.2558	PTPRT;PTPRZ1;LRRN1;SYT13;PPP1R9A;CP
Granulosa cell:Undefined	1998-06-01	0.364171	0.759871	0	0	1.24321	1.2558	TMEM47;GJA1;COL4A1;THY1;SLIT2;DKK3
Ductal cell:Pancreas	1998-06-01	0.364171	0.759871	0	0	1.24321	1.2558	PTPRT;PTPRZ1;LRRN1;SYT13;PPP1R9A;CP
LGR5+ Stem cell:Small Intestine	1998-06-01	0.364171	0.759871	0	0	1.24321	1.2558	TMEM47;GJA1;RBFOX2;FAM114A1;COL4A1;MXRA5
Myoepithelial cell:Breast	2024-01-09	0.369212	0.759871	0	0	2.38139	2.37278	CD44
Spermatogonial Stem cell:Testis	2024-01-09	0.369212	0.759871	0	0	2.38139	2.37278	UCHL1
T cell:Lymph Node	2024-01-09	0.369212	0.759871	0	0	2.38139	2.37278	THY1
Mesenchymal Stem cell:Tooth	2024-01-09	0.369212	0.759871	0	0	2.38139	2.37278	THY1
Keratinocyte:Skin	2024-01-09	0.369212	0.759871	0	0	2.38139	2.37278	CD44
Fibroblast:Lung	2024-01-09	0.369212	0.759871	0	0	2.38139	2.37278	THY1
Megakaryocyte:Fetal Kidney	2024-01-09	0.369212	0.759871	0	0	2.38139	2.37278	SRGN
Lake Et al.Science.Ex5:Brain	2024-01-09	0.369212	0.759871	0	0	2.38139	2.37278	ABCC9
EBV+ B Lymphoma cell:Lymph	1999-06-01	0.373168	0.759871	0	0	1.22977	1.21222	SLC6A8;DAGLA;ATP2A2;ATXN7L3;ZNF697;YWHAG
EBV+ B Lymphoma cell:Kidney	1999-06-01	0.373168	0.759871	0	0	1.22977	1.21222	SLC6A8;DAGLA;ATP2A2;ATXN7L3;ZNF697;YWHAG
EBV+ B Lymphoma cell:Liver	1999-06-01	0.373168	0.759871	0	0	1.22977	1.21222	SLC6A8;DAGLA;ATP2A2;ATXN7L3;ZNF697;YWHAG
Mesodermal Embryonic Stem cell:Germ	1999-06-01	0.373168	0.759871	0	0	1.22977	1.21222	PREX2;SGIP1;FAM107A;SPARCL1;LDB2;SYNE1
Endothelial cell:Embryoid Body	1999-06-01	0.373168	0.759871	0	0	1.22977	1.21222	TMEM47;RGS5;GJA1;COL4A1;LDB2;DKK3
Cardiomyocyte:Heart	2024-02-26	0.374982	0.760474	0	0	1.58785	1.55749	GJA1;MEF2C
Gonadal Mitotic Phase Fetal Germ cell:Fetal Gonad	16/291	0.381266	0.760474	0	0	1.10954	1.06988	SYT2;ARL6IP1;PEBP1;THY1;ADD2;CCND2;RASD1;DLG3;PLAU;COL4A1;PEG10;ENC1;KIT;ANXA6;TAGLN3;ITM2C
Cancer Stem-Like cell:Endometrium	6/100	0.382172	0.760474	0	0	1.21663	1.17025	PPP1R16B;PRKCB;SATB1;KCNA3;CXCR4;SORL1
Cancer Stem cell:Peripheral Blood	6/100	0.382172	0.760474	0	0	1.21663	1.17025	ANXA1;CDCP1;ANXA2;IL1R1;S100A6;CD44
Vascular Smooth Muscle cell:Embryonic Stem Cell	6/100	0.382172	0.760474	0	0	1.21663	1.17025	OLFML2B;COL4A1;THY1;LDB2;MXRA5;DKK3
Myoepithelial cell:Salivary Gland	6/100	0.382172	0.760474	0	0	1.21663	1.17025	GJA1;FAM114A1;ANXA2;PLAU;COL4A1;SERPINE1
Progenitor cell:Skin	6/100	0.382172	0.760474	0	0	1.21663	1.17025	CDS1;EPB41L4B;CKMT1A;CKMT1B;PLEKHA6;SYT13
Mesenchymal cell:Fetal Liver	6/100	0.382172	0.760474	0	0	1.21663	1.17025	TMEM47;GJA1;COL4A1;THY1;LDB2;MXRA5
HES1High Progenitor cell:Stomach	6/100	0.382172	0.760474	0	0	1.21663	1.17025	PDZD2;DOCK9;SPARCL1;CDH13;MXRA5;STEAP2
Multipotent Mesenchymal Stroma cell:Bone Marrow	2024-01-10	0.400703	0.789354	0	0	2.11668	1.93578	THY1
Cancer Stem cell:Bladder	2024-01-10	0.400703	0.789354	0	0	2.11668	1.93578	CD44
Intestinal Stem cell:Small Intestine	2024-01-10	0.400703	0.789354	0	0	2.11668	1.93578	DCLK1
Microglial cell:Undefined	2024-01-10	0.400703	0.789354	0	0	2.11668	1.93578	C5AR1
1-Cell Stage Cell (Blastomere):Embryo	1946-03-01	0.404797	0.795425	0	0	1.32937	1.20224	KLHDC3;DCLK2;TUBG2
T Helper2 (Th2) cell:Undefined	2024-02-28	0.410781	0.805171	0	0	1.46555	1.3039	IL1R1;CXCR4
Retinoid Acid Signaling-Responsive Fetal Germ cell:Fetal Gonad	12/219	0.411817	0.805194	0	0	1.10504	0.980362	REEP1;NGRN;AKAP11;SESN3;FAM114A1;DDX24;ELOVL2;USP11;CPE;PDS5B;WASF3;IDH3A
Cancer Stem cell:Oral Cavity	6/104	0.418155	0.815558	0	0	1.16672	1.01727	ANXA2;IL1R1;S100A6;MXRA5;CP;CD44
Mesenchymal Stem cell:Placenta	2024-01-11	0.430623	0.835727	0	0	1.90491	1.60493	CD44
Radial Glial cell:Undefined	2024-01-11	0.430623	0.835727	0	0	1.90491	1.60493	SLC1A3
M2 macrophage:Peripheral Blood	2024-01-12	0.45905	0.888703	0	0	1.73165	1.34826	CXCR4
Ciliated Epithelial cell:Esophagus	22/425	0.460894	0.89008	0	0	1.0403	0.805801	CDS1;PTPRT;BCAS3;DTNA;KCNB1;USP2;C5AR1;PRICKLE2;CP;SYNE1;AP3M2;NELL2;FGF14;NBEA;NOVA1;KIF3A;ERBB4;ODF3B;TRIM37;ENPP5;DZIP3;MAP9
CD1C+ A Dendritic cell:Blood	1931-02-01	0.462482	0.890958	0	0	1.31374	1.01309	CACNA2D3;ITGA5
B cell:Kidney	34/668	0.477868	0.918347	0	0	1.02182	0.754534	CYFIP2;GPM6A;AHCYL1;CCNI;DENND5B;MYCBP2;CXCR4;ZDHHC21;THY1;PPM1K;LAMP5;GNG3;GLRA3;CNR1;OXCT1;PEG10;REPS2;FBXO3;LRRC4C;ATP6V0A1;MEF2C;CAMK1D;PRKCB;STRBP;ANK2;ATP2B1;CLDN10;CACNB4;GPR183;RAPGEF5;CDK14;YPEL3;CD200;ITM2C
Endothelial cell:Undefined	1932-02-01	0.479117	0.918503	0	0	1.26988	0.93439	TSPAN7;ICAM1
Germ cell:Ovary	2024-01-13	0.48606	0.925043	0	0	1.58726	1.14509	KIT
Cardiac Progenitor cell:Heart	2024-01-13	0.48606	0.925043	0	0	1.58726	1.14509	KIT
Pit cell:Stomach	2024-01-13	0.48606	0.925043	0	0	1.58726	1.14509	RSPO2
Myeloid-derived Suppressor cell:Peripheral Blood	1933-02-01	0.495433	0.928212	0	0	1.22885	0.863051	ITGA5;ICAM1
Germline Stem cell:Ovarian Cortex	1993-05-01	0.497698	0.928212	0	0	1.08223	0.755143	CEBPD;IL1R1;FXYD1;SHISA4;SCN1B
Cancer Stem cell:Gall Bladder	1993-05-01	0.497698	0.928212	0	0	1.08223	0.755143	PREX2;NLGN4X;PTPRZ1;TMEM132B;ADCY2
Germinal Stem cell:Ovary	1993-05-01	0.497698	0.928212	0	0	1.08223	0.755143	CEBPD;IL1R1;FXYD1;SHISA4;SCN1B
Adipose-derived Stromal cell:Abdominal Adipose Tissue	1994-05-01	0.507212	0.928212	0	0	1.07002	0.726356	CNTFR;RELN;STMN2;SORCS1;ASTN1
Adipose Progenitor cell:Abdominal Adipose Tissue	1994-05-01	0.507212	0.928212	0	0	1.07002	0.726356	CNTFR;RELN;STMN2;SORCS1;ASTN1
Lake Et al.Science.Ex6:Brain	1934-02-01	0.511419	0.928212	0	0	1.19039	0.798233	LUZP2;RYR3
T Helper cell:Liver	2024-01-14	0.511722	0.928212	0	0	1.46509	0.98157	SLC4A10
Dendritic Cell progenitor:Bone Marrow	2024-01-14	0.511722	0.928212	0	0	1.46509	0.98157	KIT
Plasma cell:Undefined	2024-01-14	0.511722	0.928212	0	0	1.46509	0.98157	CXCR4
Regulatory T (Treg) cell:Liver	21/417	0.51486	0.928212	0	0	1.00991	0.67044	NSF;NFAT5;PRNP;NDFIP2;ARHGEF12;CADM1;DDX24;IL1R1;RHBDD2;GOT2;TNFAIP3;ATP1B1;SEC61A2;CCND2;MAN1A2;DPYSL2;NAMPT;NPTN;TOX;GBP2;ATP6V0A1
Paneth cell:Undefined	1996-05-01	0.526018	0.928212	0	0	1.04639	0.672222	NDFIP2;GOT1;GOT2;PEBP1;TMEM14A
LGR5+ Stem cell:Large Intestine	1956-03-01	0.534325	0.928212	0	0	1.07797	0.675622	RNF157;ACVR1C;TAF4B
Pluripotent Stem cell:Embryoid Body	1997-05-01	0.535303	0.928212	0	0	1.03496	0.646771	OLFM1;CLDN10;LRRC4;LRRN1;LDB2
Epithelial cell:Bone	1997-05-01	0.535303	0.928212	0	0	1.03496	0.646771	SRGN;COPZ2;CCL2;ITGA5;ICAM1
Mesenchymal Stem cell:Whartons Jelly	1997-05-01	0.535303	0.928212	0	0	1.03496	0.646771	SRGN;COPZ2;CCL2;ITGA5;ICAM1
Granulocyte:Peripheral Blood	2024-01-15	0.536104	0.928212	0	0	1.36037	0.84809	CD44
Glial cell:Undefined	2024-01-15	0.536104	0.928212	0	0	1.36037	0.84809	NEFL
Migration Phase Fetal Germ cell:Fetal Gonad	8/159	0.541685	0.928212	0	0	1.00882	0.618476	MYL6;FABP5;NTRK3;GABRA3;ALDOC;TXN;CXCL14;TMSB10
Endocrine cell:Embryonic Stem Cell	1998-05-01	0.544503	0.928212	0	0	1.02378	0.622336	CDCP1;ZNF827;THY1;MXRA5;CD200
Endocrine cell:Undefined	1998-05-01	0.544503	0.928212	0	0	1.02378	0.622336	CDCP1;ZNF827;THY1;MXRA5;CD200
Osteoblast:Bone Marrow	1998-05-01	0.544503	0.928212	0	0	1.02378	0.622336	OLFM1;CLDN10;LRRC4;LRRN1;LDB2
DCLK1+ Progenitor cell:Large Intestine	1998-05-01	0.544503	0.928212	0	0	1.02378	0.622336	ADAMTS4;MAPK10;TMEM59L;CCL2;ICAM1
Mesenchymal Stem cell:Breast	1999-05-01	0.553617	0.928212	0	0	1.01283	0.598871	COL4A1;SERPINE1;COPZ2;THY1;DKK3
Monocyte:Kidney	1999-05-01	0.553617	0.928212	0	0	1.01283	0.598871	SRGN;C5AR1;PLAUR;NCF1C;GBP2
Endometrial Stromal Stem cell:Endometrium Stroma	1999-05-01	0.553617	0.928212	0	0	1.01283	0.598871	GJA1;COL4A1;THY1;LDB2;MXRA5
Mucous Acinar cell:Salivary Gland	1999-05-01	0.553617	0.928212	0	0	1.01283	0.598871	FAM114A1;SCRN1;SLC41A2;ATP1B1;CAMSAP2
Macrophage:Retinal Pigment Epithelium	1999-05-01	0.553617	0.928212	0	0	1.01283	0.598871	SRGN;C5AR1;PLAUR;NCF1C;GBP2
Pancreatic Stem cell:Pancreatic Acinar Tissue	1999-05-01	0.553617	0.928212	0	0	1.01283	0.598871	GPR183;NCF1B;KCNA3;NCF1C;CXCR4
Endocrine Progenitor cell:Pancreatic Acinar Tissue	1999-05-01	0.553617	0.928212	0	0	1.01283	0.598871	GPR183;NCF1B;KCNA3;NCF1C;CXCR4
Adipose-derived Stromal cell:Subcutaneous Adipose Tissue	1999-05-01	0.553617	0.928212	0	0	1.01283	0.598871	CEBPD;ACSL1;IL1R1;NAMPT;ITGA5
Macrophage:Eye	1999-05-01	0.553617	0.928212	0	0	1.01283	0.598871	SRGN;C5AR1;PLAUR;NCF1C;GBP2
Macrophage:Lymph Node	1999-05-01	0.553617	0.928212	0	0	1.01283	0.598871	SRGN;C5AR1;PLAUR;NCF1C;GBP2
Stem cell:Placenta	1999-05-01	0.553617	0.928212	0	0	1.01283	0.598871	COL4A1;SERPINE1;COPZ2;THY1;DKK3
Stem cell:Salivary Gland	1999-05-01	0.553617	0.928212	0	0	1.01283	0.598871	ANXA1;ANXA2;S100A6;TNFAIP3;CD44
Macrophage:Visceral Adipose Tissue	1999-05-01	0.553617	0.928212	0	0	1.01283	0.598871	SRGN;C5AR1;PLAUR;NCF1C;GBP2
Cancer Stem cell:Intestine	1999-05-01	0.553617	0.928212	0	0	1.01283	0.598871	FAM114A1;SCRN1;SLC41A2;ATP1B1;CAMSAP2
Cancer Stem cell:Gastrointestinal Tract	1999-05-01	0.553617	0.928212	0	0	1.01283	0.598871	FAM114A1;SCRN1;SLC41A2;ATP1B1;CAMSAP2
Macrophage:Artery	1999-05-01	0.553617	0.928212	0	0	1.01283	0.598871	SRGN;C5AR1;PLAUR;NCF1C;GBP2
Definitive Endoderm cell:Germ	1999-05-01	0.553617	0.928212	0	0	1.01283	0.598871	GPR183;NCF1B;KCNA3;NCF1C;CXCR4
Extravillous Trophoblast cell:Placenta	1999-05-01	0.553617	0.928212	0	0	1.01283	0.598871	CH25H;SNRPN;MXRA5;CD200;DKK3
Neural Stem cell:Undefined	1958-03-01	0.558296	0.928212	0	0	1.03867	0.605402	CDCP1;CXCR4;PMP2
Myeloid Conventional Dendritic cell:Bone Marrow	2024-01-16	0.55927	0.928212	0	0	1.26961	0.737799	CADM1
Secretory Progenitor cell:Large Intestine	2024-01-16	0.55927	0.928212	0	0	1.26961	0.737799	SYNE1
Stromal Vascular Fraction cell:Adipose Tissue	5/100	0.56264	0.928212	0	0	1.00212	0.576334	PREX2;RGS5;FAM107A;SPARCL1;LDB2
Hematopoietic Progenitor cell:Umbilical Cord Blood	5/100	0.56264	0.928212	0	0	1.00212	0.576334	PREX2;RGS5;FAM107A;SPARCL1;LDB2
Cardiomyocyte Progenitor cell:Myocardium	5/100	0.56264	0.928212	0	0	1.00212	0.576334	PREX2;RGS5;FAM107A;SPARCL1;LDB2
Myoepithelial cell:Undefined	5/100	0.56264	0.928212	0	0	1.00212	0.576334	ZFP36;ANXA1;TNFAIP3;GBP2;CD44
Submandibular Gland Stem cell:Submandibular Gland	5/100	0.56264	0.928212	0	0	1.00212	0.576334	PREX2;RGS5;FAM107A;SPARCL1;LDB2
Endothelial cell:Corpus Luteum	5/100	0.56264	0.928212	0	0	1.00212	0.576334	PREX2;RGS5;FAM107A;SPARCL1;LDB2
Hematopoietic Stem cell:Peripheral Blood	5/100	0.56264	0.928212	0	0	1.00212	0.576334	PREX2;RGS5;FAM107A;SPARCL1;LDB2
Monocyte:Umbilical Cord Blood	5/100	0.56264	0.928212	0	0	1.00212	0.576334	PREX2;RGS5;FAM107A;SPARCL1;LDB2
Hematopoietic Progenitor cell:Bone Marrow	5/100	0.56264	0.928212	0	0	1.00212	0.576334	PREX2;RGS5;FAM107A;SPARCL1;LDB2
Mature Endothelial cell:Blood	5/100	0.56264	0.928212	0	0	1.00212	0.576334	PREX2;RGS5;FAM107A;SPARCL1;LDB2
Progenitor-like Angiogenesis-Promoting cell:Blood	5/100	0.56264	0.928212	0	0	1.00212	0.576334	PREX2;RGS5;FAM107A;SPARCL1;LDB2
Hematopoietic Stem cell:Periodontal Ligament	5/100	0.56264	0.928212	0	0	1.00212	0.576334	PREX2;RGS5;FAM107A;SPARCL1;LDB2
Dendritic cell:Umbilical Cord Blood	5/100	0.56264	0.928212	0	0	1.00212	0.576334	PREX2;RGS5;FAM107A;SPARCL1;LDB2
Keratinocyte:Epithelium	5/100	0.56264	0.928212	0	0	1.00212	0.576334	PREX2;RGS5;FAM107A;SPARCL1;LDB2
Endothelial cell:Bladder	5/100	0.56264	0.928212	0	0	1.00212	0.576334	PREX2;RGS5;FAM107A;SPARCL1;LDB2
Endothelial Progenitor cell:Adipose Tissue	5/100	0.56264	0.928212	0	0	1.00212	0.576334	PREX2;RGS5;FAM107A;SPARCL1;LDB2
Stromal cell:Embryoid Body	5/100	0.56264	0.928212	0	0	1.00212	0.576334	FAM114A1;COL4A1;COPZ2;MXRA5;THBS1
Trophectoderm cell:Embryo	5/100	0.56264	0.928212	0	0	1.00212	0.576334	CLDN10;OSBPL6;DNAJC6;S100A6;ANXA6
Preadipocyte Progenitor cell:Adipose Tissue	5/101	0.571571	0.928212	0	0	0.991629	0.554685	RGS5;SPARCL1;THY1;LDB2;MXRA5
Mesenchymal Stem cell:Oral Mucosa	5/101	0.571571	0.928212	0	0	0.991629	0.554685	OLFML2B;SPARCL1;THY1;LDB2;MXRA5
Pericyte:Subcutaneous Adipose Tissue	5/101	0.571571	0.928212	0	0	0.991629	0.554685	PREX2;RGS5;FAM107A;SPARCL1;LDB2
Circulating Progenitor cell:Peripheral Blood	5/101	0.571571	0.928212	0	0	0.991629	0.554685	RGS5;FAM107A;SPARCL1;LDB2;MXRA5
Epithelial Progenitor cell:Breast	5/101	0.571571	0.928212	0	0	0.991629	0.554685	ANXA1;CDCP1;ANXA2;S100A6;CD44
Intestinal Epithelial Stem cell:Jejunum	5/101	0.571571	0.928212	0	0	0.991629	0.554685	ANXA1;CDCP1;ANXA2;S100A6;CD44
Cancer Stem cell:Embryo	5/101	0.571571	0.928212	0	0	0.991629	0.554685	CDS1;PTPRZ1;CKMT1A;ATP1B1;CD44
Monocyte:Spleen	5/101	0.571571	0.928212	0	0	0.991629	0.554685	SLC11A1;HSPA7;C5AR1;NCF1B;NCF1C
Progenitor cell:Corneal Epithelium	5/101	0.571571	0.928212	0	0	0.991629	0.554685	FAM114A1;ANXA2;PLAU;SERPINE1;THBS1
Monocyte:Fetal Kidney	39/797	0.574866	0.931638	0	0	0.978807	0.541885	PPP1R15A;RTN3;CCNI;CEBPD;C5AR1;TNFAIP3;TXN;CYP46A1;THBS1;HK2;SOCS3;EPM2AIP1;PAK1;RGS2;ZFP36;NAMPT;EMILIN2;GBP2;ATXN7L3;CLIC1;IER3;VASP;SRGN;ANXA1;ANXA2;IQSEC1;PRKCB;ACSL1;SLC11A1;CACNA2D3;PLAUR;ARPC5;ATP2B1;ACSL3;SORL1;SYN1;S100A6;ODF3B;CD44
Type I pneumocyte:Undefined	5/102	0.580405	0.93868	0	0	0.981354	0.533885	CDS1;NCKAP1;EPB41L4B;EPB41L1;CKMT1A
SLC16A7+ cell:Lung	48/983	0.584609	0.943538	0	0	0.97632	0.5241	GRAMD1B;NFAT5;DGKE;C17ORF75;SLC35B4;DENND5B;HSPA4L;C5AR1;GDPD1;ZDHHC21;ADCY1;SOGA3;ENO2;SYNE1;FBXL20;PURB;SYNGAP1;ATCAY;OPHN1;KIF1B;LRRC8B;SPTAN1;KIAA0319;KCNJ3;GSTM3;WDR17;ZNF483;CAMK1D;ABCA5;SGTB;MTX3;ELMOD1;USP2;PDE2A;VPS13A;ACSL6;ABCC9;C14ORF132;CASD1;FAM217B;MAPK10;ARHGAP32;SLC4A8;NAPEPLD;AAK1;CNTN3;TUBGCP4;SCN2B
Paneth cell:Large Intestine	15/311	0.591443	0.952611	0	0	0.964333	0.506458	SRGN;PRKCB;C5AR1;PLAUR;CXCR4;TNFAIP3;IRS2;CXCL2;ICAM1;PLAU;NAMPT;JMY;HMOX1;ODF3B;PLIN2
Alpha cell:Pancreas	2024-01-18	0.602192	0.965964	0	0	1.12013	0.568105	LDB2
Goblet Progenitor cell:Large Intestine	2024-01-18	0.602192	0.965964	0	0	1.12013	0.568105	ATP6V1H
Epithelial cell:Undefined	1941-02-01	0.613629	0.982306	0	0	0.976367	0.476823	IL1R1;ICAM1
Goblet cell:Small Intestine	1942-02-01	0.626817	0.997729	0	0	0.951908	0.444636	SYP;TSPYL5
Primordial Germ cell:Undefined	2024-01-20	0.640937	0.997729	0	0	1.00211	0.445763	PUM2
M1 macrophage:Peripheral Blood	2024-01-20	0.640937	0.997729	0	0	1.00211	0.445763	IL1R1
PROCR+ Progenitor cell:Small Intestine	2024-01-21	0.658872	0.997729	0	0	0.951956	0.39718	FLRT2
Neural Crest cell:Undefined	2024-01-22	0.675912	0.997729	0	0	0.906577	0.355099	SNAI1
Pluripotent Stem cell:Embryo	1993-04-01	0.688243	0.997729	0	0	0.855153	0.319496	CLDN10;PAK1;SYT2;LRRN1
Leydig cell:Testis	1993-04-01	0.688243	0.997729	0	0	0.855153	0.319496	ATCAY;KCNN1;SCG3;ADD2
Neutrophil:Blood	2024-01-23	0.692102	0.997729	0	0	0.865323	0.318458	C5AR1
Epiblast cell:Embryo	1995-04-01	0.704185	0.997729	0	0	0.83627	0.293292	RASD1;CAMKV;VSNL1;LRP4
Nephron Epithelial cell:Kidney	2024-01-24	0.707484	0.997729	0	0	0.827657	0.286403	SLC8A1
Mast cell:Undefined	2024-01-24	0.707484	0.997729	0	0	0.827657	0.286403	KIT
Adipose Progenitor cell:Adipose Tissue	1996-04-01	0.711932	0.997729	0	0	0.827137	0.281039	ANXA2;FAM114A1;SERPINE1;THBS1
Acinar cell:Salivary Gland	1996-04-01	0.711932	0.997729	0	0	0.827137	0.281039	INPP5A;PDE2A;HMOX1;ITGA5
Endothelial cell:Fetal Gonad	9/208	0.71584	0.997729	0	0	0.859845	0.287445	FLRT2;ANXA2;DPYSL2;LIFR;THY1;LDB2;ITGA5;SLIT2;MYH10
Bipolar cell:Retina	1997-04-01	0.719529	0.997729	0	0	0.8182	0.269318	FAM171A2;EEF1A2;SEZ6L2;WASF1
Mesenchymal Progenitor cell:Muscle	1997-04-01	0.719529	0.997729	0	0	0.8182	0.269318	COL4A1;SERPINE1;THY1;DKK3
Colony-forming cell:Prostate	1997-04-01	0.719529	0.997729	0	0	0.8182	0.269318	ARHGAP32;COL4A1;DOCK9;THBS1
Villous Stromal cell:Placenta	1997-04-01	0.719529	0.997729	0	0	0.8182	0.269318	FAM114A1;COL4A1;COPZ2;MXRA5
Neural Stem cell:Brain	2024-01-25	0.722098	0.997729	0	0	0.793129	0.258239	CXCR4
Fat Cell (adipocyte):Adipose Tissue	2024-01-25	0.722098	0.997729	0	0	0.793129	0.258239	PLIN2
Cytotoxic T cell:Undefined	2024-01-25	0.722098	0.997729	0	0	0.793129	0.258239	CD200
Smooth Muscle cell:Adipose Tissue	1998-04-01	0.726976	0.997729	0	0	0.809452	0.258103	ADAMTS4;PDE2A;FAM107A;SPARCL1
Stem cell:Submandibular Gland	1998-04-01	0.726976	0.997729	0	0	0.809452	0.258103	PREX2;RGS5;SPARCL1;LDB2
Monocyte:Plasma	1999-04-01	0.734276	0.997729	0	0	0.80089	0.247371	SLC11A1;HSPA7;C5AR1;NCF1C
Hair Follicle cell:Hair Follicle	1999-04-01	0.734276	0.997729	0	0	0.80089	0.247371	SRGN;ZFP36;GBP2;CD44
Colonic Stem cell:Colon	1999-04-01	0.734276	0.997729	0	0	0.80089	0.247371	NCKAP1;RBFOX2;LRP4;MYH10
Cancer Stem cell:Mammary Gland	1999-04-01	0.734276	0.997729	0	0	0.80089	0.247371	VASP;ANXA1;S100A6;ITGA5
Monocyte:Synovium	1999-04-01	0.734276	0.997729	0	0	0.80089	0.247371	SLC11A1;HSPA7;C5AR1;NCF1C
Myofibroblast:Lung	1999-04-01	0.734276	0.997729	0	0	0.80089	0.247371	TMEM47;COL4A1;THY1;MXRA5
Monocyte:Liver	4/100	0.741427	0.997729	0	0	0.792505	0.2371	SLC11A1;C5AR1;NCF1B;NCF1C
Classical monocyte:Blood	4/100	0.741427	0.997729	0	0	0.792505	0.2371	SLC11A1;C5AR1;NCF1B;NCF1C
Intermediate monocyte:Blood	4/100	0.741427	0.997729	0	0	0.792505	0.2371	SLC11A1;C5AR1;NCF1B;NCF1C
Non-classical monocyte:Blood	4/100	0.741427	0.997729	0	0	0.792505	0.2371	SLC11A1;C5AR1;NCF1B;NCF1C
Endometrial Progenitor cell:Endometrium	4/100	0.741427	0.997729	0	0	0.792505	0.2371	CLSTN1;ACO2;NCDN;TNPO2
Cancer Stem cell:Eye	4/100	0.741427	0.997729	0	0	0.792505	0.2371	CDS1;EPB41L4B;CKMT1A;CKMT1B
Monocyte:Bone Marrow	4/100	0.741427	0.997729	0	0	0.792505	0.2371	SLC11A1;C5AR1;NCF1B;NCF1C
CD14++CD16- monocyte:Blood	4/100	0.741427	0.997729	0	0	0.792505	0.2371	SLC11A1;C5AR1;NCF1B;NCF1C
Endothelial cell:White Adipose Tissue	4/100	0.741427	0.997729	0	0	0.792505	0.2371	RGS5;COL4A1;SPARCL1;LDB2
Endothelial cell:Blood Vessel	1977-03-01	0.745862	0.997729	0	0	0.771207	0.226129	FABP5;IL1R1;ICAM1
Myeloid Dendritic cell:Thymus	4/101	0.748432	0.997729	0	0	0.784293	0.227269	SLC11A1;C5AR1;NCF1B;NCF1C
Endothelial cell:Blood	4/101	0.748432	0.997729	0	0	0.784293	0.227269	PPP1R16B;SRGN;GPR183;SYNE1
PDX1+ Pancreatic Progenitor cell:Embryonic Stem Cell	4/101	0.748432	0.997729	0	0	0.784293	0.227269	CDS1;EPB41L4B;CKMT1A;CKMT1B
Mesenchymal Stem cell:Chorionic Villus	4/101	0.748432	0.997729	0	0	0.784293	0.227269	SRGN;GPR183;GBP2;CD44
Dendritic cell:Spleen	4/101	0.748432	0.997729	0	0	0.784293	0.227269	SLC11A1;C5AR1;NCF1B;NCF1C
Neutrophil:Lung	4/101	0.748432	0.997729	0	0	0.784293	0.227269	SLC11A1;C5AR1;NCF1B;NCF1C
Megakaryocyte:Blood	4/101	0.748432	0.997729	0	0	0.784293	0.227269	SLC11A1;C5AR1;NCF1B;NCF1C
Germ cell:Undefined	2024-01-27	0.749174	0.997729	0	0	0.732042	0.211402	KIT
Natural Killer cell:Undefined	1978-03-01	0.753692	0.997729	0	0	0.760884	0.215157	NFIL3;KIT;TOX
Hepatoblast:Liver	4/102	0.75529	0.997729	0	0	0.776249	0.217857	RELN;PLIN2;LDB2;MXRA5
Regulatory T (Treg) cell:Peripheral Blood	1954-02-01	0.758621	0.997729	0	0	0.731773	0.202155	PDP1;ATP2B1
CD1C+ B Dendritic cell:Blood	1954-02-01	0.758621	0.997729	0	0	0.731773	0.202155	ANXA1;ITGA5
Neutrophil:Kidney	1980-03-01	0.768768	0.997729	0	0	0.741043	0.194869	RGS2;NAMPT;FOS
Regulatory T (Treg) cell:Undefined	2024-01-30	0.784927	0.997729	0	0	0.65621	0.15891	IL1R1
Eosinophil:Undefined	2024-01-30	0.784927	0.997729	0	0	0.65621	0.15891	C5AR1
T Helper17 (Th17) cell:Undefined	2024-01-31	0.795676	0.997729	0	0	0.634303	0.144979	IL1R1
Plasma cell:Kidney	2024-01-31	0.795676	0.997729	0	0	0.634303	0.144979	PARM1
Neutrophil:Undefined	1933-01-01	0.815589	0.997729	0	0	0.594596	0.121205	CD44
Macrophage:Undefined	1933-01-01	0.815589	0.997729	0	0	0.594596	0.121205	CXCL2
4-Cell Stage Cell (Blastomere):Embryo	1933-01-01	0.815589	0.997729	0	0	0.594596	0.121205	TOMM34
Ciliated cell:Lung	11/276	0.817369	0.997729	0	0	0.788006	0.158913	AP3M2;FOCAD;DYNLT1;BTBD3;C11ORF49;TOMM34;ODF3B;CKB;SRI;CALM1;ENPP5
FGFR1HighNME5- Epithelial cell:Esophagus	7/191	0.845436	0.997729	0	0	0.722404	0.121293	GABBR1;DAGLA;FLRT2;SYT1;ADAM22;CHRDL1;NOMO1
Epidermal Transit Amplifying cell:Foreskin	1993-03-01	0.849217	0.997729	0	0	0.633568	0.103551	FABP5;PLAU;TXN
Astroglial Progenitor cell:Embryo	1994-03-01	0.854258	0.997729	0	0	0.626572	0.0986988	ZER1;GBP2;YPEL3
Endothelial cell:Heart	1996-03-01	0.863901	0.997729	0	0	0.613033	0.089685	FAM107A;SPARCL1;LDB2
Intestinal Epithelial Stem cell:Intestine	1996-03-01	0.863901	0.997729	0	0	0.613033	0.089685	PLAU;SERPINE1;NCS1
PROM1High Progenitor cell:Large Intestine	1996-03-01	0.863901	0.997729	0	0	0.613033	0.089685	FLRT2;FMN2;SLIT2
CD1C-CD141- Dendritic cell:Blood	12/314	0.864202	0.997729	0	0	0.753597	0.109987	VASP;PDP1;KIAA0513;SLC11A1;NAMPT;ARRDC3;C5AR1;HMOX1;PLIN2;CKB;GBP2;CAMKK2
Pancreatic Endoderm cell:Embryonic Stem Cell	1997-03-01	0.868509	0.997729	0	0	0.606479	0.0855001	FAM114A1;PLAU;EPB41L1
Cancer Stem cell:Uterus	1997-03-01	0.868509	0.997729	0	0	0.606479	0.0855001	FAM114A1;COL4A1;MXRA5
Circulating Fetal cell:Blood	1940-01-01	0.871209	0.997729	0	0	0.487694	0.0672401	PUM2
Endothelial Precursor cell:Peripheral Blood	1998-03-01	0.872978	0.997729	0	0	0.600063	0.0815156	PREX2;SPARCL1;LDB2
Podocyte:Renal Glomerulus	1998-03-01	0.872978	0.997729	0	0	0.600063	0.0815156	CDCP1;ANXA2;CLIC1
Glomerular Epithelial cell:Renal Glomerulus	1998-03-01	0.872978	0.997729	0	0	0.600063	0.0815156	CDCP1;ANXA2;CLIC1
Erythroid precursor:Bone Marrow	1998-03-01	0.872978	0.997729	0	0	0.600063	0.0815156	VASP;NCF1B;NCF1C
Pericyte:Brain	1998-03-01	0.872978	0.997729	0	0	0.600063	0.0815156	COL4A1;THY1;MXRA5
Vascular Smooth Muscle cell:Placenta	1998-03-01	0.872978	0.997729	0	0	0.600063	0.0815156	SPARCL1;ABCC9;MXRA5
Thymocyte:Undefined	1999-03-01	0.877312	0.997729	0	0	0.593781	0.0777213	GPR183;NCF1B;NCF1C
Hematopoietic cell:Liver	1999-03-01	0.877312	0.997729	0	0	0.593781	0.0777213	TNFAIP3;CD44;GLS
Mesenchymal Stem cell:Umbilical Cord Blood	1999-03-01	0.877312	0.997729	0	0	0.593781	0.0777213	SRGN;ZFP36;GBP2
Primordial Germ cell:Embryonic Stem Cell	1999-03-01	0.877312	0.997729	0	0	0.593781	0.0777213	C5AR1;NCF1B;NCF1C
Primordial Germ cell:Pluripotent Stem Cell	1999-03-01	0.877312	0.997729	0	0	0.593781	0.0777213	C5AR1;NCF1B;NCF1C
Naive CD4+ T cell:Blood	1999-03-01	0.877312	0.997729	0	0	0.593781	0.0777213	GPR183;NCF1B;NCF1C
Myeloid-derived Suppressor cell:Blood	1999-03-01	0.877312	0.997729	0	0	0.593781	0.0777213	SLC11A1;NCF1B;NCF1C
Myeloid-derived Suppressor cell:Liver	1999-03-01	0.877312	0.997729	0	0	0.593781	0.0777213	SLC11A1;NCF1B;NCF1C
Ureteric Bud cell:Fetal Kidney	1999-03-01	0.877312	0.997729	0	0	0.593781	0.0777213	TYRO3;SEZ6L2;MYH10
Morula Cell (Blastomere):Embryo	1999-03-01	0.877312	0.997729	0	0	0.593781	0.0777213	GJA1;GDPD1;TXN
Secretory Progenitor cell:Esophagus	1972-02-01	0.880512	0.997729	0	0	0.543087	0.0691088	PDP1;GAN
Dendritic cell:Bone Marrow	3/100	0.881515	0.997729	0	0	0.587629	0.0741078	GPR183;NCF1B;NCF1C
Gastric Stem cell:Gastric Corpus	3/100	0.881515	0.997729	0	0	0.587629	0.0741078	CADPS2;CMTM4;PRICKLE2
Dendritic cell:Blood	3/100	0.881515	0.997729	0	0	0.587629	0.0741078	GPR183;NCF1B;NCF1C
pro-Natural Killer Cell (pro-NK cell):Peripheral Blood	3/100	0.881515	0.997729	0	0	0.587629	0.0741078	RGS2;GPR183;KCNA3
CD141+CLEC9A+ Dendritic cell:Blood	3/100	0.881515	0.997729	0	0	0.587629	0.0741078	CADM1;NDRG2;TMEM14A
Enteroendocrine cell:Small Intestine	1942-01-01	0.883766	0.997729	0	0	0.463855	0.0573153	SACS
Endocrine cell:Pancreatic Islet	3/101	0.885589	0.997729	0	0	0.581602	0.070666	MYL6;ITGA5;CLIC1
Central Nervous System Stem cell:Fetal Brain	3/101	0.885589	0.997729	0	0	0.581602	0.070666	KIT;SPARCL1;CP
Dendritic cell:Synovium	3/101	0.885589	0.997729	0	0	0.581602	0.070666	SLC11A1;NCF1B;NCF1C
Responder T cell:Peripheral Blood	3/101	0.885589	0.997729	0	0	0.581602	0.070666	GPR183;NCF1B;NCF1C
Hepatocyte:Fetal Liver	3/101	0.885589	0.997729	0	0	0.581602	0.070666	NCKAP1;EPB41L4B;FAM114A1
M1 macrophage:Lung	3/101	0.885589	0.997729	0	0	0.581602	0.070666	NCF1C;GBP2;ICAM1
Epithelial cell:Thymus	3/102	0.889537	0.997729	0	0	0.575697	0.0673874	CDS1;NCKAP1;EPB41L4B
Neutrophil:Pluripotent Stem Cell	3/102	0.889537	0.997729	0	0	0.575697	0.0673874	C5AR1;NCF1B;NCF1C
Type II pneumocyte:Lung	3/102	0.889537	0.997729	0	0	0.575697	0.0673874	IL1R1;CP;CD44
Mesenchymal Stem cell:Umbilical Vein	3/102	0.889537	0.997729	0	0	0.575697	0.0673874	THY1;LDB2;MXRA5
Dendritic cell:Thymus	3/102	0.889537	0.997729	0	0	0.575697	0.0673874	GPR183;NCF1B;NCF1C
Monocyte:Undefined	3/102	0.889537	0.997729	0	0	0.575697	0.0673874	SLC11A1;C5AR1;NCF1C
Dendritic cell:Placenta	3/102	0.889537	0.997729	0	0	0.575697	0.0673874	GPR183;NCF1B;NCF1C
Neutrophil:Vagina	3/103	0.893363	0.997729	0	0	0.56991	0.064264	C5AR1;NCF1B;NCF1C
T cell:Skin	3/103	0.893363	0.997729	0	0	0.56991	0.064264	GPR183;GBP2;CD44
Proerythroblast:Germ	3/103	0.893363	0.997729	0	0	0.56991	0.064264	SRGN;NCF1C;ICAM1
T Helper cell:Undefined	1944-01-01	0.8951	0.997729	0	0	0.442234	0.0490082	CD200
Theca Interna cell:Ovarian Follicle	3/104	0.89707	0.997729	0	0	0.564237	0.0612881	SPARCL1;LDB2;MXRA5
FOXN4+ cell:Lung	1979-02-01	0.910167	0.997729	0	0	0.493533	0.0464549	GADD45B;NETO2
Mesenchymal Stem cell:White Adipose Tissue	1980-02-01	0.913792	0.997729	0	0	0.487179	0.0439201	SLC11A1;C5AR1
Monocyte:Peripheral Blood	1948-01-01	0.914563	0.997729	0	0	0.404511	0.0361265	KIT
Specialist Antigen Presenting cell:Undefined	1949-01-01	0.918836	0.997729	0	0	0.396063	0.0335256	KIT
Effector CD8+ Memory T (Tem) cell:Peripheral Blood	1982-02-01	0.920635	0.997729	0	0	0.47495	0.0392742	PRKCB;SYNE1
Lymphoid cell:Undefined	1950-01-01	0.922896	0.997729	0	0	0.38796	0.0311293	KIT
FGFR1LowNME5- Epithelial cell:Esophagus	1950-01-01	0.922896	0.997729	0	0	0.38796	0.0311293	NDRG4
Mitotic Fetal Germ cell:Fetal Gonad	25/650	0.931463	0.997729	0	0	0.755478	0.0536377	PPP1R15A;NBAS;THY1;TXN;ENO2;ADD2;NUDT11;RBM3;RASD1;CAMKV;PLAU;DPYSL2;ENC1;ANXA6;TMSB10;CLIC1;MYL6;DLG3;LPCAT4;COL4A1;KIT;ALDOC;TAGLN3;INA;ITM2C
Macrophage:Brain	1954-01-01	0.937206	0.997729	0	0	0.358604	0.0232563	NFIL3
CD4+ Cytotoxic T cell:Liver	1989-02-01	0.940764	0.997729	0	0	0.436574	0.0266583	PTPN4;SYNE1
Enterocyte:Large Intestine	1956-01-01	0.943332	0.997729	0	0	0.345527	0.0201569	SLC41A2
Lake Et al.Science.Ex8:Brain	1958-01-01	0.948862	0.997729	0	0	0.333369	0.0174992	OLFML2B
Granulocyte:Blood	1993-02-01	0.949982	0.997729	0	0	0.417296	0.0214123	SLC11A1;C5AR1
Cancer Stem cell:Bone Marrow	1994-02-01	0.952063	0.997729	0	0	0.412738	0.0202753	VCPIP1;NAMPT
Alveolar Epithelial Progenitor cell:Lung	1995-02-01	0.954061	0.997729	0	0	0.408278	0.0192003	FAM114A1;SERPINE1
Urothelium cell:Undefined	1996-02-01	0.955979	0.997729	0	0	0.403914	0.0181837	NCF1B;NCF1C
Interstitial cell:Dorsolateral Prefrontal Cortex	1996-02-01	0.955979	0.997729	0	0	0.403914	0.0181837	ACSL1;GBP2
Eosinophil:Lung	1996-02-01	0.955979	0.997729	0	0	0.403914	0.0181837	NCF1B;NCF1C
Fibroblast:Heart	1996-02-01	0.955979	0.997729	0	0	0.403914	0.0181837	FAM114A1;COL4A1
Class-switched Memory B cell:Peripheral Blood	1997-02-01	0.957821	0.997729	0	0	0.399641	0.0172223	NCF1B;NCF1C
Non-switched Memory B cell:Peripheral Blood	1997-02-01	0.957821	0.997729	0	0	0.399641	0.0172223	NCF1B;NCF1C
Double-negative B cell:Peripheral Blood	1997-02-01	0.957821	0.997729	0	0	0.399641	0.0172223	NCF1B;NCF1C
Memory B cell:Blood	1997-02-01	0.957821	0.997729	0	0	0.399641	0.0172223	NCF1B;NCF1C
Switched Memory B cell:Peripheral Blood	1997-02-01	0.957821	0.997729	0	0	0.399641	0.0172223	NCF1B;NCF1C
Double-negative Memory B cell:Peripheral Blood	1997-02-01	0.957821	0.997729	0	0	0.399641	0.0172223	NCF1B;NCF1C
CD4+ Memory T cell:Lymphoid Tissue	1997-02-01	0.957821	0.997729	0	0	0.399641	0.0172223	NCF1B;NCF1C
IgG Memory B cell:Undefined	1997-02-01	0.957821	0.997729	0	0	0.399641	0.0172223	NCF1B;NCF1C
PP cell:Pancreas	1997-02-01	0.957821	0.997729	0	0	0.399641	0.0172223	CHGA;SCG5
Endoderm Progenitor cell:Adipose Tissue	1998-02-01	0.959588	0.997729	0	0	0.395457	0.0163129	FAM107A;SPARCL1
Epithelial cell:Endometrium	1998-02-01	0.959588	0.997729	0	0	0.395457	0.0163129	PLAUR;EMILIN2
Dopaminergic neuron:Midbrain	1998-02-01	0.959588	0.997729	0	0	0.395457	0.0163129	EPB41L1;KCNK1
Microglial cell:Optic Nerve	1998-02-01	0.959588	0.997729	0	0	0.395457	0.0163129	NCF1B;NCF1C
Thymic Emigrant cell:Blood	1998-02-01	0.959588	0.997729	0	0	0.395457	0.0163129	GPR183;NCF1B
Macrophage:Alveolus	1998-02-01	0.959588	0.997729	0	0	0.395457	0.0163129	NCF1B;NCF1C
Epithelial cell:Uterus	1998-02-01	0.959588	0.997729	0	0	0.395457	0.0163129	EPB41L1;KCNK1
Basal cell:Lung	1998-02-01	0.959588	0.997729	0	0	0.395457	0.0163129	CCND2;FABP5
Lake Et al.Science.In8:Brain	1998-02-01	0.959588	0.997729	0	0	0.395457	0.0163129	CKMT1A;CKMT1B
Hematopoietic Stem cell:Umbilical Cord Blood	1999-02-01	0.961285	0.997729	0	0	0.391359	0.0154526	MXRA5;CP
Smooth Muscle cell:Undefined	1999-02-01	0.961285	0.997729	0	0	0.391359	0.0154526	COL4A1;MXRA5
Neutrophil:Brain	1999-02-01	0.961285	0.997729	0	0	0.391359	0.0154526	NCF1B;NCF1C
Endothelial cell:Intervertebral Disc	1999-02-01	0.961285	0.997729	0	0	0.391359	0.0154526	SPARCL1;LDB2
Cardiomyocyte:Pluripotent Stem Cell	1999-02-01	0.961285	0.997729	0	0	0.391359	0.0154526	CEBPD;SLC8A1
Luminal cell:Prostate	1999-02-01	0.961285	0.997729	0	0	0.391359	0.0154526	NCKAP1;EPB41L4B
Naive T cell:Bone Marrow	1999-02-01	0.961285	0.997729	0	0	0.391359	0.0154526	GPR183;NCF1B
B cell:Thyroid	1999-02-01	0.961285	0.997729	0	0	0.391359	0.0154526	NCF1B;NCF1C
Hematopoietic Stem cell:Embryo	1999-02-01	0.961285	0.997729	0	0	0.391359	0.0154526	CH25H;OLFML2B
Neutrophil:Spleen	1999-02-01	0.961285	0.997729	0	0	0.391359	0.0154526	NCF1B;NCF1C
Monocyte:Lung	2/100	0.962913	0.997729	0	0	0.387345	0.0146387	C5AR1;NCF1C
Mesenchymal Stromal cell:Placenta	2/100	0.962913	0.997729	0	0	0.387345	0.0146387	THY1;LDB2
Macrophage:Synovium	2/100	0.962913	0.997729	0	0	0.387345	0.0146387	SLC11A1;C5AR1
B cell:Synovium	2/100	0.962913	0.997729	0	0	0.387345	0.0146387	NCF1B;NCF1C
Naive B cell:Peripheral Blood	2/100	0.962913	0.997729	0	0	0.387345	0.0146387	NCF1B;NCF1C
Transitional B cell:Blood	2/100	0.962913	0.997729	0	0	0.387345	0.0146387	SLC15A2;SORL1
Regulatory B cell:Peripheral Blood	2/100	0.962913	0.997729	0	0	0.387345	0.0146387	NCF1B;NCF1C
B cell:Salivary Gland	2/100	0.962913	0.997729	0	0	0.387345	0.0146387	NCF1B;NCF1C
Vascular Stem cell:Blood	2/100	0.962913	0.997729	0	0	0.387345	0.0146387	KIT;CIT
Vascular Progenitor cell:Blood	2/100	0.962913	0.997729	0	0	0.387345	0.0146387	KIT;CIT
Keratinocyte Progenitor cell:Skin	2/100	0.962913	0.997729	0	0	0.387345	0.0146387	SPARCL1;CXCL14
B cell:Brain	2/100	0.962913	0.997729	0	0	0.387345	0.0146387	NCF1B;NCF1C
Cytotoxic T cell:Peripheral Blood	2/100	0.962913	0.997729	0	0	0.387345	0.0146387	NCF1B;NCF1C
CD14+ Endothelial Progenitor cell:Blood	2/100	0.962913	0.997729	0	0	0.387345	0.0146387	SPARCL1;LDB2
Hepatic Progenitor-Like cell:Pluripotent Stem Cell	2/100	0.962913	0.997729	0	0	0.387345	0.0146387	MXRA5;CP
Germinal Center B cell:Lymphoid Tissue	2/100	0.962913	0.997729	0	0	0.387345	0.0146387	NCF1B;NCF1C
Cytotoxic T cell:Blood	2/100	0.962913	0.997729	0	0	0.387345	0.0146387	NCF1B;NCF1C
Epithelial Hair Follicle Stem cell:Hair Follicle	2/100	0.962913	0.997729	0	0	0.387345	0.0146387	CDS1;CD200
B cell:Spleen	2/100	0.962913	0.997729	0	0	0.387345	0.0146387	NCF1B;NCF1C
M2 macrophage:Brain	2/100	0.962913	0.997729	0	0	0.387345	0.0146387	SLC11A1;C5AR1
Regulatory T (Treg) cell:Brain	2/100	0.962913	0.997729	0	0	0.387345	0.0146387	GPR183;NCF1B
M2 macrophage:Serum	2/100	0.962913	0.997729	0	0	0.387345	0.0146387	SLC11A1;C5AR1
Activated B cell:Undefined	2/100	0.962913	0.997729	0	0	0.387345	0.0146387	NCF1B;NCF1C
Multipotent Progenitor cell:Undefined	2/100	0.962913	0.997729	0	0	0.387345	0.0146387	PPP1R16B;THY1
Naive B cell:Undefined	2/100	0.962913	0.997729	0	0	0.387345	0.0146387	NCF1B;NCF1C
Plasmacytoid Dendritic cell:Peripheral Blood	2/100	0.962913	0.997729	0	0	0.387345	0.0146387	NCF1B;NCF1C
Kupffer cell:Fetal Liver	2/100	0.962913	0.997729	0	0	0.387345	0.0146387	SLC11A1;C5AR1
Epithelial cell:Blood	2/101	0.964475	0.997729	0	0	0.383412	0.0138686	CDS1;EPB41L4B
Monocyte:Subcutaneous Adipose Tissue	2/101	0.964475	0.997729	0	0	0.383412	0.0138686	NCF1B;NCF1C
Macrophage:Subcutaneous Adipose Tissue	2/101	0.964475	0.997729	0	0	0.383412	0.0138686	NCF1B;NCF1C
Cancer cell:Lung	2/101	0.964475	0.997729	0	0	0.383412	0.0138686	CDS1;EPB41L4B
T Helper2 (Th2) cell:Brain	2/101	0.964475	0.997729	0	0	0.383412	0.0138686	NCF1B;NCF1C
Follicular Dendritic cell:Spleen	2/101	0.964475	0.997729	0	0	0.383412	0.0138686	NCF1B;NCF1C
Red Blood Cell (erythrocyte):Undefined	2/101	0.964475	0.997729	0	0	0.383412	0.0138686	SRGN;GBP2
Natural Killer cell:Liver	2/102	0.965974	0.997729	0	0	0.379558	0.0131398	SLC11A1;C5AR1
Transitional B cell:Peripheral Blood	2/102	0.965974	0.997729	0	0	0.379558	0.0131398	NCF1B;NCF1C
Plasmablast:Peripheral Blood	2/102	0.965974	0.997729	0	0	0.379558	0.0131398	NCF1B;NCF1C
Immature Transitional B cell:Blood	2/102	0.965974	0.997729	0	0	0.379558	0.0131398	NCF1B;NCF1C
Naive B cell:Blood	2/102	0.965974	0.997729	0	0	0.379558	0.0131398	NCF1B;NCF1C
Endothelial cell:Plasma	2/102	0.965974	0.997729	0	0	0.379558	0.0131398	NCF1B;NCF1C
Cancer Stem cell:Serum	2/102	0.965974	0.997729	0	0	0.379558	0.0131398	CXCR4;CD44
B cell:Fetal Liver	2/102	0.965974	0.997729	0	0	0.379558	0.0131398	NCF1B;NCF1C
Regulatory B cell:Undefined	2/102	0.965974	0.997729	0	0	0.379558	0.0131398	NCF1B;NCF1C
Non-classical monocyte:Bone Marrow	2/102	0.965974	0.997729	0	0	0.379558	0.0131398	SLC11A1;IPCEF1
T Helper cell:Blood	2/103	0.967411	0.997729	0	0	0.37578	0.0124501	NCF1B;NCF1C
Suppressor T cell:Peripheral Blood	2/103	0.967411	0.997729	0	0	0.37578	0.0124501	NCF1B;NCF1C
Progenitor cell:Undefined	2/103	0.967411	0.997729	0	0	0.37578	0.0124501	TOMM34;TXN
T1 (Transitional) B cell:Bone Marrow	2/103	0.967411	0.997729	0	0	0.37578	0.0124501	NCF1B;NCF1C
T2 (Transitional) B cell:Bone Marrow	2/103	0.967411	0.997729	0	0	0.37578	0.0124501	NCF1B;NCF1C
Basal Progenitor cell:Breast	2/103	0.967411	0.997729	0	0	0.37578	0.0124501	CDCP1;CD44
Transitional B cell:Bone Marrow	2/103	0.967411	0.997729	0	0	0.37578	0.0124501	NCF1B;NCF1C
Liver Bud Hepatic cell:Liver	5/201	0.974596	0.997729	0	0	0.483127	0.0124318	ACSL1;IL1R1;SERPINE1;FXYD1;S100A6
MKI67+ Progenitor cell:Large Intestine	2/110	0.975957	0.997729	0	0	0.351294	0.00854942	TSPAN7;LDB2
Granulocyte-monocyte progenitor:Umbilical Cord Blood	2/112	0.97797	0.997729	0	0	0.34487	0.00768228	ANXA1;CP
Myeloid cell:Bone Marrow	1979-01-01	0.98261	0.997729	0	0	0.243345	0.00426906	KIT
Circulating Stem Like cell:Peripheral Blood	1982-01-01	0.985094	0.997729	0	0	0.234295	0.0035186	CD44
Premeiotic Germ cell:Gonad	1984-01-01	0.986551	0.997729	0	0	0.228626	0.00309576	SLC6A10P
Premeiotic Germ cell:Testis	1984-01-01	0.986551	0.997729	0	0	0.228626	0.00309576	SLC6A10P
Primordial Germ cell:Testis	1984-01-01	0.986551	0.997729	0	0	0.228626	0.00309576	SLC6A10P
Pluripotent Stem cell:Ovarian Cortex	1989-01-01	0.989599	0.997729	0	0	0.215579	0.00225402	ATCAY
Embryonic Stem cell:Tooth	1990-01-01	0.99012	0.997729	0	0	0.213145	0.00211634	TYRO3
Megakaryocyte Erythroid cell:Undefined	1990-01-01	0.99012	0.997729	0	0	0.213145	0.00211634	CD200
Red Blood Cell (erythrocyte):Plasma	1991-01-01	0.990615	0.997729	0	0	0.210766	0.00198735	PRKCB
Erythroblast:Fetal Liver	1991-01-01	0.990615	0.997729	0	0	0.210766	0.00198735	PRKCB
T Helper cell:Lung	1992-01-01	0.991085	0.997729	0	0	0.208439	0.00186647	NCF1B
Pluripotent Very Small Embryonic-Like cell:Ovary	1992-01-01	0.991085	0.997729	0	0	0.208439	0.00186647	LRRN1
Platelet:Liver	1992-01-01	0.991085	0.997729	0	0	0.208439	0.00186647	NCF1B
Myeloid cell:Blood	1992-01-01	0.991085	0.997729	0	0	0.208439	0.00186647	NRGN
Granulosa cell:Ovary	1993-01-01	0.991532	0.997729	0	0	0.206162	0.00175317	NCS1
Myotube:Muscle	1993-01-01	0.991532	0.997729	0	0	0.206162	0.00175317	MEF2C
T cell:Undefined	1995-01-01	0.99236	0.997729	0	0	0.201754	0.00154738	CD200
Platelet:Peripheral Blood	1995-01-01	0.99236	0.997729	0	0	0.201754	0.00154738	NRGN
Platelet:Plasma	1995-01-01	0.99236	0.997729	0	0	0.201754	0.00154738	NRGN
Cancer cell:Brain	1997-01-01	0.993106	0.997729	0	0	0.19753	0.00136641	CD44
M1 macrophage:Brain	1997-01-01	0.993106	0.997729	0	0	0.19753	0.00136641	VASP
Primitive Streak cell:Primitive Streak	1998-01-01	0.993452	0.997729	0	0	0.195483	0.00128425	MAST1
Endothelial cell:Skin	1998-01-01	0.993452	0.997729	0	0	0.195483	0.00128425	SPARCL1
White Blood cell:Blood	1998-01-01	0.993452	0.997729	0	0	0.195483	0.00128425	GPR183
Circulating Precursor cell:Peripheral Blood	1998-01-01	0.993452	0.997729	0	0	0.195483	0.00128425	PPP1R16B
Basal cell:Airway Epithelium	1998-01-01	0.993452	0.997729	0	0	0.195483	0.00128425	FAM114A1
Eosinophil:Sinonasal Mucosa	1998-01-01	0.993452	0.997729	0	0	0.195483	0.00128425	SRGN
Epithelial cell:Amniotic Membrane	1998-01-01	0.993452	0.997729	0	0	0.195483	0.00128425	CDS1
Hematopoietic cell:Undefined	1998-01-01	0.993452	0.997729	0	0	0.195483	0.00128425	GPR183
Leukocyte:Peripheral Blood	1998-01-01	0.993452	0.997729	0	0	0.195483	0.00128425	GPR183
Lymphocyte:Undefined	1999-01-01	0.99378	0.997729	0	0	0.193478	0.00120716	SRGN
Adventitial cell:Skeletal Muscle	1999-01-01	0.99378	0.997729	0	0	0.193478	0.00120716	PRKCB
T Helper cell:Salivary Gland	1999-01-01	0.99378	0.997729	0	0	0.193478	0.00120716	GPR183
Plasma cell:Salivary Gland	1999-01-01	0.99378	0.997729	0	0	0.193478	0.00120716	EPB41L4B
Germinal Center B cell:Tonsil	1999-01-01	0.99378	0.997729	0	0	0.193478	0.00120716	FAM114A1
Lymphocyte:Peripheral Blood	1999-01-01	0.99378	0.997729	0	0	0.193478	0.00120716	NCF1C
T Helper cell:Eye	1999-01-01	0.99378	0.997729	0	0	0.193478	0.00120716	GPR183
Migrating Cancer Stem cell:Liver	1999-01-01	0.99378	0.997729	0	0	0.193478	0.00120716	CDCP1
Migrating Cancer Stem cell:Lung	1999-01-01	0.99378	0.997729	0	0	0.193478	0.00120716	CDCP1
Basophil:Umbilical Cord Blood	1999-01-01	0.99378	0.997729	0	0	0.193478	0.00120716	GPR183
T cell:Eye	1999-01-01	0.99378	0.997729	0	0	0.193478	0.00120716	GPR183
Mesoderm cell:Undefined	1999-01-01	0.99378	0.997729	0	0	0.193478	0.00120716	FAM171A2
Red Blood Cell (erythrocyte):Placenta	1999-01-01	0.99378	0.997729	0	0	0.193478	0.00120716	SLC11A1
Vascular Endothelial cell:Placenta	1999-01-01	0.99378	0.997729	0	0	0.193478	0.00120716	ICAM1
Villous cytotrophoblast:Placenta	1999-01-01	0.99378	0.997729	0	0	0.193478	0.00120716	CKAP5
Effector CD4+ Memory T (Tem) cell:Blood	1/100	0.994092	0.997729	0	0	0.191514	0.00113483	GPR183
Lymphocyte:Blood	1/100	0.994092	0.997729	0	0	0.191514	0.00113483	GBP2
Blast cell:Bone Marrow	1/100	0.994092	0.997729	0	0	0.191514	0.00113483	IL1R1
Smooth Muscle cell:Blood Vessel	1/100	0.994092	0.997729	0	0	0.191514	0.00113483	MXRA5
Fibroblast:Corneal Endothelium	1/100	0.994092	0.997729	0	0	0.191514	0.00113483	MXRA5
Natural Killer cell:Splenic Red Pulp	1/100	0.994092	0.997729	0	0	0.191514	0.00113483	SLC11A1
Natural Killer cell:Lung	1/100	0.994092	0.997729	0	0	0.191514	0.00113483	SLC11A1
Natural Killer cell:Gut	1/100	0.994092	0.997729	0	0	0.191514	0.00113483	SLC11A1
Limbal Stem cell:Corneal Epithelium	1/100	0.994092	0.997729	0	0	0.191514	0.00113483	CDCP1
Erythroid cell:Umbilical Cord Blood	1/100	0.994092	0.997729	0	0	0.191514	0.00113483	CHML
Peritubular Myoid cell:Testis	1/100	0.994092	0.997729	0	0	0.191514	0.00113483	MXRA5
Bone Marrow Stromal cell:Bone Marrow	1/100	0.994092	0.997729	0	0	0.191514	0.00113483	CDCP1
Epithelial cell:Placenta	1/100	0.994092	0.997729	0	0	0.191514	0.00113483	ANXA2
Mesenchymal cell:Undefined	1/100	0.994092	0.997729	0	0	0.191514	0.00113483	MXRA5
Myofibroblast:Undefined	1/100	0.994092	0.997729	0	0	0.191514	0.00113483	MXRA5
Epithelial cell:Epithelium	1/100	0.994092	0.997729	0	0	0.191514	0.00113483	SPARCL1
Effector Regulatory T (Treg) cell:Peripheral Blood	1/100	0.994092	0.997729	0	0	0.191514	0.00113483	GPR183
Red Blood Cell (erythrocyte):Blood	1/100	0.994092	0.997729	0	0	0.191514	0.00113483	PRKCB
Granulocyte-monocyte progenitor:Germ	1/100	0.994092	0.997729	0	0	0.191514	0.00113483	GPR183
Megakaryocyte-erythroid progenitor:Germ	1/100	0.994092	0.997729	0	0	0.191514	0.00113483	GPR183
Natural Memory B cell:Undefined	1/100	0.994092	0.997729	0	0	0.191514	0.00113483	NCF1B
Semilunar Valve cell:Heart	1/101	0.994388	0.997729	0	0	0.189589	0.00106695	CDCP1
Responder T cell:Blood	1/101	0.994388	0.997729	0	0	0.189589	0.00106695	GPR183
Oral Keratinocyte Stem cell:Oral Mucosa	1/101	0.994388	0.997729	0	0	0.189589	0.00106695	CDCP1
Dental Pulp Stem cell:Deciduous Tooth	1/101	0.994388	0.997729	0	0	0.189589	0.00106695	SPARCL1
Basal cell:Epithelium	1/101	0.994388	0.997729	0	0	0.189589	0.00106695	ANXA2
M2 macrophage:Lung	1/101	0.994388	0.997729	0	0	0.189589	0.00106695	C5AR1
Naive Regulatory T (Treg) cell:Peripheral Blood	1/101	0.994388	0.997729	0	0	0.189589	0.00106695	GPR183
Decidual cell:Placenta	1/101	0.994388	0.997729	0	0	0.189589	0.00106695	SERPINE1
FOXP3+ Natural Regulatory T (Treg) cell:Blood	1/102	0.994669	0.997729	0	0	0.187702	0.00100323	GPR183
Natural Regulatory T (Treg) cell:Peripheral Blood	1/102	0.994669	0.997729	0	0	0.187702	0.00100323	GPR183
CD8+ Regulatory T cell:Undefined	1/102	0.994669	0.997729	0	0	0.187702	0.00100323	GPR183
Luminal Progenitor cell:Breast	1/102	0.994669	0.997729	0	0	0.187702	0.00100323	CDS1
Macrophage:Intervertebral Disc	1/103	0.994937	0.997729	0	0	0.185852	0.000943423	C5AR1
Induced Regulatory T (Treg) cell:Peripheral Blood	1/103	0.994937	0.997729	0	0	0.185852	0.000943423	GPR183
Progenitor cell:Prostate	1/104	0.99519	0.997729	0	0	0.184038	0.000887267	CDS1
Enterocyte Progenitor cell:Small Intestine	1/138	0.999163	0.999981	0	0	0.138115	0.000115672	CAMKV
Natural Killer T (NKT) cell:Fetal Kidney	174/4543	0.999981	0.999981	0	0	0.707251	1.34467e-05	NOMO3;CYFIP2;ATF2;CHIC1;CCNI;ARL6IP1;CLSTN3;MLC1;IRS2;GHITM;FBXO21;SLC4A4;ARHGAP35;ICAM1;GLS;KIAA1109;ZFP36;SYNGAP1;CCND2;NAMPT;FBXO3;PDK3;KIFAP3;PRKACB;TMSB10;SCN1B;RPS12;PPP1R16B;EPHA4;UNC13C;SLC38A1;TSPYL1;SNRPN;FBXW7;RALGAPA1;IL1R1;TSC1;IPCEF1;ATG13;TANC2;MYL6;TMX4;PREPL;S100A6;KCNQ5;TNIK;TOX;MYCBP2;AGAP2;ATXN7L3B;PDS5B;TTBK2;SOCS3;PRDX2;TESPA1;ZNF827;CAMTA1;STXBP5;RAB6A;SOCS7;VASP;KLHDC3;CRE…

## Sheet: Panglao
Term	Overlap	P-value	Adjusted P-value	Old P-value	Old Adjusted P-value	Odds Ratio	Combined Score	Genes
Neurons	105/289	1.72862e-62	2.73122e-60	0	0	12.0252	1710.14	RAB3C;CLSTN3;DGKB;STMN2;ABAT;FAIM2;ENO2;RIMS3;FRRS1L;SACS;BSN;SH3GL2;SCN1A;PPFIA2;RBFOX1;SRRM4;C11ORF87;UNC13A;RBFOX3;SLC6A17;FBXW7;CACNA2D1;SLC11A1;ATP1B2;SCAMP1;TMEM130;GABRG2;CACNB4;OLFM3;SCN8A;MAP7D2;TAGLN3;ASTN1;GRIA2;ADCYAP1R1;NDRG4;SLC1A1;TMEM59L;ATP6V1H;SCN3B;GRIA3;ATP6V0A1;GRIA4;SYT4;MAGEE1;CADM2;RHBDD2;ST8SIA3;SNAP91;NBEA;DLG4;AAK1;SCN2A;SCN2B;PCSK2;RYR2;CNTNAP2;SNAP25;CSRNP3;KCNC1;NCAN…
Glutaminergic Neurons	65/107	4.53097e-57	3.57947e-55	0	0	31.45	4080.21	SNAP25;CSRNP3;KCNC1;KCNC2;NCAN;DIRAS2;STMN2;CELF5;SLC6A1;GLS;ELAVL3;GRM5;ATCAY;PSD2;FRRS1L;TNR;BSN;PPFIA2;SCN1A;C11ORF87;RBFOX1;SRRM4;UNC13A;MAGI2;TMEM130;GABRG2;GABRG1;OLFM3;CNTNAP5;ASTN1;KCTD16;GRIA2;ADCYAP1R1;NDRG4;NRXN1;SLC1A1;CAMK2A;SLC1A2;NOL4;GRIN2A;FUT9;CLVS2;SLC17A7;SCN3B;CACNG3;TRPM3;GRIA4;OPCML;GABRA2;GABRA1;CA10;SPHKAP;TMEM132B;NTRK3;ST8SIA3;CADPS;LSAMP;ATP2B3;GAD2;GRIN2B;SNAP91;GRIN1…
Interneurons	101/305	1.17748e-55	6.2014e-54	0	0	10.3755	1312.28	RAB3C;GDA;CTNND2;STMN2;ABAT;AQP4;RORB;CXCL14;FRRS1L;BSN;SH3GL2;PPFIA2;RBFOX1;C11ORF87;UNC13A;CDKL5;PRKCB;LMO3;SCAMP1;HPCAL4;GABRG2;OLFM3;SCN8A;KCNQ5;TAGLN3;ASTN1;GRIA2;ADCYAP1R1;NDRG4;PARM1;TMEM59L;CACNA1E;ABR;MAP2;GRIA4;SYT4;MAGEE1;SYT1;CADM2;ST8SIA3;HSPA12A;L1CAM;SNAP91;NBEA;AAK1;FGF12;SCN2B;PCSK2;SNAP25;CSRNP3;KCNC1;KCNC2;NCAN;ELAVL4;CELF5;SLC35F1;ELAVL3;NRGN;GRM5;CAMKV;PSD2;IDS;DLGAP1;NEFM;KI…
Bergmann Glia	67/132	1.18119e-51	4.66569e-50	0	0	20.9664	2458.63	NCAN;FAM107A;AQP4;FAIM2;SLC6A1;SLC4A4;ELAVL3;GJA1;GRM5;PSD2;CHL1;LRRTM2;TNR;KIF1B;PPFIA2;SCN1A;C11ORF87;RBFOX1;KCND3;MAGI2;ATP1B2;GPR37L1;SLC39A12;GABRG1;SLCO1C1;RFX4;SPARCL1;PMP2;RGS7BP;ASTN1;GRIA2;ADCYAP1R1;HEPACAM;NRXN1;CAMK2A;KCNA2;SLC1A2;NRXN3;SLC1A3;ADCY2;ATP1A2;ADCY8;DPP6;GRIN2A;PTPRZ1;CLVS2;LRRC4C;GRIA3;TRPM3;GRIA4;OPCML;RFTN2;NTRK2;CADM3;CA10;KCNJ10;SPHKAP;CADM2;NTRK3;ST8SIA3;LSAMP;ATP2B…
Photoreceptor Cells	70/149	5.97619e-51	1.88848e-49	0	0	18.0681	2089.47	PCSK2;RAB3C;CNTNAP2;SNAP25;KCNC1;STMN2;GLS;ELAVL3;SYNE1;GRM5;ATCAY;FRRS1L;TNR;KIF1B;NEFM;PPFIA2;SCN1A;C11ORF87;RBFOX1;SRRM4;SVOP;SGIP1;MAGI2;CACNA2D3;PRKCA;ATP1B2;SYP;SEZ6L;TMEM130;GABRG2;ARHGEF9;OLFM3;AMPH;SCG3;CNTNAP5;ASTN1;SLC24A2;GRIA2;NAPB;ADCYAP1R1;NRXN1;SLC1A2;ZDHHC22;NLK;SV2B;CLVS2;SCN3B;PAK3;CACNG3;TRPM3;GRIA4;OPCML;CHGA;SYT4;GABRA1;CA10;SPHKAP;CADM2;NTRK3;ST8SIA3;CADPS;LSAMP;ATP2B3;GAD2…
GABAergic Neurons	55/113	2.77012e-41	7.29466e-40	0	0	19.05	1779.02	PTPRT;SNAP25;KCNC1;KCNC2;CTNND2;NCAN;STMN2;AQP4;FAIM2;SLC6A1;HS6ST3;ELAVL3;GRM5;PSD2;SH3GL2;PPFIA2;C11ORF87;RBFOX1;UBE2QL1;ANK2;SYN2;GABRG2;OLFM3;CHST1;RGS7BP;ASTN1;KCTD16;CAMK2B;GRIA2;ADCYAP1R1;NDRG4;PARM1;TMEM59L;CAMK2A;PHYHIP;MAP2;CLVS2;MAPK4;OPCML;GABBR2;NTRK2;CADM3;CA10;GADD45B;SPHKAP;CADM2;GAD1;LGI3;ST8SIA3;ATP2B3;GAD2;MT3;SNAP91;LRFN5;CBLN4
Trigeminal Neurons	61/144	3.4905e-41	7.87856e-40	0	0	14.8392	1382.36	RAB3C;SNAP25;CSRNP3;KCNC1;HSPB8;NCAN;STMN2;ELAVL4;AQP4;FAIM2;SLC6A1;ELAVL3;GRM5;KIF1B;NEFM;KIF1A;NEFH;SH3GL2;PPFIA2;C11ORF87;RBFOX1;MAGI2;ANK2;OLFM3;VAMP1;TAGLN3;TLN2;RGS7BP;ASTN1;KCTD16;GRIA2;ADCYAP1R1;NDRG4;PARM1;STXBP1;ATL1;NRXN1;ADCY8;ADD2;MAP2;CLVS2;SCN3B;MAPK4;GRIA4;OPCML;SYT4;CADM3;CA10;SPHKAP;CADM2;ST8SIA3;LSAMP;ATP2B3;GDAP1;DCLK1;SNAP91;MAPK10;LRFN5;DLG2;NOVA1;SCN2A
Immature Neurons	58/136	2.086e-39	4.11986e-38	0	0	14.9699	1333.3	RAB3C;SNAP25;CSRNP3;KCNC1;CTNND2;NCAN;STMN2;ELAVL4;CELF5;SLC35F1;ELAVL3;PCLO;CAMKV;KIF1B;KIF1A;BSN;PPFIA2;SOX5;RBFOX1;SRRM4;UNC13A;RBFOX3;ANK2;ATP1B2;SYN1;OLFM3;ASTN1;GRIA2;ADCYAP1R1;NDRG4;NRXN1;SLC1A1;ZDHHC22;NOL4;FUT9;SLITRK3;CLVS2;LRRC4C;SCN3B;PAK3;MAPK4;GRIA4;OPCML;SYT4;SLC12A5;CADM2;ATRNL1;NTRK3;ST8SIA3;LSAMP;ATP2B3;GAD2;EFR3B;DCLK1;SNAP91;NOVA1;FAT3;UNC79
Enteric Neurons	63/166	4.96658e-39	8.71911e-38	0	0	12.3632	1090.41	CNTFR;SNAP25;CSRNP3;KCNC1;NCAN;GPR22;STMN2;ELAVL4;FAIM2;ELAVL3;MFSD6;PCLO;KIF1B;NEFM;KIF1A;PPFIA2;GUCY1A2;RBFOX1;CACNA2D1;ANK2;CARTPT;OLFM3;TAGLN3;RGS7BP;TOX;INA;ASTN1;KCTD16;GRIA2;ADCYAP1R1;NDRG4;SHC3;STXBP1;NRXN1;TMEM59L;EFNA5;CACNA1E;KALRN;TTBK2;MAP2;CLVS2;STXBP5;LRRC4C;SCN3A;MAPK4;OPCML;SYT4;NTRK2;CADM3;CA10;CADM2;ATRNL1;ST8SIA3;LSAMP;DCLK2;ATP2B3;NMNAT2;DCLK1;SNAP91;MAPK10;NOVA1;CNTN1;CPE
Taste Receptor Cells	53/115	2.95967e-38	4.67627e-37	0	0	17.133	1480.51	PCSK2;MYT1L;KCNC2;CYP46A1;RPH3A;UNC80;FRRS1L;TNR;SCN1A;CHRNB2;UNC13C;SRRM4;SVOP;RBFOX3;PRKCB;ACSL6;ATP1B2;SYP;SEZ6L;RUNDC3A;CACNB2;CACNB4;SCG3;PMP2;CNTNAP5;SLC24A2;GRIA2;NAPB;PDE1B;NRXN1;KCNA2;SLC1A2;CACNA1A;ADCY2;CABP1;CACNA1E;DPP6;SV2B;SCN3B;CACNG2;CACNG3;GRIA4;GABRA1;KCNJ6;KCNB1;ST8SIA3;CADPS;SLC4A10;GAD2;ATP2B2;FAM135B;SCN2B;HCN1
Purkinje Neurons	60/155	8.41422e-38	1.20859e-36	0	0	12.7306	1086.79	RAB3C;CNTNAP2;SNAP25;KCNC1;CLSTN3;CTNND2;NCAN;STMN2;ELAVL4;CELF5;ABAT;FAIM2;SLC6A1;ELAVL3;GRM5;PSD2;DLGAP1;KIF1A;BSN;C11ORF87;RBFOX1;SRRM4;PRKCA;ATP1B2;SYP;SEZ6L;GABRG2;SYN1;OLFM3;ASTN1;SLC24A2;GRIA2;ADCYAP1R1;PDE1B;NRXN1;CAMK2A;KCNA2;ZDHHC22;CLVS2;NRIP3;CACNG2;GRIA3;GRIA4;OPCML;SYT4;GABRA1;CA10;SYT2;SLC12A5;CADM2;GAD1;ST8SIA3;CADPS;ATP2B3;GAD2;ATP2B2;SNAP91;GRIN1;DLG4;HCN1
Purkinje Fiber Cells	48/102	2.74054e-35	3.60837e-34	0	0	17.7291	1410.92	RAB3C;GRIA2;SNAP25;ADCYAP1R1;NDRG4;CSRNP3;NCAN;NRXN1;STMN2;SLC35F1;ATP1A2;FMN2;ZDHHC22;ELAVL3;ATCAY;CLVS2;NEFL;NEFM;KIF1A;SCN3B;PAK3;SH3GL2;TRPM3;MAPK4;GRIA4;OPCML;GUCY1A2;RBFOX1;SRRM4;CADM3;UNC13A;TMEM132B;NTRK3;MAGI2;ST8SIA3;CADPS;LSAMP;ANK2;ATP1B2;PNMA2;EFR3B;DCLK1;SNAP91;NOVA1;CNTN1;FAT3;INA;ASTN1
Neuroendocrine Cells	52/123	3.30263e-35	4.01396e-34	0	0	14.6564	1163.66	RAB3C;SNAP25;GABRB1;CSRNP3;KCNC1;KCNC2;NCAN;STMN2;ELAVL4;AQP4;FAIM2;SLC6A1;CXCL14;ELAVL3;NRGN;GRM5;PSD2;SH3GL2;PPFIA2;C11ORF87;RBFOX1;GABRG2;GABRG1;OLFM3;TAGLN3;RGS7BP;ASTN1;GRIA2;ADCYAP1R1;NRXN1;CAMK2A;CLVS2;LRRC4C;SCN3B;GRIA4;OPCML;SYT4;GABRA1;CADM3;CA10;SPHKAP;NEGR1;CADM2;ST8SIA3;LSAMP;ATP2B3;GAD2;SNAP91;FXYD7;SERPINI1;SCN2A;SCN2B
Astrocytes	57/154	1.02951e-34	1.16188e-33	0	0	11.8057	923.897	CNTFR;SNAP25;TRIL;NCAN;FAM107A;STMN2;AQP4;FAIM2;SLC6A1;SLC4A4;SYNE1;GJA1;GRM5;PSD2;C11ORF87;RBFOX1;ACSL6;SLC6A11;ATP1B2;GPR37L1;SLC39A12;DKK3;GABRG1;SLCO1C1;CLDN10;SPARCL1;ALDOC;PMP2;RGS7BP;ASTN1;GRIA2;ADCYAP1R1;LUZP2;NRXN1;CAMK2A;SLC1A2;SLC1A3;ATP1A2;ADCY8;PHYHIP;SOCS3;GRIN2A;PTPRZ1;GRIA3;MAPK4;OPCML;NTRK2;CADM3;CA10;KCNJ10;SPHKAP;CADM2;LGI3;ATP2B2;MT3;GSTA4;RCAN2
Chromaffin Cells	51/122	2.93549e-34	3.09205e-33	0	0	14.3594	1108.7	RAB3C;SNAP25;CSRNP3;SERPINE1;STMN2;ELAVL4;FAIM2;RGS4;PCLO;NCS1;KIF1B;KIF1A;GUCY1A2;RBFOX1;UNC13A;CACNA2D1;SEMA6D;ANK2;LIFR;RAPGEF2;TAGLN3;RGS7BP;ASTN1;KCTD16;GRIA2;ADCYAP1R1;NDRG4;SHC3;STXBP1;NRXN1;LRP4;KALRN;PHYHIP;MAP2;CLVS2;MAPK4;GRIA4;OPCML;CHGA;SYT4;ARNT2;CADM3;ST8SIA3;CADPS;LSAMP;DCLK1;SNAP91;MAPK10;CNTN1;CPE;FAM171B
Pyramidal Cells	52/130	9.45555e-34	9.33736e-33	0	0	13.3362	1014.1	RAB3C;SNAP25;KCNC1;KCNC2;NCAN;STMN2;ELAVL4;FAIM2;SLC6A1;ELAVL3;NRGN;GRM5;PSD2;C11ORF87;RBFOX1;SRRM4;KCND2;KCND3;SEZ6L;GABRG2;SYN1;GABRG1;STX1B;OLFM3;TAGLN3;ASTN1;GRIA2;ADCYAP1R1;NRXN1;CAMK2A;ADCY8;GRIN2A;MAP2;CLVS2;CACNG3;GRIA3;GRIA4;OPCML;SYT4;GABRA1;CA10;SPHKAP;CADM2;KCNB1;KCNB2;PDE2A;ST8SIA3;ATP2B3;GAD2;GRIN2B;SNAP91;DLG4
Cajal-Retzius Cells	59/174	1.95625e-33	1.81816e-32	0	0	10.3193	777.193	CNTNAP2;SNAP25;CSRNP3;KCNC1;NCAN;STMN2;SLC35F1;ELAVL2;ELAVL3;CAMKV;KIF5C;B3GALT1;NEFL;KIF1B;NEFM;KIF1A;SH3GL2;PPFIA2;KCNH7;ANK2;PREPL;OLFM3;TAGLN3;INA;ASTN1;GRIA2;ADCYAP1R1;NDRG4;FAXC;TMEM59L;ZDHHC22;PCDH19;NOL4;RELN;FLRT3;FUT9;MAP2;CNR1;CHN1;CLVS2;SLITRK5;MAP9;DYNC1I1;MAPK4;OPCML;LINGO2;SYT4;SYT1;CADM2;ATRNL1;ST8SIA3;NAP1L3;PNMA2;DCLK1;SNAP91;NBEA;NOVA1;FAT3;FAM171B
Radial Glia Cells	46/114	3.41742e-30	2.99973e-29	0	0	13.4541	912.842	CNTFR;GRIA2;ADCYAP1R1;NDRG4;SHC3;CSRNP3;TRIL;NCAN;STMN2;SLC1A3;LRP4;AQP4;FAIM2;SLC35F1;ATP1A2;PCDH19;SLC6A1;TMEM47;GJA1;PTPRZ1;MAP2;CLVS2;SLIT2;LRRC4C;MAPK4;PPFIA2;OPCML;GUCY1A2;ARNT2;NTRK2;C11ORF87;CADM3;CACNA2D1;SEMA6D;DCLK2;ANK2;DCLK1;SNAP91;DKK3;MAPK10;NOVA1;RCAN2;CPE;FAT3;RGS7BP;ASTN1
Oligodendrocyte Progenitor Cells	46/125	4.14101e-28	3.44357e-27	0	0	11.574	729.758	CNTFR;GRIA2;SNAP25;ADCYAP1R1;NDRG4;SHC3;CTNND2;TRIL;NCAN;TMEM59L;STMN2;AQP4;FAIM2;SLC35F1;ATP1A2;SLC6A1;ADCY8;PHYHIP;ELAVL3;PSD2;MAP2;CLVS2;TNR;KIF1A;LRRC4C;MAPK4;OPCML;ARNT2;C11ORF87;CADM3;CA10;LGI3;ST8SIA3;ANK2;ATP2B2;LHFPL3;ATP1B2;GPR37L1;DCLK1;SNAP91;SLCO1C1;CHST1;ALDOC;PMP2;TAGLN3;ASTN1
Beta Cells	49/145	6.97643e-28	5.51138e-27	0	0	10.1685	635.837	PCSK2;PTPRT;RAB3C;SNAP25;CSRNP3;KCNC1;CTNND2;STMN2;ELAVL4;ELAVL3;RIMS1;KIF1A;SH3GL2;RBFOX1;SVOP;UBE2QL1;SYP;SEZ6L;SCG3;ASTN1;CAMK2B;GRIA2;NRXN1;EFNA5;NOL4;DPP6;CLVS2;STXBP5;LRRC4C;SCN3B;PAK3;MAPK4;GRIA4;CHGA;SYT4;CA10;CADM2;KCNB2;ST8SIA3;CADPS;LSAMP;GAD2;SYT13;SNAP91;MAPK10;NOVA1;CNTN1;FGF12;UNC79
Gamma (PP) Cells	46/128	1.38262e-27	1.04025e-26	0	0	11.1488	689.507	PTPRT;GRIA2;SNAP25;CSRNP3;NRXN1;STMN2;AQP4;PCDH19;PPP1R9A;SLC6A1;KALRN;NOL4;STOX2;PCLO;FLRT3;MAP2;ERBB4;LONRF2;ATP9A;MAPK4;PPFIA2;CADPS2;GUCY1A2;SYT4;NTRK2;LMO3;SEMA6D;ST8SIA3;PLEKHA6;ANK2;LIFR;ABCC9;CARTPT;SYT13;ATP1B1;SNAP91;MAPK10;FGF14;NOVA1;RCAN2;CNTN1;SPARCL1;CPE;CNTN3;RGS7BP;FGF12
Dopaminergic Neurons	41/119	6.61052e-24	4.74755e-23	0	0	10.3942	554.773	CNTFR;GRIA2;SNAP25;ADCYAP1R1;CSRNP3;KCNC1;CTNND2;NCAN;FAXC;NRXN1;TMEM59L;STMN2;CELF5;ADCY1;ZDHHC22;NOL4;HS6ST3;ELAVL3;CAMKV;CLVS2;KIF1A;BSN;LONRF2;MAPK4;CHGA;CADPS2;SYT4;KCNJ6;UNC13A;ATRNL1;KCNB2;ST8SIA3;GAD2;SYP;SYT13;GABRG2;SNAP91;OLFM3;MAPT;SCN2A;ASTN1
Anterior Pituitary Gland Cells	41/133	8.20046e-22	5.63336e-21	0	0	8.80594	427.552	PCSK2;RAB3C;GRIA2;CSRNP3;NRXN1;STMN2;THY1;FMN2;SEZ6L2;RSPO2;CLVS2;NEFM;PAK3;SCN3A;GRIA3;TRPM3;GRIA4;OPCML;CHGA;SYT4;C11ORF87;RBFOX1;CADM2;SGIP1;CACNA2D1;SEMA6D;MAGI2;ST8SIA3;CADPS;LSAMP;GAD2;TMEM130;SNAP91;MAPK10;OLFM3;FGF14;NOVA1;MAP1A;AMPH;ASTN1;KCTD16
Enteroendocrine Cells	41/139	5.24488e-21	3.45288e-20	0	0	8.26418	385.913	PCSK2;PTPRT;RAB3C;GRIA2;SNAP25;CSRNP3;KCNC1;CTNND2;NCAN;NRXN1;TMEM59L;STMN2;ELAVL4;NOL4;ELAVL3;CLVS2;KIF1A;SCN3A;SH3GL2;GRIA4;OPCML;CHGA;SYT4;CA10;UNC13A;KCNB2;ST8SIA3;CADPS;GAD2;SYP;SYT13;SNAP91;OLFM3;FABP5;SCG5;CPE;SCG3;TAGLN3;INA;UNC79;ASTN1
Enteric Glia Cells	36/111	3.83553e-20	2.42406e-19	0	0	9.44383	422.209	PTPRT;CNTFR;ADCYAP1R1;TRIL;NRXN1;FAM107A;STMN2;AQP4;FAIM2;ATP1A2;THY1;NDRG2;SLC6A1;CXCL14;PHYHIP;PTPRZ1;CHL1;TSPAN7;MAPK4;NTRK2;CADM3;LGI3;ANK2;SORCS1;L1CAM;DCLK1;DKK3;SLCO1C1;RCAN2;FXYD1;CNTN1;SPARCL1;CHST1;PMP2;RGS7BP;ASTN1
Retinal Progenitor Cells	36/112	5.38725e-20	3.27379e-19	0	0	9.31907	413.465	CNTFR;GRIA2;ADCYAP1R1;NDRG4;CSRNP3;KCNC1;CTNND2;NCAN;TMEM59L;CELF5;LRP4;SLC35F1;ZDHHC22;PCDH19;NOL4;ELAVL3;STOX2;PCLO;CAMKV;PTPRZ1;CLVS2;KIF1A;LRRC4C;NEFH;MAPK4;OPCML;UNC13A;CADM2;ANK2;ATP1B2;EFR3B;SNAP91;CPE;TAGLN3;INA;ASTN1
Oligodendrocytes	45/178	5.95512e-20	3.48485e-19	0	0	6.69911	296.552	PTPRT;GRIA2;ADCYAP1R1;HEPACAM;NCAN;NRXN1;CAMK2A;FAM107A;SLC1A2;AQP4;FAIM2;ATP1A2;NDRG2;SLC6A1;ADCY8;PHYHIP;ADAMTS4;GRM5;PSD2;TNR;KIF1B;MAPK4;OPCML;NTRK2;CADM3;CA10;KCNJ10;LGI3;ST8SIA3;OMG;ATP2B2;ATP1B2;SLC39A12;MT3;GABRG1;SLCO1C1;PEX5L;DLG2;MPPED1;FAM163B;TYRO3;SPARCL1;PMP2;RGS7BP;ASTN1
Retinal Ganglion Cells	43/164	8.83684e-20	4.9865e-19	0	0	7.02594	308.248	DPP10;CNTFR;GRIA2;SNAP25;ADCYAP1R1;NDRG4;KCNC1;NCAN;TMEM59L;STMN2;CELF5;SLC35F1;ZDHHC22;GPHN;ELAVL3;CAMKV;PSD2;CLVS2;NEFL;NEFM;KIF1A;BSN;SH3GL2;MAPK4;OPCML;SYT4;C11ORF87;RBFOX1;CA10;ST8SIA3;SYT16;ATP2B3;PRKCA;BTBD10;SNAP91;SYN1;OLFM3;FXYD7;TAGLN3;CDK14;FGF12;INA;ASTN1
Schwann Cells	38/138	1.98919e-18	1.08377e-17	0	0	7.48204	304.959	CNTFR;GRIA2;ADCYAP1R1;NDRG4;TRIL;HSPB8;CAMK2A;FAM107A;LRP4;AQP4;FAIM2;ATP1A2;THY1;SLC6A1;PHYHIP;PSD2;EPB41L1;SLC22A17;MAPK4;OPCML;ARNT2;NTRK2;RBFOX1;CADM3;LGI3;ANK2;GPR37L1;HSPA12A;MT3;DCLK1;SLCO1C1;RCAN2;SPARCL1;CPE;CHST1;ALDOC;PMP2;ASTN1
Glycinergic Neurons	32/100	7.37807e-18	3.88578e-17	0	0	9.22372	363.858	GRIA2;NDRG4;KCNC1;STXBP1;NCAN;TMEM59L;STMN2;FAIM2;CELSR2;PHYHIP;ELAVL3;SCAMP5;GRM5;GNG3;CAMKV;PSD2;CLVS2;KIF1A;CKB;NCDN;BSN;OPCML;C11ORF87;GAD1;SNAP91;SYN1;GRIN1;BCAN;TAGLN3;CNIH2;INA;ASTN1
Tanycytes	34/121	6.29716e-17	3.20952e-16	0	0	7.66812	286.05	CNTFR;ADCYAP1R1;CSRNP3;TRIL;STMN2;PRICKLE2;LRP4;THY1;LDB2;PCDH19;TMEM47;STOX2;GJA1;MAP2;SLIT2;CRYM;MAPK4;WASF3;OPCML;GUCY1A2;CADM3;CACNA2D1;SEMA6D;ANK2;LIFR;DCLK1;DKK3;MAPK10;LRFN5;LHX2;RCAN2;CPE;RGS7BP;ASTN1
Satellite Glial Cells	33/114	6.75262e-17	3.33411e-16	0	0	7.98814	297.431	PTPRT;GRIA2;RTN1;NRXN1;KCNA2;FAM107A;SLC1A2;SLC1A3;AQP4;FAIM2;ATP1A2;NDRG2;SLC6A1;SLC8A1;KIAA0513;GRIN2A;GRM5;CHL1;GRIA3;OPCML;NTRK2;CADM3;CA10;KCNJ10;KCND3;SLC39A12;SEZ6L;MT3;SLCO1C1;SPARCL1;PMP2;RGS7BP;CBLN4
Delta Cells	35/131	1.25429e-16	6.00537e-16	0	0	7.15765	262.076	PCSK2;PTPRT;RAB3C;GRIA2;SNAP25;CSRNP3;NRXN1;STMN2;ELAVL4;SLC6A1;KALRN;NOL4;TSPAN7;GRIA3;MAPK4;KRT222;CHGA;SYT4;SEMA6D;KCNB2;ST8SIA3;CADPS;GAD2;PLEKHA6;SYT13;ATP1B1;GABRG2;SNAP91;MAPK10;RCAN2;CNTN1;SPARCL1;CPE;RGS7BP;ASTN1
M?ller Cells	33/147	2.14171e-13	9.95267e-13	0	0	5.66588	165.285	TRIL;HSPB8;FAM107A;PRICKLE2;SLC1A3;LRP4;AQP4;ATP1A2;THY1;LDB2;SLC6A1;TMEM47;GJA1;CRYM;OPCML;NTRK2;CADM3;KCNJ10;CACNA2D1;SEMA6D;ANK2;LIFR;DCLK1;DKK3;MAPK10;COL4A1;RCAN2;KIT;SPARCL1;CPE;RGS7BP;MXRA5;CD44
Alpha Cells	31/136	7.42242e-13	3.35069e-12	0	0	5.76951	161.137	PCSK2;PTPRT;RAB3C;SNAP25;CSRNP3;STMN2;LDB2;NOL4;GLS;RGS4;TMEM47;CAMK2N1;TSPAN7;SH3GL2;GRIA3;CHGA;SYT4;CACNA2D1;SEMA6D;KCNB2;ST8SIA3;CADPS;PLEKHA6;SYT13;MAPK10;FGF14;RCAN2;SCG5;CPE;CNTN3;RGS7BP
Neural Stem/Precursor Cells	32/152	3.16394e-12	1.38862e-11	0	0	5.21242	138.021	CNTFR;GRIA2;ADCYAP1R1;CSRNP3;CTNND2;NCAN;TMEM59L;STMN2;SLC1A3;SLC35F1;ZDHHC22;PCDH19;ELAVL3;RBM3;STOX2;CCND2;CAMKV;PTPRZ1;MAP2;CLVS2;KIF1A;MAPK4;OPCML;ARNT2;POU3F3;DCLK1;SNAP91;S100A6;ALDOC;TAGLN3;INA;ASTN1
Glomus Cells	28/127	2.24116e-11	9.57037e-11	0	0	5.51165	135.154	CNTFR;NDRG4;HSPB8;TMEM59L;PRICKLE2;LRP4;THY1;TMEM47;GJA1;NUAK1;EPB41L1;SLIT2;CAP2;GUCY1A2;ARNT2;RBFOX2;IL1R1;CACNA2D1;SEMA6D;ANK2;LIFR;HSPA12A;DCLK1;DKK3;COL4A1;CPE;CHST1;TLN2
Neuroblasts	29/146	1.44884e-10	6.02413e-10	0	0	4.83065	109.439	CNTFR;ADCYAP1R1;CSRNP3;KCNC1;NCAN;TMEM59L;STMN2;SLC35F1;ZDHHC22;NOL4;ELAVL2;ELAVL3;FAM171A2;GRM5;CAMKV;KIF5C;CNR1;ERBB4;CLVS2;NEFM;KIF1A;MAPK4;EPHA4;SYT4;UNC13A;SNAP91;TAGLN3;INA;ASTN1
Peri-islet Schwann Cells	25/114	2.97187e-10	1.20399e-09	0	0	5.46006	119.776	CNTFR;NCKAP1;CSRNP3;TRIL;PRICKLE2;LRP4;THY1;TMEM47;GJA1;NUAK1;EPB41L1;SLIT2;CAP2;ARNT2;RBFOX2;CACNA2D1;SEMA6D;PCDH7;ANK2;LIFR;HSPA12A;DCLK1;DKK3;COL4A1;CPE
Endothelial Cells (Blood Brain Barrier)	21/113	1.63715e-07	6.46675e-07	0	0	4.41803	69.0323	ARNT2;NDRG4;RBFOX2;SHC3;CMTM4;STXBP1;LGI3;TMEM59L;LRP4;LIFR;GPR37L1;SEZ6L2;HSPA12A;PHYHIP;NUAK1;EPB41L1;CAMK2N1;NCS1;TYRO3;CPE;CAP2
Parietal Cells	19/111	2.30639e-06	8.88803e-06	0	0	3.9891	51.7778	PTPRT;HLF;PLEKHA6;ABAT;AQP4;SYT13;NDRG2;PPP1R9A;SLC6A1;KALRN;CP;EPB41L4B;ABLIM2;DLG3;SPARCL1;SH3BGRL2;RAPGEF5;ATP9A;MAPK4
Parathyroid Chief Cells	18/106	4.75625e-06	1.78926e-05	0	0	3.94773	48.3835	ARNT2;NTRK2;RAB3A;CTNND2;USP2;OGDHL;ANK2;SEZ6L2;NOL4;SYN1;SCAMP5;UCHL1;EPB41L1;SCG5;CPE;KIF1A;SH3GL2;CAMK1G
Pinealocytes	18/107	5.45534e-06	2.00452e-05	0	0	3.90316	47.3021	SLC24A2;UNC13C;SRRM4;KCNJ6;SVOP;RBFOX3;MYT1L;KCNB1;CACNA1A;GPR83;KSR2;TMEM145;ATCAY;SV2B;FRRS1L;TNR;SCN3B;HCN1
Cholinergic Neurons	17/102	1.12252e-05	4.03085e-05	0	0	3.85668	43.9559	CNTFR;SYT4;UNC13A;NCAN;KCNB2;TMEM59L;STMN2;OGDHL;ZDHHC22;SNAP91;FAM171A2;CAMKV;CLVS2;NEFM;KIF1A;INA;ASTN1
Oxyphil Cells	16/94	1.53668e-05	5.39544e-05	0	0	3.953	43.8123	CNTFR;RYR2;RBFOX1;ZNF483;ADCYAP1R1;DTNA;CADM2;SLC35F1;ADCY2;ATP1A2;ATP1B2;ANO5;PREX2;CACNB2;MAPT;SCN2B
Crypt Cells	17/110	3.10399e-05	0.000106615	0	0	3.52343	36.574	CDS1;PTPRT;CHGA;AHCYL2;PARM1;TRIL;SYT13;NDRG2;PCDH19;PPP1R9A;KALRN;AMOT;ARHGAP32;DLG3;SPARCL1;SH3BGRL2;LRRN1
Olfactory Epithelial Cells	26/226	6.528e-05	0.000219452	0	0	2.51467	24.2334	NDRG4;STXBP1;FAXC;CLSTN1;TMEM59L;EFNA5;SEZ6L2;CELSR2;SCAMP5;EPB41L4B;NGRN;PCLO;EPB41L1;MAP2;NCS1;CKB;ATP9A;CAP2;CDKL2;ACSL6;CARTPT;HSPA12A;DUSP8;GNAL;CPE;FGF12
Adrenergic Neurons	16/106	7.05092e-05	0.000232093	0	0	3.42376	32.7304	CHGA;CNTFR;SYT4;SYT1;ST8SIA3;STMN2;RNF208;PLEKHA6;OGDHL;SYT13;DUSP8;SCAMP5;ENHO;FAM163B;SLC22A17;KIF1A
His Bundle Cells	15/98	0.000100062	0.000322648	0	0	3.47823	32.0335	NCKAP1;GUCY1A2;PRKAA2;CACNA2D1;SEMA6D;ANK2;LIFR;THY1;TMEM47;GJA1;FLRT2;COL4A1;TYRO3;SLIT2;MYH10
Pancreatic Progenitor Cells	16/114	0.00016987	0.000536791	0	0	3.14294	27.2822	CNTFR;CADPS2;CKMT1A;CXCR4;LRP4;ATP1B1;SEZ6L2;EPB41L4B;PCLO;EPB41L1;FLRT3;CKMT1B;CPE;KIF1A;CKB;MAPK4
Meningeal Cells	15/115	0.000597076	0.00184977	0	0	2.88433	21.4118	GUCY1A2;CACNA2D1;SEMA6D;HSPB8;LRP4;ANK2;LIFR;THY1;DKK3;TMEM47;GJA1;COL4A1;CPE;SLIT2;MXRA5
Choroid Plexus Cells	14/117	0.0020781	0.00631422	0	0	2.61057	16.1236	NCKAP1;CADPS2;CMTM4;TRIL;SLC4A10;PRICKLE2;PLEKHA6;ATP1B1;TMEM47;EPB41L4B;EPB41L1;FLRT3;CPE;ATP9A
Podocytes	19/184	0.00217855	0.00649455	0	0	2.21564	13.5799	NCKAP1;CADPS2;RBFOX2;WSB2;HSPB8;MAGI2;PRICKLE2;LIFR;ADCY1;HSPA12A;TMEM47;GJA1;NUAK1;COL4A1;EPB41L1;CPE;CDH13;MAPT;CAP2
Transient Cells	14/120	0.00263674	0.00771489	0	0	2.53628	15.061	CDS1;CADPS2;PARM1;CMTM4;PLEKHA6;WASL;ATP1A1;ATP1B1;EPB41L4B;EPB41L1;CPE;PIP4K2C;ACO2;ENPP5
Mast Cells	22/235	0.00351478	0.010097	0	0	1.98837	11.2358	GPM6A;RBFOX1;OLFML2B;IL1R1;PCDH7;ATL2;LSAMP;COPZ2;CXCR4;GRIK2;LDB2;ENO2;SLC4A4;PLAU;KIT;SPARCL1;IDS;CHST1;RAPGEF2;CCL2;MXRA5;DGKI
Kidney Progenitor Cells	12/105	0.00608762	0.0171758	0	0	2.47451	12.6237	NCKAP1;RBFOX2;PRKAA2;GLRB;EPB41L1;CACNA2D1;LRP4;LIFR;SLIT2;SEZ6L2;HSPA12A;CAP2
Enterochromaffin Cells	12/109	0.00816197	0.0226244	0	0	2.37197	11.4051	GABRA2;GRIN2A;FGF14;SGIP1;SEMA6D;CADPS;LSAMP;CNTN3;THY1;SLC4A4;KALRN;GRIA3
Satellite Cells	14/139	0.00970016	0.0264246	0	0	2.1486	9.96009	NCKAP1;RBFOX2;HSPB8;CXCR4;LIFR;HSPA12A;TMEM47;NUAK1;CDCP1;COL4A1;EPB41L1;HMOX1;VAMP2;CAP2
Loop Of Henle Cells	14/147	0.0153439	0.0410905	0	0	2.01851	8.43137	FAM114A1;HSPB8;PRICKLE2;LDB2;THBS1;DKK3;NRGN;TMEM47;RGS5;CLDN10;COL4A1;ENC1;SPARCL1;MXRA5
Hepatic Stellate Cells	12/132	0.0324748	0.085517	0	0	1.91501	6.5633	TMEM47;RGS5;GJA1;RELN;COL4A1;CCL2;THY1;LDB2;SYP;MXRA5;SLC8A1;DKK3
Cardiac Stem And Precursor Cells	10/113	0.0559416	0.144898	0	0	1.85714	5.35497	NCKAP1;NUAK1;RBFOX2;COL4A1;CACNA2D1;KIT;LRP4;LIFR;SLIT2;CAP2
Leydig Cells	12/145	0.0591146	0.150647	0	0	1.72664	4.88341	TMEM47;GJA1;FAM114A1;COL4A1;HSPB8;PLAUR;PRICKLE2;SPARCL1;CPE;LIFR;CXCL14;MXRA5
Mesangial Cells	12/148	0.0668736	0.167715	0	0	1.68828	4.56672	TMEM47;GJA1;MEF2C;RASD1;FAM114A1;PLAU;COL4A1;THY1;LDB2;MXRA5;DKK3;MIB1
Osteoblasts	12/154	0.0843101	0.208141	0	0	1.61643	3.99785	SOCS3;GJA1;OLFML2B;FAM114A1;COL4A1;C5AR1;LRP4;THY1;ITGA5;MXRA5;CD44;DKK3
Pancreatic Stellate Cells	9/111	0.102909	0.250148	0	0	1.6862	3.83425	TMEM47;RGS5;GJA1;OLFML2B;DYNLT1;COL4A1;THY1;MXRA5;DKK3
Luteal Cells	9/125	0.172514	0.412988	0	0	1.48159	2.60357	TMEM47;EPB41L4B;RBFOX2;EPB41L1;HSPB8;PEBP1;EPDR1;CPE;CAP2
Myofibroblasts	7/100	0.232108	0.54736	0	0	1.43618	2.09762	TMEM47;GJA1;COL4A1;THY1;LDB2;MXRA5;DKK3
Stromal Cells	8/124	0.278823	0.647854	0	0	1.31564	1.6803	OLFML2B;COL4A1;KIT;THY1;LDB2;MXRA5;ICAM1;DKK3
Myoblasts	8/126	0.293409	0.671864	0	0	1.2932	1.58571	TMEM47;FAM114A1;COL4A1;CACNA2D1;HSPB8;CCL2;MXRA5;CAP2
Endothelial Cells (Aorta)	11/185	0.31887	0.719736	0	0	1.20595	1.37837	TMEM47;EHD3;FAM114A1;DENND5B;COL4A1;HSPB8;ATL2;STXBP6;NR1D1;ITGA5;MXRA5
Granulosa Cells	7/112	0.326033	0.725539	0	0	1.27124	1.42475	NCKAP1;NUAK1;RBFOX2;COL4A1;LRP4;SEZ6L2;CAP2
Osteocytes	1998-06-01	0.364171	0.799152	0	0	1.24321	1.2558	TMEM47;GJA1;COL4A1;SLIT2;EFNA5;CXCL14
Pericytes	9/155	0.369283	0.799269	0	0	1.17528	1.17081	RGS5;PDZD2;COL4A1;SPARCL1;ABCC9;THY1;LDB2;MXRA5;ICAM1
Distal Tubule Cells	8/137	0.376132	0.803092	0	0	1.18224	1.15601	CDKL5;PDZD2;THRB;GDA;ATP1B1;CXCL14;TRHDE;SLC8A1
Peritubular Myoid Cells	7/120	0.391652	0.82508	0	0	1.18074	1.10681	TMEM47;GSTM3;RASD1;FAM114A1;COL4A1;HSPB8;MXRA5
Vascular Smooth Muscle Cells	6/103	0.409174	0.85065	0	0	1.17881	1.05341	GJA1;COL4A1;CACNA2D1;THY1;SLIT2;MXRA5
Alveolar Macrophages	7/123	0.416385	0.854399	0	0	1.15002	1.00759	GDA;SLC11A1;C5AR1;NCF1B;NCF1C;NR1D1;CXCL2
Mesothelial Cells	8/144	0.429675	0.870367	0	0	1.12097	0.946916	FAM114A1;COL4A1;HSPB8;PRICKLE2;GBP2;MXRA5;FBXO33;RND1
Microfold Cells	7/126	0.441033	0.878727	0	0	1.12085	0.917568	ZFP36;CEBPD;FABP5;IL1R1;ODF3B;ICAM1;IER3
Chondrocytes	8/146	0.444925	0.878727	0	0	1.10461	0.894569	TMEM47;GJA1;OLFML2B;GADD45B;COL4A1;THY1;MXRA5;DKK3
Spermatozoa	6/108	0.453871	0.885329	0	0	1.12073	0.885312	PRKAA2;IL1R1;CHL1;OMG;CP;SLC8A1
Epiblast Cells	6/109	0.462727	0.891596	0	0	1.10979	0.855225	CNTNAP2;NLGN4X;CAMKV;KIF1A;ZDHHC22;INA
Motor Neurons	6/111	0.480324	0.914351	0	0	1.08854	0.798219	FAM171A2;RBFOX2;TMEM59L;CKB;SEZ6L2;HSPA12A
Embryonic Stem Cells	9/176	0.518498	0.97527	0	0	1.02635	0.674126	NCKAP1;GJA1;RBFOX2;COL4A1;KIT;LRP4;LIFR;THY1;PUM2
Intercalated Cells	6/118	0.54034	0.999857	0	0	1.02013	0.627945	PTPRT;SLC4A8;PDZD2;OPHN1;ERBB4;TMEM150C
Endothelial Cells	12/246	0.574032	0.999857	0	0	0.976127	0.541819	SRGN;SLCO1C1;GPM6A;RGS5;EHD3;COL4A1;SPARCL1;CHST1;LIFR;LDB2;ICAM1;RND1
Osteoclast Precursor Cells	5/107	0.62306	0.999857	0	0	0.933002	0.441415	SRGN;GPR183;C5AR1;TNFAIP3;GBP2
Plasmacytoid Dendritic Cells	7/150	0.625779	0.999857	0	0	0.931552	0.436673	LAMP5;GPR183;NCF1B;NCF1C;CXCR4;PRKCA;ITM2C
Platelets	10/214	0.629589	0.999857	0	0	0.932663	0.431531	SRGN;PRKAR2B;SERPINE1;NCF1B;SH3BGRL2;CXCR4;NCF1C;CXCL14;THBS1;NRGN
Trophoblast Cells	6/130	0.63533	0.999857	0	0	0.920818	0.417693	CDCP1;ANXA2;IL1R1;SERPINE1;PLAUR;IER3
Cardiomyocytes	8/174	0.643965	0.999857	0	0	0.916928	0.40355	RYR2;HSPB8;ATP2A2;CXCR4;ATP1A2;CKB;SLC25A4;CAP2
Red Pulp Macrophages	5/110	0.647368	0.999857	0	0	0.906201	0.394053	SLC11A1;C5AR1;NCF1B;NCF1C;HMOX1
Monocytes	8/176	0.656584	0.999857	0	0	0.905916	0.381123	RGS2;PLAU;C5AR1;NCF1B;NCF1C;CXCR4;CD44;ICAM1
Melanocytes	6/133	0.657183	0.999857	0	0	0.898924	0.377362	FAM114A1;COL4A1;HSPB8;PRICKLE2;PRKCA;DKK3
Hematopoietic Stem Cells	8/178	0.668937	0.999857	0	0	0.895163	0.359914	PRNP;CDCP1;HLF;APC;KIT;CXCR4;THY1;CD44
Principal Cells	6/136	0.678207	0.999857	0	0	0.87804	0.340946	CDS1;EPB41L4B;PLEKHA6;AQP4;L1CAM;CELSR2
Megakaryocytes	6/143	0.723931	0.999857	0	0	0.832867	0.269066	SLC11A1;C5AR1;NCF1B;NCF1C;CXCR4;SYP
Fibroblasts	10/232	0.72651	0.999857	0	0	0.856221	0.273565	NFAT5;OLFML2B;IL1R1;COL4A1;COPZ2;THY1;MXRA5;CXCL14;CD44;DKK3
Osteoclasts	6/144	0.730076	0.999857	0	0	0.826788	0.260113	OLFML2B;THRA;CEBPD;IL1R1;HMOX1;CCL2
Pulmonary Vascular Smooth Muscle Cells	1999-04-01	0.734276	0.999857	0	0	0.80089	0.247371	COL4A1;THY1;LDB2;MXRA5
Basophils	7/169	0.744503	0.999857	0	0	0.821467	0.242365	GABBR1;NFIL3;GPR183;PDK3;L1CAM;CD44;ST6GALNAC5
Smooth Muscle Cells	7/169	0.744503	0.999857	0	0	0.821467	0.242365	TMEM47;RGS5;COL4A1;THY1;LDB2;MXRA5;DKK3
Trophoblast Progenitor Cells	4/103	0.762003	0.999857	0	0	0.768368	0.208846	VASP;ZFP36;ODF3B;YPEL3
Neutrophils	6/151	0.770387	0.999857	0	0	0.786582	0.20519	SLC11A1;C5AR1;NCF1B;NCF1C;CXCL2;SORL1
Pulmonary Alveolar Type I Cells	5/131	0.788464	0.999857	0	0	0.754328	0.17928	FAM114A1;EPB41L1;HSPB8;MXRA5;ICAM1
Gastric Chief Cells	4/109	0.799302	0.999857	0	0	0.724231	0.16224	CDS1;CHRM3;SH3BGRL2;PLEKHA6
Tuft Cells	5/136	0.814627	0.999857	0	0	0.725345	0.148714	CAMK2B;RGS2;NCF1B;NCF1C;DCLK1
Myeloid-derived Suppressor Cells	4/112	0.816103	0.999857	0	0	0.704002	0.143064	C5AR1;NCF1B;NCF1C;ICAM1
Epsilon Cells	5/138	0.82434	0.999857	0	0	0.714361	0.137995	ACSL1;ELOVL2;S100A6;PLEKHA6;KALRN
T Cells	6/165	0.837217	0.999857	0	0	0.716791	0.127354	SATB1;SEMA6D;TNFAIP3;CXCR4;THY1;DKK3
Plasma Cells	6/166	0.841323	0.999857	0	0	0.712273	0.123066	DENND5B;MAST1;NCF1B;KCNA3;NCF1C;CXCR4
Dendritic Cells	7/199	0.87309	0.999857	0	0	0.692009	0.093917	ANXA1;CADM1;SLC11A1;KIT;NCF1B;CXCR4;NCF1C
Eosinophils	4/127	0.883555	0.999857	0	0	0.617657	0.0764671	C5AR1;NCF1B;NCF1C;NR1D1
Macrophages	7/204	0.888202	0.999857	0	0	0.674266	0.0799383	SLC11A1;C5AR1;NCF1B;NCF1C;CCL2;CXCL2;CD200
Juxtaglomerular Cells	3/103	0.893363	0.999857	0	0	0.56991	0.064264	FAM114A1;COL4A1;MXRA5
Microglia	5/158	0.900388	0.999857	0	0	0.620323	0.0650904	GPR183;C5AR1;NCF1B;NCF1C;FOS
Adipocytes	7/210	0.904314	0.999857	0	0	0.654129	0.0657916	OLFML2B;ACVR1C;FAM114A1;ACSL1;IL1R1;COPZ2;MXRA5
Ionocytes	3/107	0.907504	0.999857	0	0	0.547874	0.0531751	CDS1;SLC9A7;ATP1B1
Pulmonary Alveolar Type II Cells	4/135	0.909845	0.999857	0	0	0.579692	0.0547698	CEBPD;IL1R1;ODF3B;CXCL2
Ependymal Cells	4/136	0.912731	0.999857	0	0	0.57527	0.0525305	PTPRT;ODF3B;AQP4;CELSR2
Kupffer Cells	4/137	0.915533	0.999857	0	0	0.570914	0.0503823	SLC11A1;C5AR1;NCF1B;NCF1C
Basal Cells	4/141	0.925957	0.999857	0	0	0.554128	0.0426277	CDCP1;ANXA2;PLAU;TMEM14A
Myoepithelial Cells	3/115	0.930803	0.999857	0	0	0.508525	0.0364651	FAM114A1;COL4A1;MXRA5
T Regulatory Cells	3/117	0.935717	0.999857	0	0	0.49955	0.0331913	IL1R1;GPR183;GBP2
Thymocytes	3/118	0.938051	0.999857	0	0	0.49518	0.0316671	NCF1B;NCF1C;CXCR4
Enterocytes	6/203	0.943094	0.999857	0	0	0.57736	0.0338272	GSTM3;HMOX1;SLC35F1;PLIN2;L1CAM;GLS
Langerhans Cells	3/123	0.948589	0.999857	0	0	0.474422	0.0250396	PRKCB;NCF1B;NCF1C
Erythroblasts	3/124	0.950486	0.999857	0	0	0.470476	0.0238916	VASP;KIT;CD44
Erythroid-like And Erythroid Precursor Cells	4/153	0.950633	0.999857	0	0	0.509176	0.0257783	THRB;KIT;THBS1;CD44
Airway Smooth Muscle Cells	1999-02-01	0.961285	0.999857	0	0	0.391359	0.0154526	COL4A1;DKK3
Ductal Cells	3/132	0.963467	0.999857	0	0	0.441113	0.0164167	CLDN10;CCL2;CXCL2
Myocytes	4/163	0.965159	0.999857	0	0	0.476899	0.016912	COL4A1;IQSEC1;HSPB8;CXCR4
Salivary Mucous Cells	2/105	0.970114	0.999857	0	0	0.368445	0.0111794	MXRA5;THBS1
T Follicular Helper Cells	2/110	0.975957	0.999857	0	0	0.351294	0.00854942	GPR183;CD200
B Cells Memory	3/147	0.97964	0.999857	0	0	0.394849	0.00812225	DENND5B;NCF1B;NCF1C
Hepatoblasts	2/114	0.97982	0.999857	0	0	0.338676	0.00690428	MAP2K4;EPB41L4B
Adipocyte Progenitor Cells	2/115	0.980688	0.999857	0	0	0.335661	0.00654575	COL4A1;SLIT2
B Cells	4/182	0.982446	0.999857	0	0	0.425565	0.00753671	SEMA6D;NCF1B;NCF1C;CXCR4
Natural Killer T Cells	2/118	0.983079	0.999857	0	0	0.326928	0.00557933	CXCR4;CD44
Epithelial Cells	5/218	0.985832	0.999857	0	0	0.444165	0.00633802	IL1R1;EMILIN2;ITGA5;ICAM1;DKK3
NK Cells	3/157	0.986338	0.999857	0	0	0.369014	0.00507616	SEMA6D;KIT;CXCR4
Keratinocytes	2/127	0.988651	0.999857	0	0	0.303245	0.00346119	CCL2;ICAM1
Luminal Epithelial Cells	2/140	0.99367	0.999857	0	0	0.274489	0.00174299	ANXA1;CEBPD
Trophoblast Stem Cells	1999-01-01	0.99378	0.999857	0	0	0.193478	0.00120716	CDS1
Airway Epithelial Cells	1/103	0.994937	0.999857	0	0	0.185852	0.000943423	CP
Ciliated Cells	1/104	0.99519	0.999857	0	0	0.184038	0.000887267	ODF3B
Hepatocytes	4/221	0.996024	0.999857	0	0	0.348357	0.00138771	EPB41L4B;ALDH6A1;NNT;CP
B Cells Naive	2/151	0.996159	0.999857	0	0	0.254077	0.000977804	NCF1B;NCF1C
Merkel Cells	1/111	0.996645	0.999857	0	0	0.172262	0.000578969	CHGA
Pluripotent Stem Cells	1/112	0.996813	0.999857	0	0	0.170701	0.000544912	HK2
Clara Cells	1/113	0.996973	0.999857	0	0	0.169168	0.000512902	SYT2
Sertoli Cells	2/158	0.997211	0.999857	0	0	0.242586	0.000677457	FAM114A1;HSPB8
Proximal Tubule Cells	2/164	0.997883	0.999857	0	0	0.233527	0.000494862	FUT9;SLC4A4
Sebocytes	1/124	0.998281	0.999857	0	0	0.15395	0.000264908	CEBPD
T Memory Cells	1/133	0.998918	0.999857	0	0	0.143385	0.000155281	SATB1
Cholangiocytes	1/134	0.998972	0.999857	0	0	0.142299	0.000146381	AQP4
T Helper Cells	1/148	0.999499	0.999857	0	0	0.128651	6.44833e-05	CXCR4
Germ Cells	2/222	0.999857	0.999857	0	0	0.171431	2.44531e-05	DYNLT1;CAMK4

## Sheet: GOCC
Term	Overlap	P-value	Adjusted P-value	Old P-value	Old Adjusted P-value	Odds Ratio	Combined Score	Genes
Neuron Projection (GO:0043005)	123/557	2.74721e-46	7.91197e-44	0	0	6.01413	630.932	CYFIP2;CHRM3;RAB3A;STMN2;FAM107A;CYP46A1;SLC8A1;RPH3A;ARHGAP44;ATCAY;SACS;NRCAM;BSN;RGS7;CHRNB2;EPHA4;UNC13A;DSCAM;MAGI2;ANK2;GABRG2;GABRG1;OLFM1;SCN8A;MAP1A;GRIA2;GPM6A;RTN3;ADCYAP1R1;RTN1;HEPACAM;SLC1A1;SLC1A3;INPP5A;MAP2;KCNN1;NPTX1;MAP9;PRNP;SYT4;SYT2;CADM1;SYT1;SLC4A10;NR1D1;L1CAM;GRIN2B;DLG2;DLG3;DLG4;CNTN1;CPEB3;SCN2A;CD200;GABRB2;CNTNAP2;SNAP25;GSK3B;GABRB1;GSK3A;NRSN1;KCNC1;KCNC2;RASGRF1…
Dendrite (GO:0030425)	63/270	2.24308e-25	3.23003e-23	0	0	6.11788	347.231	CHRM3;CNTNAP2;GSK3B;GSK3A;DAGLA;KCNC1;KCNC2;ELAVL4;HTR2A;CYP46A1;PPP1R9A;SLC8A1;GPHN;ARHGAP44;LAMP5;RBM3;ATCAY;SACS;KIF1B;KIF1A;BSN;EPHA4;CDKL5;DSCAM;MAGI2;GABRG2;GABRG1;MAP1A;MAPT;GRIA2;PRKAA2;AMIGO1;KCNA2;SLC1A1;HTT;LRP4;ADCY2;THY1;ADCY8;PAK1;INPP5A;RELN;MAP2;PTK2B;NCDN;GABRA2;GABRA1;PRNP;NTRK2;NLGN4X;KCNB1;GABRA4;KCNB2;GABRA3;SLC4A10;NR1D1;GRIN1;SLC4A8;DLG4;CPEB3;HCN2;CDK5R1;HCN1
Axon (GO:0030424)	54/205	1.26175e-24	1.21128e-22	0	0	7.14133	392.984	CNTNAP2;GSK3B;GSK3A;RAB3A;KCNC1;KCNC2;ELAVL4;SLC6A1;SLC8A1;UNC80;PCLO;ATCAY;SACS;NEFL;KIF1B;NEFM;NRCAM;KIF1A;BSN;NEFH;EPHA4;DSCAM;OLFM1;SCN8A;MAP1A;MAPT;PRKAA2;HEPACAM;KCNA2;SLC1A1;ADAM22;KCNA3;HTT;ATP1A3;ADCY8;PAK1;NCDN;MAP9;SYT4;NTRK2;SYT2;SYT1;KCNB1;NTRK3;ATP2B3;L1CAM;NELL2;PINK1;CNTN1;SCN2A;CD200;HCN2;CDK5R1;HCN1
Postsynaptic Density (GO:0014069)	41/151	1.56983e-19	1.13027e-17	0	0	7.35796	318.586	GRIA2;RTN3;RTN1;DAGLA;CTNND2;LRP4;GRIK2;PPP1R9A;ADCY8;KALRN;SLC8A1;GPHN;ADD2;ARHGAP44;GRIN2A;GRM5;SIPA1L1;PTK2B;CACNG2;CACNG3;GRIA3;GRIA4;NSF;PRNP;NTRK2;KCND2;KCND3;MAGI2;ATP2B2;NETO2;GRIN2B;GRIN1;ARHGAP32;ARHGEF9;DLG2;DLG3;FABP5;DLG4;DNAJC6;LRRC7;CDK5R1
Asymmetric Synapse (GO:0032279)	36/133	2.9002e-17	1.67051e-15	0	0	7.29344	277.728	NLGN3;GRIA2;RTN3;RTN1;CTNND2;SLC1A1;LRP4;PPP1R9A;ADCY8;KALRN;SLC8A1;GPHN;ADD2;ARHGAP44;GRIN2A;SIPA1L1;PTK2B;NSF;PRNP;NTRK2;NLGN4X;KCND2;KCND3;MAGI2;NETO2;GRIN2B;GRIN1;ARHGAP32;SLC4A8;ARHGEF9;DLG2;FABP5;DLG4;DNAJC6;LRRC7;CDK5R1
Voltage-Gated Potassium Channel Complex (GO:0008076)	23/73	4.63875e-13	2.2266e-11	0	0	8.94146	253.93	DPP10;CNTNAP2;KCNJ6;KCNC1;KCND2;KCNC2;KCND3;KCNB1;KCNB2;KCNA2;KCNIP4;KCNA3;KCNV1;DPP6;KCNS1;KCNS2;KCNN1;KCNQ5;KCNK1;HCN2;KCNH1;KCNJ3;HCN1
Potassium Channel Complex (GO:0034705)	24/81	6.55332e-13	2.69622e-11	0	0	8.18978	229.753	DPP10;CNTNAP2;KCNJ6;KCNC1;KCND2;KCNC2;KCND3;KCNB1;KCNB2;KCNA2;KCNIP4;KCNA3;ABCC9;GRIK2;KCNV1;DPP6;KCNS1;KCNS2;KCNN1;KCNQ5;KCNK1;HCN2;KCNH1;KCNJ3
Postsynaptic Specialization Membrane (GO:0099634)	15/38	1.40126e-10	5.04454e-09	0	0	12.5917	285.686	GRIA2;DAGLA;GRIK2;GRIN2B;GRIN2A;GRM5;DLG2;DLG3;DLG4;LRRTM2;SLITRK3;CACNG2;CACNG3;GRIA3;GRIA4
Dendrite Membrane (GO:0032590)	13/28	2.04867e-10	6.55575e-09	0	0	16.706	372.688	GABRA2;GABRA1;DAGLA;KCNC1;KCNC2;KCNB1;GABRA4;GABRA3;ATP2B2;THY1;GABRG2;GABRG1;LAMP5
Glutamatergic Synapse (GO:0098978)	20/78	9.5407e-10	2.56866e-08	0	0	6.67936	138.732	NLGN3;GSK3B;CADPS2;CDKL5;NLGN4X;CADPS;LRRC4;ATP2B3;ATP2B2;NELL2;SLC4A8;LRFN5;PCLO;OPHN1;SLITRK4;DLGAP1;NPTX1;BSN;LRRC4C;SH3GL2
Synaptic Membrane (GO:0097060)	13/31	9.81085e-10	2.56866e-08	0	0	13.9195	288.722	DAGLA;PDE2A;LRP4;ATP2B2;GRIN2B;GPHN;GRIN1;GRIN2A;SYNJ1;FLRT3;DLG4;LRRTM2;SLITRK3
Exocytic Vesicle Membrane (GO:0099501)	16/53	3.40529e-09	8.17271e-08	0	0	8.35141	162.835	GABRA2;UNC13C;SYT4;UNC13A;SYT2;SYT1;SYP;SYN3;SYN2;SYN1;RPH3A;SV2B;SV2A;VAMP1;SLC17A7;VAMP2
Postsynaptic Density Membrane (GO:0098839)	13/34	3.83778e-09	8.50217e-08	0	0	11.9291	231.166	GRIA2;DAGLA;GRIK2;GRIN2B;GRIN2A;GRM5;DLG2;DLG3;DLG4;CACNG2;CACNG3;GRIA3;GRIA4
Synaptic Vesicle Membrane (GO:0030672)	16/54	4.61647e-09	9.49673e-08	0	0	8.1312	156.067	GABRA2;UNC13C;SYT4;UNC13A;SYT2;SYT1;SYP;SYN3;SYN2;SYN1;RPH3A;SV2B;SV2A;VAMP1;SLC17A7;VAMP2
GABA-ergic Synapse (GO:0098982)	2024-10-19	5.60273e-09	1.07572e-07	0	0	21.3596	405.834	NLGN3;LRFN5;NLGN4X;PCLO;LRRTM2;SLITRK3;ATP2B3;ATP2B2;BSN;CBLN4
Ionotropic Glutamate Receptor Complex (GO:0008328)	1933-11-01	3.17594e-07	5.7167e-06	0	0	9.61499	143.864	GRIA2;GRIN2A;OLFM2;DLG4;PTK2B;GRIK2;CACNG3;GRIN2B;GRIA3;GRIA4;GRIN1
Calcium Channel Complex (GO:0034704)	14/59	8.78786e-07	1.48877e-05	0	0	5.99363	83.5795	RYR2;CACNA2D1;CACNA2D3;CACNA1A;CACNA1E;RYR3;CACNB2;CACNB4;SCN8A;CALM1;SCN2A;CACNG3;SCN3A;SCN1A
Glial Cell Projection (GO:0097386)	2024-07-13	9.93436e-07	1.58431e-05	0	0	22.3633	309.107	SLC4A8;PINK1;KCNJ10;SLC1A1;SLC1A2;ATP1B2;MAPT
GABA-A Receptor Complex (GO:1902711)	2024-08-18	1.0452e-06	1.58431e-05	0	0	15.3471	211.349	GABRA2;GABRB2;GABRB1;GABRA4;GABRA3;GABRD;GABRG2;GABRG1
Cation-Transporting ATPase Complex (GO:0090533)	2024-07-15	3.41068e-06	4.91139e-05	0	0	16.7707	211.119	FXYD1;ATP1A3;ABCC9;ATP1A2;ATP1A1;ATP1B2;ATP1B1
Astrocyte Projection (GO:0097449)	2024-05-07	5.91372e-06	7.40501e-05	0	0	47.8348	575.847	PINK1;KCNJ10;SLC2A13;SLC1A2;ATP1B2
Clathrin-Sculpted Gamma-Aminobutyric Acid Transport Vesicle (GO:0061200)	2024-05-07	5.91372e-06	7.40501e-05	0	0	47.8348	575.847	RAB3A;SYT1;GAD1;GAD2;VAMP2
Clathrin-Sculpted Gamma-Aminobutyric Acid Transport Vesicle Membrane (GO:0061202)	2024-05-07	5.91372e-06	7.40501e-05	0	0	47.8348	575.847	RAB3A;SYT1;GAD1;GAD2;VAMP2
Excitatory Synapse (GO:0060076)	2024-08-24	1.34356e-05	0.000161227	0	0	9.58889	107.564	NLGN3;GRIA2;NLGN4X;DLG4;ATP2B3;SLC17A7;BSN;GRIN1
Voltage-Gated Calcium Channel Complex (GO:0005891)	1949-11-01	2.29511e-05	0.000264396	0	0	5.56188	59.4128	CACNB2;CACNB4;CACNA2D1;SCN8A;CACNA2D3;CACNA1A;SCN2A;CACNA1E;CACNG3;SCN3A;SCN1A
Apical Dendrite (GO:0097440)	2024-05-09	3.26152e-05	0.000347896	0	0	23.9149	247.058	GSK3A;MAP2;SLC1A1;PTK2B;CPEB3
Sodium:Potassium-Exchanging ATPase Complex (GO:0005890)	2024-05-09	3.26152e-05	0.000347896	0	0	23.9149	247.058	FXYD1;ATP1A3;ATP1A2;ATP1B2;ATP1B1
Axonal Growth Cone (GO:0044295)	2024-06-15	5.15865e-05	0.000530604	0	0	12.7641	126.011	GPM6A;OLFM1;FLRT3;KIF5C;L1CAM;MYO9A
Neuron To Neuron Synapse (GO:0098984)	2024-05-10	6.25443e-05	0.000621129	0	0	19.1309	185.18	GRIA2;SLC4A8;SLC1A1;ATP1A3;ATP1B2
Extracellular Membrane-Bounded Organelle (GO:0065010)	1957-11-01	0.000100867	0.00096832	0	0	4.59266	42.2603	GPM6A;RAB3A;PEG10;ATP1A3;ATP2B3;ATP1A2;SLC39A12;ATP1A1;ATP1B1;SPTAN1;GRIA4
Intercalated Disc (GO:0014704)	2024-08-31	0.00010553	0.00098041	0	0	6.66807	61.0563	GJA1;PAK1;TMEM65;FXYD1;ANK2;ATP1B1;SLC8A1;SCN1B
Vesicle (GO:0031982)	26/235	0.000124762	0.00112286	0	0	2.40523	21.6209	GPM6A;RAB3C;SNAP25;RAB3A;NRXN1;CEND1;ATP1A3;ATP1A2;ATP1A1;PEG10;CLIC1;SPTAN1;DYNC1I1;GRIA4;ANXA1;ANXA2;GAD1;ATP2B3;SLC39A12;ATP1B1;MYL6;SYNJ1;DNAJC6;ANXA2P2;CALM1;VAMP2
Extracellular Vesicle (GO:1903561)	1960-11-01	0.000163412	0.0014244	0	0	4.3108	37.5868	GPM6A;RAB3A;PEG10;ATP1A3;ATP2B3;ATP1A2;SLC39A12;ATP1A1;ATP1B1;SPTAN1;GRIA4
Sodium Channel Complex (GO:0034706)	2024-06-18	0.000168158	0.0014244	0	0	9.57157	83.1828	SCN8A;GRIK2;SCN2A;SCN3B;SCN1B;SCN2B
Cytoskeleton Of Presynaptic Active Zone (GO:0048788)	2024-04-07	0.000191069	0.00152855	0	0	25.4849	218.224	RIMS2;RIMS1;PCLO;RIMS3
Voltage-Gated Sodium Channel Complex (GO:0001518)	2024-04-07	0.000191069	0.00152855	0	0	25.4849	218.224	SCN8A;SCN3B;SCN1B;SCN2B
AMPA Glutamate Receptor Complex (GO:0032281)	2024-06-19	0.000235435	0.00183257	0	0	8.83483	73.8069	GRIA2;OLFM2;DLG4;CACNG3;GRIA3;GRIA4
Endocytic Vesicle Membrane (GO:0030666)	19/159	0.000372919	0.00282634	0	0	2.61475	20.6412	CAMK2B;GRIA2;SYT2;SYT1;SLC11A1;CAMK2A;WASL;AP2B1;GNAO1;DLG4;CACNG2;KIAA0319;CACNG3;CAMK2G;SH3GL2;GRIA3;VAMP2;ATP6V0A1;GRIA4
Cytoskeleton (GO:0005856)	49/599	0.000484546	0.00357818	0	0	1.73225	13.2211	SNAP25;FAM107A;FMN2;WASL;PPP1R9A;RND1;EPB41L4B;PCLO;SIPA1L1;OPHN1;NEFM;KIFAP3;NEFH;SPTAN1;BCAS3;TUBG2;CKAP5;SYN1;NISCH;PREPL;MAP7D2;ODF3B;ALDOC;AMPH;TNIK;TAGLN3;TLN2;MAPT;PDXP;ADCY8;KALRN;ACACA;ADD2;NUAK1;ABLIM2;EPB41L1;KIF3A;SNTG1;CNR1;WASF1;VASP;DTNA;ARPC5;EFR3B;SMARCA2;ARHGAP32;PINK1;DLG4;TUBGCP4
Neuromuscular Junction (GO:0031594)	1939-08-01	0.000577457	0.00415769	0	0	4.94519	36.8757	UNC13C;UNC13A;DLG2;DLG3;DLG4;TBC1D24;LRP4;CDK5R1
Dense Core Granule (GO:0031045)	2024-05-16	0.000843295	0.00592363	0	0	8.69312	61.5316	CHGA;SYT4;SYT2;SYT1;KIF1A
Neuronal Dense Core Vesicle (GO:0098992)	2024-03-05	0.00114831	0.007691	0	0	28.6432	193.899	SYT4;VPS13A;KIF1A
Symmetric Synapse (GO:0032280)	2024-03-05	0.00114831	0.007691	0	0	28.6432	193.899	NLGN3;SLC4A8;NLGN4X
Clathrin-Coated Vesicle Membrane (GO:0030665)	1990-12-01	0.00168493	0.0110286	0	0	2.95272	18.8562	GNAO1;RAB3A;SYT2;NECAP1;SYT1;GAD1;GAD2;SLC17A7;AP2B1;KIAA0319;SH3GL2;VAMP2
Cell-Cell Contact Zone (GO:0044291)	1947-08-01	0.00207496	0.0132797	0	0	3.92914	24.2735	GJA1;PAK1;TMEM65;FXYD1;ANK2;ATP1B1;SLC8A1;SCN1B
NMDA Selective Glutamate Receptor Complex (GO:0017146)	2024-03-07	0.00372658	0.0233317	0	0	14.3201	80.0818	GRIN2A;PTK2B;GRIN2B
Cortical Cytoskeleton (GO:0030863)	1963-09-01	0.0038739	0.0237379	0	0	3.19312	17.733	RIMS2;RIMS1;PCLO;RIMS3;DLG4;LANCL2;BSN;SPTAN1;CLASP1
Sarcolemma (GO:0042383)	1952-08-01	0.00398838	0.0239303	0	0	3.48173	19.2343	RYR2;FXYD1;AQP4;ANK2;ATP1A1;ATP1B1;RYR3;SLC8A1
Basolateral Plasma Membrane (GO:0016323)	17/171	0.00532494	0.0312976	0	0	2.12092	11.1038	CA11;SLC38A1;NDRG4;CADM1;ANXA2;KCNC2;C5AR1;SLC4A10;AQP4;ANK2;ATP1A1;ATP2B1;ADCY8;SLC4A4;SLCO1C1;ERBB4;CD44
Perineuronal Net (GO:0072534)	2024-03-08	0.00574233	0.0330758	0	0	11.4555	59.109	BCAN;NCAN;TNR
Sarcoplasmic Reticulum (GO:0016529)	1945-07-01	0.00650832	0.0367528	0	0	3.52509	17.7477	RYR2;ITPR1;ATP2A2;SRI;TMEM38A;THBS1;RYR3
Cytoplasmic Vesicle Membrane (GO:0030659)	31/389	0.00712541	0.0394638	0	0	1.66952	8.25425	CAMK2B;GRIA2;RAB3A;C5AR1;CAMK2A;ITPR1;HTT;FMN2;WASL;LAMP5;GJA1;KIF1B;PIP5K1C;RAB6A;CACNG2;CACNG3;CAMK2G;GRIA3;GRIA4;ATP6V0A1;VPS13A;AP2B1;SORL1;ZDHHC17;GNAO1;EHD3;FABP5;DLG4;PI4KA;VAMP2;CD44
Actin Cytoskeleton (GO:0015629)	27/327	0.00736763	0.0400354	0	0	1.73345	8.51238	FAM107A;PDXP;FMN2;WASL;ADCY8;PPP1R9A;KALRN;ACACA;AMOT;RND1;PAK1;SIPA1L1;ABLIM2;OPHN1;CNR1;WASF1;SPTAN1;VASP;ANXA1;TSC1;ARPC5;EFR3B;ARHGAP32;LANCL2;AMPH;TAGLN3;TLN2
Adherens Junction (GO:0005912)	15/150	0.00809541	0.0427462	0	0	2.13259	10.2715	ANXA1;ANXA2;CTNND2;KLHL24;CDH8;RND1;DLG2;DLG3;APC;DLG4;LRRC7;CDH10;CDH13;STXBP6;CDH18
Perisynaptic Extracellular Matrix (GO:0098966)	2024-03-09	0.00829623	0.0427462	0	0	9.54573	45.7427	BCAN;NCAN;TNR
Cell-Cell Junction (GO:0005911)	25/299	0.00831176	0.0427462	0	0	1.75618	8.41223	HEPACAM;CTNND2;CDH8;RND1;TMEM47;GJA1;PAK1;PDZD2;FLRT2;STXBP6;CADM3;ANXA1;CADM1;ANXA2;KLHL24;DLG2;DLG3;APC;LRRC7;DLG4;CDH10;RAPGEF2;CDH13;ITGA5;CDH18
Microtubule (GO:0005874)	17/185	0.0113603	0.0573995	0	0	1.94273	8.69884	DYNC1H1;TUBG2;DNM1;SYNJ1;APC;KIF5C;KIF3A;DPYSL2;MAP1A;KIF21A;KIF1B;KIF3C;KIF1A;MAPT;KIFAP3;CALM1;CLASP1
Protein Serine/Threonine Phosphatase Complex (GO:0008287)	2024-05-29	0.0133983	0.0665297	0	0	3.98162	17.1712	PPP3CA;PPP3CB;PPP3R1;PPP2R2C;PPP4R4
Bounding Membrane Of Organelle (GO:0098588)	55/819	0.0155372	0.0758428	0	0	1.39231	5.79828	ARF3;RYR2;RAB3A;SLC35B4;ATP2A2;WASL;RYR3;SCAMP5;LAMP5;GJA1;MAN1A2;B3GALT1;BBS7;TMEM38A;SH3GL2;VPS13A;COPZ2;CASD1;ZDHHC17;SLC9A7;CHST1;B4GALT6;STEAP2;VAMP2;ST6GALNAC5;CD44;CAMK2B;GRIA2;RTN1;C5AR1;CAMK2A;ITPR1;ZDHHC21;FUT9;PIP5K1C;DRD1;RAB6A;CACNG2;GBP2;RAB6B;CACNG3;CAMK2G;GRIA3;GRIA4;ATP6V0A1;SYT4;ST8SIA3;AP2B1;NMNAT2;SORL1;GNAO1;EHD3;FABP5;DLG4;PI4KA
Proton-Transporting V-type ATPase Complex (GO:0033176)	2024-04-21	0.0186932	0.0888075	0	0	4.49402	17.8844	ATP6V1A;ATP6V1G2;ATP6V1H;ATP6V0A1
Endocytic Vesicle (GO:0030139)	17/196	0.0191397	0.0888075	0	0	1.82228	7.20893	CAMK2B;NLGN3;GRIA2;CAMK2A;OCRL;WASL;AP2B1;AMOT;GNAO1;EHD3;DLG4;RAPGEF2;CACNG2;CACNG3;CAMK2G;GRIA3;GRIA4
Clathrin Coat Of Coated Pit (GO:0030132)	2024-03-12	0.0194266	0.0888075	0	0	6.36281	25.0766	SYNJ1;SGIP1;AP2B1
Serine-Type Peptidase Complex (GO:1905286)	2024-03-12	0.0194266	0.0888075	0	0	6.36281	25.0766	PLAU;CNTN1;PLAUR
Early Endosome (GO:0005769)	24/307	0.0202543	0.0911444	0	0	1.62985	6.35543	EPHA4;CNTNAP2;NTRK2;ANXA1;PARM1;OSBPL6;DAGLA;ZFYVE9;SLC2A13;CXCR4;HTT;LMTK2;OCRL;SORL1;LAMP5;AP3M2;EHD3;SLC9A6;NAPEPLD;STEAP2;KIAA0319;SH3GL2;ATP9A;KCNH1
Asymmetric, Glutamatergic, Excitatory Synapse (GO:0098985)	2024-02-05	0.0224895	0.0981361	0	0	12.7169	48.2568	NLGN3;NLGN4X
Serine Protease Inhibitor Complex (GO:0097180)	2024-02-05	0.0224895	0.0981361	0	0	12.7169	48.2568	PLAU;SERPINE1
Recycling Endosome Membrane (GO:0055038)	1970-08-01	0.0228996	0.0984341	0	0	2.46856	9.32284	LAMP5;SCAMP5;RAP2A;EHD3;SLC9A6;SLC9A7;SCAMP1;ATP9A
Polymeric Cytoskeletal Fiber (GO:0099513)	21/265	0.0250258	0.105991	0	0	1.65242	6.09389	DYNC1H1;ANXA1;TSC1;TUBG2;DNM1;AMOT;PAK1;SYNJ1;APC;KIF5C;KIF3A;DPYSL2;MAP1A;NEFL;KIF21A;KIF1B;NEFM;KIF1A;MAPT;KIF3C;INA
Vacuolar Proton-Transporting V-type ATPase Complex (GO:0016471)	2024-04-24	0.0295043	0.123148	0	0	3.81932	13.4563	ATP6V1A;ATP6V1G2;ATP6V1H;ATP6V0A1
G Protein-Coupled Receptor Dimeric Complex (GO:0038037)	2024-02-06	0.0326286	0.130515	0	0	9.53715	32.6415	GABBR2;GABBR1
Astral Microtubule (GO:0000235)	2024-02-06	0.0326286	0.130515	0	0	9.53715	32.6415	MAP9;PAFAH1B1
Chloride Channel Complex (GO:0034707)	2024-02-06	0.0326286	0.130515	0	0	9.53715	32.6415	GLRA3;GLRB
Endoplasmic Reticulum Tubular Network (GO:0071782)	2024-04-26	0.0383941	0.151473	0	0	3.47174	11.3174	REEP1;REEP5;ATL1;ATL2
Clathrin-Coated Vesicle (GO:0030136)	1978-08-01	0.0403479	0.15703	0	0	2.18551	7.01597	SGIP1;CLVS2;OCRL;AP2B1;SCAMP1;STEAP2;VAMP2;SNAP91
Clathrin Coat (GO:0030118)	2024-03-16	0.0426549	0.163447	0	0	4.4041	13.8932	NECAP1;SYNJ1;KCNQ5
Sarcoplasmic Reticulum Membrane (GO:0033017)	2024-04-27	0.0433519	0.163447	0	0	3.32062	10.4214	RYR2;ATP2A2;TMEM38A;RYR3
Membrane Raft (GO:0045121)	14/169	0.0437175	0.163447	0	0	1.72999	5.41488	CHRNB2;PRNP;ANXA2;KCND2;SLC1A2;LRP4;FAIM2;ADCY2;THY1;ATP1A1;ADCY8;ADD2;GJA1;MAPT
Endoplasmic Reticulum Membrane (GO:0005789)	51/801	0.044267	0.163447	0	0	1.3106	4.08581	NOMO3;RYR2;AHCYL1;ARL6IP1;ATP2A2;WASL;FMN2;CYP46A1;RYR3;GJA1;STS;RB1CC1;SEC61B;TMEM38A;TMEM14A;NOMO1;NOMO2;CERS6;ELOVL4;ACSL1;ELOVL2;VPS13A;ACSL6;PLAUR;COPZ2;ACSL3;ATG13;SLC9A6;TYRO3;PPP1R15A;CDS1;RTN3;GRAMD1B;NDRG4;RTN1;PPM1L;ATL1;ATL2;ITPR1;GDPD1;SRI;GRIN2A;HMOX1;RAB6A;CYB5A;OSBPL6;GRIN2B;GRIN1;GNAO1;REEP1;SERINC1
Cation Channel Complex (GO:0034703)	1953-06-01	0.047563	0.173394	0	0	2.4393	7.42938	UNC80;RYR2;CALM1;KCNK1;SCN2A;RYR3
Catenin Complex (GO:0016342)	2024-04-28	0.048652	0.175147	0	0	3.18209	9.61967	CDH10;CDH13;CDH8;CDH18
Clathrin-Coated Endocytic Vesicle Membrane (GO:0030669)	1968-07-01	0.0523287	0.186057	0	0	2.1933	6.47069	GNAO1;SYT2;SYT1;AP2B1;KIAA0319;SH3GL2;VAMP2
Recycling Endosome (GO:0055037)	13/159	0.0551463	0.188707	0	0	1.70453	4.93932	LMTK2;OCRL;SCAMP1;SORL1;LAMP5;SCAMP5;EHD3;RAP2A;SLC9A6;SLC9A7;TUBGCP4;ATP9A;DYNC1I1
AP-2 Adaptor Complex (GO:0030122)	2024-02-08	0.0570052	0.188707	0	0	6.35743	18.2116	SGIP1;AP2B1
Clathrin Coat Of Endocytic Vesicle (GO:0030128)	2024-02-08	0.0570052	0.188707	0	0	6.35743	18.2116	SGIP1;AP2B1
Dendrite Cytoplasm (GO:0032839)	2024-02-08	0.0570052	0.188707	0	0	6.35743	18.2116	DLG4;MAP2
Inhibitory Synapse (GO:0060077)	2024-02-08	0.0570052	0.188707	0	0	6.35743	18.2116	NLGN3;NLGN4X
Platelet Dense Tubular Network Membrane (GO:0031095)	2024-02-08	0.0570052	0.188707	0	0	6.35743	18.2116	ITPR1;ATP2A2
Clathrin-Coated Endocytic Vesicle (GO:0045334)	1985-08-01	0.061461	0.201145	0	0	1.98609	5.53992	GNAO1;SYT2;SYT1;OCRL;AP2B1;KIAA0319;SH3GL2;VAMP2
Early Endosome Membrane (GO:0031901)	10/116	0.0645233	0.208795	0	0	1.80429	4.94508	LAMP5;EPHA4;OSBPL6;DAGLA;ANXA1;SLC9A6;ZFYVE9;OCRL;ATP9A;KCNH1
Mitochondrial Outer Membrane (GO:0005741)	12/151	0.0752692	0.240862	0	0	1.65158	4.27212	CYB5B;ATF2;CYB5A;PINK1;ACSL1;PDE2A;TOMM34;VPS13A;HMOX1;ACSL3;GDAP1;HK2
Focal Adhesion (GO:0005925)	26/387	0.076746	0.242888	0	0	1.38124	3.54599	NCKAP1;FOCAD;FAM107A;CXCR4;CD99L2;THY1;ICAM1;GJA1;FLRT2;PLAU;ANXA6;PTK2B;PIP5K1C;YWHAG;CLASP1;VASP;ANXA1;PLAUR;ARPC5;L1CAM;EHD3;PI4KA;CDH13;ITGA5;TLN2;CD44
Golgi-associated Vesicle (GO:0005798)	1947-05-01	0.0837345	0.254742	0	0	2.27305	5.63741	GJA1;PI4KA;OCRL;ZDHHC17;STEAP2
Neuron Projection Cytoplasm (GO:0120111)	2024-02-10	0.0857985	0.254742	0	0	4.76757	11.708	DLG4;MAP2
Platelet Dense Tubular Network (GO:0031094)	2024-02-10	0.0857985	0.254742	0	0	4.76757	11.708	ITPR1;ATP2A2
Proton-Transporting V-type ATPase, V1 Domain (GO:0033180)	2024-02-10	0.0857985	0.254742	0	0	4.76757	11.708	ATP6V1G2;ATP6V1H
Serine-Type Endopeptidase Complex (GO:1905370)	2024-02-10	0.0857985	0.254742	0	0	4.76757	11.708	PLAU;PLAUR
Vacuolar Proton-Transporting V-type ATPase, V1 Domain (GO:0000221)	2024-02-10	0.0857985	0.254742	0	0	4.76757	11.708	ATP6V1G2;ATP6V1H
Cell-Substrate Junction (GO:0030055)	26/395	0.091999	0.270364	0	0	1.35071	3.22277	NCKAP1;FOCAD;FAM107A;CXCR4;CD99L2;THY1;ICAM1;GJA1;FLRT2;PLAU;ANXA6;PTK2B;PIP5K1C;YWHAG;CLASP1;VASP;ANXA1;PLAUR;ARPC5;L1CAM;EHD3;PI4KA;CDH13;ITGA5;TLN2;CD44
Monoatomic Ion Channel Complex (GO:0034702)	1936-04-01	0.10293	0.298239	0	0	2.38556	5.42407	UNC80;CHRNB2;STXBP5;LRRC8B
Cul2-RING Ubiquitin Ligase Complex (GO:0031462)	2024-03-23	0.104591	0.298239	0	0	2.86161	6.46065	KLHDC3;ZYG11B;ZER1
Golgi-associated Vesicle Membrane (GO:0030660)	2024-03-23	0.104591	0.298239	0	0	2.86161	6.46065	GJA1;PI4KA;ZDHHC17
Heterotrimeric G-protein Complex (GO:0005834)	2024-03-24	0.115318	0.325602	0	0	2.7252	5.88661	GNAO1;GNAL;GNAQ
Spindle Microtubule (GO:0005876)	1968-06-01	0.123	0.343923	0	0	1.84768	3.87195	KIF3A;KIFAP3;CALM1;CLASP1;MAP9;PAFAH1B1
Vesicle Membrane (GO:0012506)	1969-06-01	0.129396	0.358327	0	0	1.81826	3.71812	LAMP5;SYNJ1;GAD1;HTT;KIF1B;FMN2
Microtubule Cytoskeleton (GO:0015630)	22/342	0.134547	0.366617	0	0	1.31597	2.63962	DYNC1H1;TUBG2;CKAP5;DNM1;NISCH;NUAK1;SYNJ1;APC;KIF5C;KIF3A;DPYSL2;MAP1A;MAP7D2;KIF21A;KIF1B;KIF1A;MAPT;KIF3C;TUBGCP4;KIFAP3;SPTAN1;CLASP1
Acetylcholine-Gated Channel Complex (GO:0005892)	2024-02-13	0.134935	0.366617	0	0	3.46678	6.94381	CHRNB2;STXBP5
Cyclin-Dependent Protein Kinase Holoenzyme Complex (GO:0000307)	1940-04-01	0.137239	0.367664	0	0	2.12005	4.21049	CCND2;CCNI;CDK14;CDK5R1
Endosome Membrane (GO:0010008)	23/361	0.137874	0.367664	0	0	1.3026	2.58099	EPHA4;ANXA1;OSBPL6;DAGLA;ANXA2;ZFYVE9;SLC11A1;VPS13A;OCRL;AP2B1;SCAMP1;SORL1;SCAMP5;LAMP5;EHD3;RAP2A;SLC9A6;SLC9A7;ANXA6;PIP5K1C;ATP9A;ATP6V0A1;KCNH1
Organelle Outer Membrane (GO:0031968)	12/170	0.143446	0.379014	0	0	1.45151	2.81854	CYB5B;ATF2;CYB5A;PINK1;ACSL1;PDE2A;TOMM34;VPS13A;HMOX1;ACSL3;GDAP1;HK2
trans-Golgi Network (GO:0005802)	16/241	0.150538	0.394135	0	0	1.35973	2.5747	PCSK2;RBFOX1;C17ORF75;OCRL;SCAMP1;SORL1;SCAMP5;GNAO1;PREPL;NBEA;SLC9A7;FUT9;CLVS2;RAB6A;VAMP2;ATP9A
Endopeptidase Complex (GO:1905369)	2024-02-14	0.15245	0.395547	0	0	3.17771	5.97701	PLAU;PLAUR
cullin-RING Ubiquitin Ligase Complex (GO:0031461)	12/174	0.161012	0.41403	0	0	1.41537	2.58486	FBXL20;KLHDC3;ZYG11B;ZER1;CAND1;FBXW7;GAN;ENC1;FBXO3;KLHL24;FBXL16;BTRC
Golgi Membrane (GO:0000139)	26/427	0.171876	0.438057	0	0	1.24079	2.18501	ARF3;SLC35B4;RTN1;ZDHHC21;SCAMP5;GJA1;FUT9;MAN1A2;B3GALT1;RAB6A;GBP2;RAB6B;SH3GL2;SYT4;ST8SIA3;COPZ2;NMNAT2;CASD1;SORL1;ZDHHC17;GNAO1;SLC9A7;CHST1;B4GALT6;STEAP2;ST6GALNAC5
Serine/Threonine Protein Kinase Complex (GO:1902554)	1960-05-01	0.179051	0.448406	0	0	1.7346	2.98365	CCND2;ACVR1C;CCNI;CDK14;CDK5R1
Transport Vesicle Membrane (GO:0030658)	1960-05-01	0.179051	0.448406	0	0	1.7346	2.98365	GNAO1;RAB3A;SYT1;SLC17A7;VAMP2
SCF Ubiquitin Ligase Complex (GO:0019005)	1961-05-01	0.187638	0.465861	0	0	1.70353	2.85041	FBXL20;FBXW7;FBXO3;FBXL16;BTRC
Golgi Stack (GO:0005795)	2024-03-31	0.19985	0.491284	0	0	2.04314	3.28985	NSF;OCRL;SORL1
Coated Vesicle (GO:0030135)	1979-06-01	0.20129	0.491284	0	0	1.56836	2.51409	SGIP1;CLVS2;OCRL;SCAMP1;VAMP2;SNAP91
NADPH Oxidase Complex (GO:0043020)	2024-02-17	0.20711	0.50124	0	0	2.54177	4.00203	NCF1B;NCF1C
Intermediate Filament Cytoskeleton (GO:0045111)	1981-06-01	0.217166	0.508121	0	0	1.52637	2.33091	BCAS3;DTNA;NEFL;NEFM;INA;SMARCA2
Plasma Membrane Raft (GO:0044853)	1982-06-01	0.22526	0.508121	0	0	1.50621	2.245	CHRNB2;KCND2;FXYD1;CDH13;LRP4;ADD2
Hrd1p Ubiquitin Ligase ERAD-L Complex (GO:0000839)	2024-01-05	0.225832	0.508121	0	0	4.76379	7.08836	RHBDD2
Activin Receptor Complex (GO:0048179)	2024-01-05	0.225832	0.508121	0	0	4.76379	7.08836	ACVR1C
Chromocenter (GO:0010369)	2024-01-05	0.225832	0.508121	0	0	4.76379	7.08836	MBD5
External Side Of Apical Plasma Membrane (GO:0098591)	2024-01-05	0.225832	0.508121	0	0	4.76379	7.08836	SLC38A1
Nuclear Envelope Lumen (GO:0005641)	2024-01-05	0.225832	0.508121	0	0	4.76379	7.08836	SORL1
Nuclear Stress Granule (GO:0097165)	2024-01-05	0.225832	0.508121	0	0	4.76379	7.08836	RBFOX1
Platelet Dense Granule Membrane (GO:0031088)	2024-01-05	0.225832	0.508121	0	0	4.76379	7.08836	ITPR1
Secretory Granule Membrane (GO:0030667)	17/279	0.231459	0.514209	0	0	1.2395	1.81383	SYT4;SNAP25;RAB3A;SLC11A1;PCDH7;C5AR1;ITPR1;PLAUR;SRI;SCAMP1;FABP5;PLAU;VAMP1;RAB6A;CD44;VAMP2;ATP6V0A1
trans-Golgi Network Membrane (GO:0032588)	7/100	0.232108	0.514209	0	0	1.43618	2.09762	SCAMP5;GNAO1;FUT9;CLVS2;SCAMP1;RAB6A;ATP9A
Clathrin Adaptor Complex (GO:0030131)	2024-02-19	0.244559	0.533583	0	0	2.2425	3.15811	SGIP1;AP2B1
Smooth Endoplasmic Reticulum (GO:0005790)	2024-02-19	0.244559	0.533583	0	0	2.2425	3.15811	RYR2;RYR3
Cul3-RING Ubiquitin Ligase Complex (GO:0031463)	1935-03-01	0.253211	0.548307	0	0	1.78737	2.45501	GAN;ENC1;KLHL24
AP-3 Adaptor Complex (GO:0030123)	2024-01-06	0.264472	0.551942	0	0	3.81083	5.06848	AP3M2
Proton-Transporting V-type ATPase, V0 Domain (GO:0033179)	2024-01-06	0.264472	0.551942	0	0	3.81083	5.06848	ATP6V0A1
Vacuolar Proton-Transporting V-type ATPase, V0 Domain (GO:0000220)	2024-01-06	0.264472	0.551942	0	0	3.81083	5.06848	ATP6V0A1
Zymogen Granule (GO:0042588)	2024-01-06	0.264472	0.551942	0	0	3.81083	5.06848	VAMP2
Zymogen Granule Membrane (GO:0042589)	2024-01-06	0.264472	0.551942	0	0	3.81083	5.06848	VAMP2
Microbody Membrane (GO:0031903)	1953-04-01	0.271563	0.558645	0	0	1.55652	2.02902	ABCD2;PEX5L;TRIM37;GDAP1
Peroxisomal Membrane (GO:0005778)	1953-04-01	0.271563	0.558645	0	0	1.55652	2.02902	ABCD2;PEX5L;TRIM37;GDAP1
Cytoplasmic Side Of Plasma Membrane (GO:0009898)	8/124	0.278823	0.569512	0	0	1.31564	1.6803	SOCS3;PPP3CA;RGS2;CACNB4;DLG4;S100A6;AP2B1;PTPN4
Cytoplasmic Dynein Complex (GO:0005868)	2024-02-21	0.282235	0.57242	0	0	2.00624	2.53792	DYNLT1;DYNC1I1
Hrd1p Ubiquitin Ligase Complex (GO:0000836)	2024-01-07	0.301186	0.598218	0	0	3.17553	3.81072	RHBDD2
Dendritic Spine Membrane (GO:0032591)	2024-01-07	0.301186	0.598218	0	0	3.17553	3.81072	DAGLA
Dihydrolipoyl Dehydrogenase Complex (GO:0045240)	2024-01-07	0.301186	0.598218	0	0	3.17553	3.81072	OGDHL
Mitochondrial Envelope (GO:0005740)	9/146	0.305885	0.60339	0	0	1.25309	1.48434	SLC25A27;NGRN;PINK1;ATCAY;VPS13A;NDUFS1;NAT8L;TMEM14A;SLC25A4
Tight Junction (GO:0070160)	1993-06-01	0.319451	0.625862	0	0	1.315	1.50062	CLDN10;GJA1;APC;MAGI2;RAPGEF2;AMOT
Junctional Sarcoplasmic Reticulum Membrane (GO:0014701)	2024-01-08	0.336069	0.653972	0	0	2.72174	2.96789	RYR2
Extrinsic Component Of Cytoplasmic Side Of Plasma Membrane (GO:0031234)	1977-05-01	0.339464	0.656146	0	0	1.32385	1.43027	GNAO1;GNAL;DLG4;GNAQ;S100A6
bBAF Complex (GO:0140092)	2024-01-09	0.369212	0.708888	0	0	2.38139	2.37278	SMARCA2
Lysosome (GO:0005764)	27/503	0.375481	0.716149	0	0	1.08223	1.06009	ATP6V1A;NCAN;CXCR4;NAPG;STS;RB1CC1;ANXA6;IDS;ATP6V1H;GPC5;ATP6V0A1;NSF;SRGN;ABCA5;ANXA2;SLC2A13;SLC11A1;VPS13A;EPDR1;CP;GRIN2B;TMEM150C;GPR137C;GNAO1;BCAN;GNAQ;ITM2C
Lipid Droplet (GO:0005811)	1982-05-01	0.38953	0.738057	0	0	1.23756	1.16679	ANXA2;VPS13A;TSC1;PLIN2;ACSL3
U4 snRNP (GO:0005687)	2024-01-10	0.400703	0.754264	0	0	2.11668	1.93578	SNRPN
U2-type Catalytic Step 1 Spliceosome (GO:0071006)	2024-01-11	0.430623	0.80532	0	0	1.90491	1.60493	PRPF19
Late Endosome (GO:0005770)	11/205	0.44648	0.81438	0	0	1.08048	0.871256	PARM1;ABCA5;ANXA2;SLC11A1;MAGI2;ANXA6;RAPGEF2;CXCR4;HTT;GRIN2B;SORL1
Platelet Alpha Granule (GO:0031091)	1989-05-01	0.458996	0.81438	0	0	1.13401	0.88307	SRGN;STXBP1;PCDH7;SERPINE1;THBS1
COPI Vesicle Coat (GO:0030126)	2024-01-12	0.45905	0.81438	0	0	1.73165	1.34826	COPZ2
MIB Complex (GO:0140275)	2024-01-12	0.45905	0.81438	0	0	1.73165	1.34826	MTX3
SAM Complex (GO:0001401)	2024-01-12	0.45905	0.81438	0	0	1.73165	1.34826	MTX3
Clathrin Vesicle Coat (GO:0030125)	2024-01-12	0.45905	0.81438	0	0	1.73165	1.34826	NECAP1
Cytoplasmic Side Of Lysosomal Membrane (GO:0098574)	2024-01-12	0.45905	0.81438	0	0	1.73165	1.34826	EEF1A2
npBAF Complex (GO:0071564)	2024-01-12	0.45905	0.81438	0	0	1.73165	1.34826	SMARCA2
Nuclear Membrane (GO:0031965)	12/227	0.460917	0.81438	0	0	1.06347	0.823694	PRNP;PAK1;TMX4;CCND2;OSBPL6;SCRN1;RB1CC1;NRXN1;SH3BGRL2;TMEM38A;PUM2;SYNE1
Specific Granule Membrane (GO:0035579)	1990-05-01	0.468759	0.823186	0	0	1.12061	0.849048	SNAP25;PLAU;PLAUR;VAMP1;SCAMP1
Actin Filament (GO:0005884)	1971-04-01	0.475761	0.829389	0	0	1.13727	0.844811	PAK1;ANXA1;TSC1;AMOT
GBAF Complex (GO:0140288)	2024-01-13	0.48606	0.829389	0	0	1.58726	1.14509	SMARCA2
Brahma Complex (GO:0035060)	2024-01-13	0.48606	0.829389	0	0	1.58726	1.14509	SMARCA2
Lamellar Body (GO:0042599)	2024-01-13	0.48606	0.829389	0	0	1.58726	1.14509	KLK7
Tertiary Granule Membrane (GO:0070821)	1972-04-01	0.48669	0.829389	0	0	1.12049	0.806894	SNAP25;PLAU;SLC11A1;VAMP1
Acrosomal Membrane (GO:0002080)	2024-01-14	0.511722	0.857766	0	0	1.46509	0.98157	RAB6A
nBAF Complex (GO:0071565)	2024-01-14	0.511722	0.857766	0	0	1.46509	0.98157	SMARCA2
Cytoplasmic Vesicle Lumen (GO:0060205)	6/115	0.514957	0.857766	0	0	1.04837	0.695773	CAND1;DYNLT1;HUWE1;ALDOC;ARPC5;SERPINI1
Cytoplasmic Stress Granule (GO:0010494)	1976-04-01	0.529417	0.857766	0	0	1.05801	0.672876	ZFP36;RBFOX1;PRKAA2;PUM2
MHC Class II Protein Complex (GO:0042613)	2024-01-15	0.536104	0.857766	0	0	1.36037	0.84809	GNAO1
U2-type Prespliceosome (GO:0071004)	2024-01-15	0.536104	0.857766	0	0	1.36037	0.84809	SNRPN
Exocytic Vesicle (GO:0070382)	2024-01-15	0.536104	0.857766	0	0	1.36037	0.84809	RAB6A
Myosin Filament (GO:0032982)	2024-01-15	0.536104	0.857766	0	0	1.36037	0.84809	MYH10
Prespliceosome (GO:0071010)	2024-01-15	0.536104	0.857766	0	0	1.36037	0.84809	SNRPN
Secretory Vesicle (GO:0099503)	2024-01-15	0.536104	0.857766	0	0	1.36037	0.84809	DYNLT1
trans-Golgi Network Transport Vesicle (GO:0030140)	2024-01-15	0.536104	0.857766	0	0	1.36037	0.84809	STEAP2
Vesicle Coat (GO:0030120)	1937-02-01	0.557331	0.875379	0	0	1.08818	0.636146	NECAP1;COPZ2
COPI-coated Vesicle Membrane (GO:0030663)	2024-01-16	0.55927	0.875379	0	0	1.26961	0.737799	COPZ2
Platelet Alpha Granule Membrane (GO:0031092)	2024-01-16	0.55927	0.875379	0	0	1.26961	0.737799	PCDH7
Protein Phosphatase Type 2A Complex (GO:0000159)	2024-01-16	0.55927	0.875379	0	0	1.26961	0.737799	PPP2R2C
Vacuolar Membrane (GO:0005774)	1959-03-01	0.57	0.881098	0	0	1.02006	0.573398	ATP6V1G2;JMY;ATP6V0A1
Ciliary Membrane (GO:0060170)	1938-02-01	0.571937	0.881098	0	0	1.0579	0.591076	BBS7;DRD1
Lytic Vacuole Membrane (GO:0098852)	14/287	0.573662	0.881098	0	0	0.976079	0.542422	NSF;ATP6V1A;ABCA5;ANXA2;VPS13A;CP;TMEM150C;NAPG;GPR137C;GNAO1;GNAQ;ANXA6;ATP6V1H;ATP6V0A1
Bicellular Tight Junction (GO:0005923)	1981-04-01	0.580236	0.881098	0	0	0.989051	0.53836	CLDN10;APC;MAGI2;RAPGEF2
Desmosome (GO:0030057)	2024-01-17	0.58128	0.881098	0	0	1.1902	0.645709	KLHL24
Transcription Factor TFTC Complex (GO:0033276)	2024-01-17	0.58128	0.881098	0	0	1.1902	0.645709	ATXN7L3
U1 snRNP (GO:0005685)	2024-01-18	0.602192	0.903287	0	0	1.12013	0.568105	SNRPN
Kinetochore Microtubule (GO:0005828)	2024-01-18	0.602192	0.903287	0	0	1.12013	0.568105	CLASP1
Lysosomal Membrane (GO:0005765)	17/356	0.609403	0.909368	0	0	0.954029	0.472507	NSF;ATP6V1A;ABCA5;ANXA2;VPS13A;AP2B1;CP;TMEM150C;NAPG;GPR137C;GNAO1;GNAQ;EEF1A2;ANXA6;VAMP1;ATP6V1H;ATP6V0A1
Apical Junction Complex (GO:0043296)	5/106	0.614738	0.912601	0	0	0.942289	0.458479	CLDN10;APC;MAGI2;RAPGEF2;AMOT
U5 snRNP (GO:0005682)	2024-01-19	0.62206	0.91326	0	0	1.05784	0.502176	SNRPN
Endolysosome Membrane (GO:0036020)	2024-01-19	0.62206	0.91326	0	0	1.05784	0.502176	AP2B1
Lysosomal Lumen (GO:0043202)	1986-04-01	0.62776	0.91326	0	0	0.928498	0.432307	BCAN;NCAN;IDS;GPC5
Peroxisome (GO:0005777)	6/129	0.627866	0.91326	0	0	0.928354	0.432082	PEX5L;ABCD2;KCNIP4;TRIM37;CRYM;GDAP1
Platelet Dense Granule (GO:0042827)	2024-01-20	0.640937	0.925635	0	0	1.00211	0.445763	ITPR1
Platelet Alpha Granule Lumen (GO:0031093)	1966-03-01	0.646338	0.925635	0	0	0.906389	0.395578	SRGN;SERPINE1;THBS1
Cortical Actin Cytoskeleton (GO:0030864)	1944-02-01	0.652139	0.925635	0	0	0.906483	0.387519	LANCL2;SPTAN1
MHC Protein Complex (GO:0042611)	2024-01-21	0.658872	0.925635	0	0	0.951956	0.39718	GNAO1
Gap Junction (GO:0005921)	2024-01-21	0.658872	0.925635	0	0	0.951956	0.39718	GJA1
Mitochondrial Outer Membrane Translocase Complex (GO:0005742)	2024-01-21	0.658872	0.925635	0	0	0.951956	0.39718	MTX3
Pericentric Heterochromatin (GO:0005721)	2024-01-21	0.658872	0.925635	0	0	0.951956	0.39718	SNAI1
Phagocytic Vesicle Membrane (GO:0030670)	1945-02-01	0.664277	0.92702	0	0	0.885355	0.36216	SLC11A1;ATP6V0A1
Organelle Envelope Lumen (GO:0031970)	1968-03-01	0.666295	0.92702	0	0	0.878407	0.356653	PINK1;NDUFS1;SORL1
Intermediate Filament (GO:0005882)	1969-03-01	0.675961	0.935946	0	0	0.865053	0.338772	NEFL;NEFM;INA
Lytic Vacuole (GO:0000323)	10/223	0.680235	0.937357	0	0	0.892827	0.344021	STS;ABCA5;SLC11A1;SLC2A13;RB1CC1;IDS;CXCR4;EPDR1;GRIN2B;ITM2C
Specific Granule (GO:0042581)	7/159	0.685621	0.94028	0	0	0.875976	0.33062	SNAP25;PLAU;LRRC7;PLAUR;VAMP1;SCAMP1;SPTAN1
SAGA Complex (GO:0000124)	2024-01-23	0.692102	0.94467	0	0	0.865323	0.318458	ATXN7L3
Vacuolar Lumen (GO:0005775)	7/161	0.698053	0.948298	0	0	0.864508	0.310757	BCAN;DYNC1H1;ANXA2;FABP5;NCAN;IDS;GPC5
Tertiary Granule (GO:0070820)	7/162	0.704147	0.952086	0	0	0.858885	0.30127	SNAP25;PLAU;SLC11A1;VAMP1;ALDOC;SPTAN1;ATP6V0A1
U2 snRNP (GO:0005686)	2024-01-25	0.722098	0.971795	0	0	0.793129	0.258239	SNRPN
Ficolin-1-Rich Granule Lumen (GO:1904813)	5/123	0.740767	0.979862	0	0	0.80581	0.241799	CAND1;DYNLT1;HUWE1;ALDOC;ARPC5
Golgi Lumen (GO:0005796)	4/100	0.741427	0.979862	0	0	0.792505	0.2371	BCAN;MMP16;NCAN;GPC5
Histone Acetyltransferase Complex (GO:0000123)	2024-01-27	0.749174	0.979862	0	0	0.732042	0.211402	CREBBP
Lumenal Side Of Endoplasmic Reticulum Membrane (GO:0098553)	2024-01-27	0.749174	0.979862	0	0	0.732042	0.211402	GNAO1
Tertiary Granule Lumen (GO:1904724)	1953-02-01	0.749399	0.979862	0	0	0.746161	0.215255	ALDOC;SPTAN1
Mitochondrial Membrane (GO:0031966)	24/540	0.750301	0.979862	0	0	0.882766	0.253602	CYB5B;ATF2;CYB5A;ACSL1;CKMT1A;PDE2A;VPS13A;TOMM34;GHITM;ACSL3;MRPS30;GDAP1;HK2;SLC25A27;NGRN;MRPL50;PINK1;ATCAY;TMEM65;NNT;HMOX1;NAT8L;SLC25A4;TMEM14A
Condensed Nuclear Chromosome (GO:0000794)	2024-01-28	0.761707	0.979862	0	0	0.704892	0.191867	KIFAP3
Endolysosome (GO:0036019)	2024-01-28	0.761707	0.979862	0	0	0.704892	0.191867	AP2B1
Collagen-Containing Extracellular Matrix (GO:0062023)	16/373	0.767884	0.979862	0	0	0.850947	0.224749	ANXA1;ANXA2;SERPINE1;L1CAM;THBS1;ICAM1;ADAMTS4;COL4A1;ANXA6;S100A6;CNTN1;TNR;EMILIN2;CDH13;CBLN4;MXRA5
SWI/SNF Complex (GO:0016514)	2024-01-29	0.773614	0.979862	0	0	0.679682	0.174462	SMARCA2
U2-type Catalytic Step 2 Spliceosome (GO:0071007)	2024-01-29	0.773614	0.979862	0	0	0.679682	0.174462	PRPF19
Myofibril (GO:0030016)	2024-01-29	0.773614	0.979862	0	0	0.679682	0.174462	TMOD2
Mitochondrial Matrix (GO:0005759)	15/355	0.781562	0.979862	0	0	0.837562	0.206426	PDE2A;GOT2;ABAT;OGDHL;PPM1K;GLS;PDP1;ALDH6A1;ERBB4;OXCT1;PDK3;NDUFS1;ACO2;NAT8L;IDH3A
Non-Motile Cilium (GO:0097730)	2024-01-30	0.784927	0.979862	0	0	0.65621	0.15891	DRD1
P-body (GO:0000932)	1983-03-01	0.789961	0.979862	0	0	0.713141	0.168138	ZFP36;BTBD2;SYNE1
Autophagosome (GO:0005776)	1983-03-01	0.789961	0.979862	0	0	0.713141	0.168138	JMY;HTT;PIP4K2C
Nuclear Inner Membrane (GO:0005637)	2024-01-31	0.795676	0.979862	0	0	0.634303	0.144979	TMX4
Secretory Granule Lumen (GO:0034774)	13/316	0.799942	0.979862	0	0	0.814485	0.181806	SRGN;DYNC1H1;ANXA2;DYNLT1;SERPINE1;HUWE1;ARPC5;THBS1;CAND1;FABP5;LRRC7;ALDOC;SPTAN1
Late Endosome Membrane (GO:0031902)	1985-03-01	0.803174	0.979862	0	0	0.695673	0.152481	ANXA2;SLC11A1;ANXA6
Ficolin-1-Rich Granule Membrane (GO:0101003)	1960-02-01	0.807981	0.979862	0	0	0.655865	0.139841	SLC11A1;ATP6V0A1
Filopodium (GO:0030175)	1960-02-01	0.807981	0.979862	0	0	0.655865	0.139841	GPM6A;MAP2
Sperm Flagellum (GO:0036126)	1960-02-01	0.807981	0.979862	0	0	0.655865	0.139841	ATP1A1;ATP1B1
Specific Granule Lumen (GO:0035580)	1961-02-01	0.815275	0.979862	0	0	0.644714	0.13167	LRRC7;SPTAN1
Ficolin-1-Rich Granule (GO:0101002)	7/184	0.817448	0.979862	0	0	0.751253	0.151429	CAND1;DYNLT1;SLC11A1;HUWE1;ALDOC;ARPC5;ATP6V0A1
Caveola (GO:0005901)	1962-02-01	0.822319	0.979862	0	0	0.633936	0.124015	FXYD1;CDH13
Mitochondrial Intermembrane Space (GO:0005758)	1962-02-01	0.822319	0.979862	0	0	0.633936	0.124015	PINK1;NDUFS1
Azurophil Granule Lumen (GO:0035578)	1989-03-01	0.827507	0.979862	0	0	0.663176	0.125564	DYNC1H1;ANXA2;FABP5
Spindle (GO:0005819)	8/210	0.82813	0.979862	0	0	0.752075	0.141831	PHLPP2;NGRN;KIF3A;TUBG2;KIFAP3;CALM1;MAP9;CLASP1
U4/U6 X U5 tri-snRNP Complex (GO:0046540)	1935-01-01	0.833563	0.979862	0	0	0.559561	0.101866	SNRPN
Aggresome (GO:0016235)	1935-01-01	0.833563	0.979862	0	0	0.559561	0.101866	TRIM37
Autophagosome Membrane (GO:0000421)	1935-01-01	0.833563	0.979862	0	0	0.559561	0.101866	JMY
Spliceosomal tri-snRNP Complex (GO:0097526)	1936-01-01	0.841883	0.981628	0	0	0.543545	0.093552	SNRPN
Supramolecular Fiber (GO:0099512)	1936-01-01	0.841883	0.981628	0	0	0.543545	0.093552	MYH10
SAGA-type Complex (GO:0070461)	1938-01-01	0.857296	0.99557	0	0	0.51411	0.0791583	ATXN7L3
9+2 Motile Cilium (GO:0097729)	1970-02-01	0.870504	0.999017	0	0	0.559119	0.0775402	ATP1A1;ATP1B1
Mitochondrial Respiratory Chain Complex I (GO:0005747)	1941-01-01	0.877648	0.999017	0	0	0.475476	0.0620541	NDUFS1
Respiratory Chain Complex I (GO:0045271)	1941-01-01	0.877648	0.999017	0	0	0.475476	0.0620541	NDUFS1
Transcription Factor TFIID Complex (GO:0005669)	1942-01-01	0.883766	0.999017	0	0	0.463855	0.0573153	TAF4B
Motile Cilium (GO:0031514)	1973-02-01	0.885243	0.999017	0	0	0.535409	0.0652626	ANXA1;PAFAH1B1
Euchromatin (GO:0000791)	1944-01-01	0.8951	0.999017	0	0	0.442234	0.0490082	BCAS3
Cilium (GO:0005929)	9/257	0.899371	0.999017	0	0	0.688158	0.0729855	ANXA1;KIF3A;TBC1D30;GPR83;BBS7;DRD1;KIF3C;KIFAP3;PAFAH1B1
Cell Projection Membrane (GO:0031253)	3/105	0.900661	0.999017	0	0	0.558676	0.0584525	ATP1B2;DRD1;BBS7
Basement Membrane (GO:0005604)	1946-01-01	0.90533	0.999017	0	0	0.422534	0.0420235	COL4A1
Heterochromatin (GO:0000792)	1949-01-01	0.918836	0.999017	0	0	0.396063	0.0335256	SNAI1
Microbody Lumen (GO:0031907)	1949-01-01	0.918836	0.999017	0	0	0.396063	0.0335256	CRYM
Peroxisomal Matrix (GO:0005782)	1949-01-01	0.918836	0.999017	0	0	0.396063	0.0335256	CRYM
Multivesicular Body (GO:0005771)	1950-01-01	0.922896	0.999017	0	0	0.38796	0.0311293	SORL1
Golgi Cisterna (GO:0031985)	1951-01-01	0.926753	0.999017	0	0	0.380181	0.0289195	SORL1
Actin-Based Cell Projection (GO:0098858)	1984-02-01	0.926964	0.999017	0	0	0.463317	0.035138	GPM6A;CD44
Endoplasmic reticulum-Golgi Intermediate Compartment Membrane (GO:0033116)	1952-01-01	0.930418	0.999017	0	0	0.372706	0.0268802	LAMP5
Mitotic Spindle (GO:0072686)	4/143	0.930722	0.999017	0	0	0.546097	0.0392069	PHLPP2;NGRN;MAP9;CLASP1
Intracellular Organelle Lumen (GO:0070013)	34/856	0.934271	0.999017	0	0	0.780053	0.053035	NCAN;OGDHL;ABAT;PPM1K;CHRDL1;THBS1;GLS;VCPIP1;STS;CAND1;OXCT1;ERBB4;PDK3;GPC5;SPTAN1;IDH3A;DYNLT1;GOT2;PDE2A;HUWE1;PLAUR;ARPC5;CP;PDP1;BCAN;ALDH6A1;MMP16;COL4A1;SPARCL1;NDUFS1;ALDOC;ACO2;SERPINI1;NAT8L
ER To Golgi Transport Vesicle Membrane (GO:0012507)	1955-01-01	0.940348	0.999017	0	0	0.351945	0.0216466	GNAO1
Coated Vesicle Membrane (GO:0030662)	1955-01-01	0.940348	0.999017	0	0	0.351945	0.0216466	GNAO1
U2-type Spliceosomal Complex (GO:0005684)	1990-02-01	0.94321	0.999017	0	0	0.43159	0.0252336	SNRPN;PRPF19
Spliceosomal snRNP Complex (GO:0097525)	1957-01-01	0.946168	0.999017	0	0	0.339339	0.0187774	SNRPN
Azurophil Granule Membrane (GO:0035577)	1958-01-01	0.948862	0.999017	0	0	0.333369	0.0174992	VAMP1
Microvillus (GO:0005902)	1958-01-01	0.948862	0.999017	0	0	0.333369	0.0174992	CD44
cis-Golgi Network (GO:0005801)	1960-01-01	0.953852	0.999017	0	0	0.322034	0.015215	COPZ2
Condensed Chromosome (GO:0000793)	1960-01-01	0.953852	0.999017	0	0	0.322034	0.015215	KIFAP3
Azurophil Granule (GO:0042582)	4/155	0.953922	0.999017	0	0	0.502379	0.0236988	DYNC1H1;ANXA2;FABP5;VAMP1
Acrosomal Vesicle (GO:0001669)	1964-01-01	0.96242	0.999994	0	0	0.301524	0.0115496	RAB6A
Phagocytic Vesicle (GO:0045335)	2/100	0.962913	0.999994	0	0	0.387345	0.0146387	SLC11A1;ATP6V0A1
Endoplasmic Reticulum Lumen (GO:0005788)	8/284	0.974819	0.999994	0	0	0.548265	0.0139825	VCPIP1;STS;COL4A1;PLAUR;SPARCL1;CP;CHRDL1;THBS1
COPII-coated ER To Golgi Transport Vesicle (GO:0030134)	1976-01-01	0.979711	0.999994	0	0	0.253119	0.00518826	GNAO1
Mitochondrial Inner Membrane (GO:0005743)	10/370	0.990087	0.999994	0	0	0.524123	0.00522182	SLC25A27;MRPL50;PINK1;TMEM65;NNT;CKMT1A;PDE2A;GHITM;MRPS30;SLC25A4
Organelle Inner Membrane (GO:0019866)	11/398	0.990386	0.999994	0	0	0.536078	0.00517903	SLC25A27;MRPL50;PINK1;TMX4;TMEM65;NNT;CKMT1A;PDE2A;GHITM;MRPS30;SLC25A4
Nuclear Chromosome (GO:0000228)	1995-01-01	0.99236	0.999994	0	0	0.201754	0.00154738	KIFAP3
Chromosome (GO:0005694)	1/164	0.999779	0.999994	0	0	0.115924	2.56494e-05	PDS5B
Intracellular Non-Membrane-Bounded Organelle (GO:0043232)	36/1195	0.999786	0.999994	0	0	0.576119	0.000123529	SNAP25;DDX24;NRXN1;PDS5B;LDB2;FMN2;ADD2;SYNE1;EPB41L4B;AKAP11;PCLO;CCND2;EPB41L1;NKRF;SNTG1;CAMTA1;PDK3;WASF1;NEFH;MBD5;TSPYL1;ANXA2;IQSEC1;VPS13A;TSC1;ACSL3;TUBG2;CKAP5;SYN1;PINK1;PREPL;NOVA1;ODF3B;PLIN2;ALDOC;TNIK
Intracellular Membrane-Bounded Organelle (GO:0043231)	205/5175	0.999969	0.999994	0	0	0.729867	2.26166e-05	ATF2;CCNI;ZFYVE9;MYT1L;MSANTD4;ELK1;GJA1;STS;BSN;PRKACB;ATXN7L3;IER3;SOX5;MEF2C;RBFOX1;SRRM4;RBFOX2;TSPYL1;RBFOX3;PRKCB;NISCH;TYRO3;TSPYL5;ADCYAP1R1;FOXG1;MYCBP2;HSPA4L;AGAP2;FABP5P3;TXN;TTBK2;NUAK1;PGBD5;ZNF827;HMOX1;ATP6V0A1;GSTM3;CREBBP;NDFIP2;GADD45B;IQSEC1;PDE2A;NR1D2;NR1D1;SMARCA2;EHD3;SNAI1;CALM1;CPEB3;CDK14;PCSK2;CSRNP3;WASL;FMN2;PRPF19;NKRF;NCS1;ENC1;SPTAN1;CLIC1;NCOA1;ANXA1;ATMIN;ANXA2;…
Nucleus (GO:0005634)	166/4487	0.999991	0.999994	0	0	0.677885	6.17322e-06	ATF2;CCNI;MYT1L;CTNND2;FAM107A;PEBP1;RORB;MSANTD4;ELK1;NUDT11;RGS4;RGS2;ZFP36;CCND2;SACS;KPNA5;BSN;PRKACB;ATXN7L3;IER3;SOX5;PPP1R16B;CDKL2;MEF2C;RBFOX1;SRRM4;RBFOX2;CDKL5;TSPYL1;RBFOX3;FBXW7;PRKCB;RALGAPA1;LMO3;MAGI2;TOMM34;TSC1;OCRL;POU3F3;OLFM2;EEF1A2;S100A6;TYRO3;TNIK;TOX;DGKI;TSPYL5;FOXG1;MYCBP2;HSPA4L;AGAP2;FABP5P3;CACNA1A;PDS5B;TXN;TTBK2;VCPIP1;NEUROD2;NUAK1;PDZD2;PGBD5;ZNF827;BTBD3;CAMTA1;…
Nucleolus (GO:0005730)	14/771	0.999994	0.999994	0	0	0.342911	2.04204e-06	TSPYL1;DDX24;IQSEC1;NRXN1;LDB2;FMN2;CKAP5;SYNE1;AKAP11;CCND2;NKRF;NOVA1;CAMTA1;PDK3
Nuclear Lumen (GO:0031981)	14/780	0.999994	0.999994	0	0	0.338714	1.94319e-06	TSPYL1;DDX24;IQSEC1;NRXN1;LDB2;FMN2;CKAP5;SYNE1;AKAP11;CCND2;NKRF;NOVA1;CAMTA1;PDK3

## Sheet: Jensen
Term	Overlap	P-value	Adjusted P-value	Old P-value	Old Adjusted P-value	Odds Ratio	Combined Score	Genes
Synapse	187/737	3.78417e-82	6.07359e-79	0	0	7.73573	1450.3	CYFIP2;CHRM3;RAB3C;RAB3A;FRMPD4;CLSTN3;CLSTN1;FAIM2;SLC8A1;CDH8;SCAMP5;RIMS2;RPH3A;ARHGAP44;RIMS1;SYNGAP1;RIMS3;ATCAY;OPHN1;FRRS1L;DPYSL2;NRCAM;BSN;SH3GL2;ANKS1B;KCNH1;PPFIA2;CHRNB2;NSF;UNC13C;EPHA4;CADPS2;MEF2C;UNC13A;SLC6A17;DSCAM;MAGI2;ANK2;GABRG2;GABRG1;OLFM1;STX1B;OLFM2;OLFM3;CACNB4;SLC9A6;TBC1D24;AMPH;TLN2;DGKI;KCTD16;GRIA2;GPM6A;STXBP1;TPRG1L;ITPR1;CACNA1A;CABP1;KALRN;GRIN2A;FLRT2;FLRT3;PR…
Neuron part	246/1287	1.6961e-81	1.36112e-78	0	0	5.64413	1049.7	CYFIP2;AHCYL2;FRMPD4;STMN2;ABAT;ENO2;ELK1;SCAMP5;SYNGAP1;OPHN1;DPYSL2;BSN;SCN1B;ANKS1B;EPHA4;UNC13C;UNC13A;RBFOX3;SLC6A17;ANK2;SLC6A11;GABRG2;STX1B;KCTD16;ASTN1;GPM6A;ADCYAP1R1;PDE1B;HEPACAM;STXBP1;TPRG1L;THY1;KALRN;GRIN2A;FLRT2;PRKAR2B;FLRT3;MAP2;STXBP5;PIP5K1C;FZD3;DTNA;CADM1;MAGEE1;CADM2;PDE2A;NETO2;NR1D1;L1CAM;GRIN2B;SMARCA2;DCLK1;NAPEPLD;SCN2A;CPEB3;PCSK2;GABRB1;NRSN1;KCNC1;KCNC2;LRRC4;GRIK2…
Synapse part	162/594	9.36598e-76	5.0108e-73	0	0	8.32984	1439.06	CHRM3;RAB3C;RAB3A;FRMPD4;CLSTN3;CLSTN1;FAIM2;SLC8A1;CDH8;SCAMP5;RIMS2;RPH3A;ARHGAP44;RIMS1;SYNGAP1;RIMS3;OPHN1;DPYSL2;BSN;ANKS1B;KCNH1;PPFIA2;CHRNB2;NSF;UNC13C;EPHA4;CADPS2;MEF2C;UNC13A;SLC6A17;MAGI2;ANK2;GABRG2;GABRG1;STX1B;OLFM2;TBC1D24;AMPH;DGKI;KCTD16;GRIA2;GPM6A;STXBP1;TPRG1L;ITPR1;CACNA1A;CABP1;KALRN;GRIN2A;FLRT3;PRKAR2B;NELF;STXBP5;PIP5K1C;LRRC4C;MYH10;GRIA3;GRIA4;SYT4;FZD3;SYT2;MAGEE1;SYT…
Neuron projection	183/936	6.8153e-61	2.73464e-58	0	0	5.44174	753.89	CYFIP2;CHRM3;AHCYL2;RAB3A;FRMPD4;CTNND2;STMN2;FAM107A;ABAT;ELK1;SLC8A1;CDH8;LAMP5;RPH3A;ARHGAP44;RGS2;SYNGAP1;ATCAY;OPHN1;KIF5C;DPYSL2;SACS;NRCAM;KPNA5;BSN;SCN1B;KCNH1;ANKS1B;NSF;EPHA4;UNC13C;MAP2K4;CDKL5;UNC13A;DSCAM;TMOD2;MAGI2;ANK2;SLC6A11;TSC1;GABRG2;OLFM1;SLC9A6;SCN8A;TBC1D24;DGKI;GPM6A;ADCYAP1R1;HEPACAM;STXBP1;SLC1A2;SLC1A3;CACNA1A;THY1;NDRG2;GRIN2A;FLRT2;PRKAR2B;NELF;FLRT3;MAP2;MYH10;GRIA4…
Postsynapse	106/367	7.80323e-52	2.50484e-49	0	0	8.53283	1004.14	CHRM3;FRMPD4;CLSTN3;CLSTN1;FAIM2;SLC8A1;ARHGAP44;SYNGAP1;OPHN1;BSN;ANKS1B;CHRNB2;NSF;EPHA4;CADPS2;MEF2C;MAGI2;ANK2;GABRG2;GABRG1;DGKI;KCTD16;GPM6A;GRIA2;ITPR1;CABP1;KALRN;GRIN2A;PRKAR2B;NELF;LRRC4C;MYH10;GRIA3;GRIA4;MAGEE1;NR1D1;NETO2;GRIN2B;MT3;DCLK1;ARHGAP32;DLG2;DLG3;DLG4;LRFN1;CPEB3;CNIH2;GABRB2;GSK3B;GABRB1;GSK3A;KCNC2;LRRC4;GRIK2;PPP1R9A;GPHN;SYNE1;NRGN;PPP3CA;GRM5;PCLO;SIPA1L1;LRRTM4;NCS1;…
Synaptic membrane	83/270	5.93989e-43	1.5381e-40	0	0	9.12682	887.396	GABRB2;CHRM3;SNAP25;GABRB1;KCNC2;CLSTN3;CLSTN1;LRRC4;FAIM2;GRIK2;GPHN;SYNE1;RIMS2;RIMS1;SIPA1L1;LRRTM4;NCS1;LRRTM2;NPTN;DLGAP1;ANKS1B;KCNH1;CHRNB2;UNC13C;EPHA4;CADPS2;UNC13A;KCND2;ANK2;SYP;ZDHHC17;GABRG2;GABRG1;CNKSR2;OLFM2;LPHN1;LRRC7;DGKI;KCTD16;NLGN3;GRIA2;NRXN1;KCNA2;CAMK2A;LRP4;CABP1;DDN;DRP2;GRIN2A;GLRA3;FLRT3;CAMK2N1;NELF;LRRC4C;GABRD;GRIA3;GRIA4;GABRA2;GABBR2;GABRA1;NTRK2;GABBR1;NLGN4X;MA…
Cell projection	228/1774	6.70823e-43	1.5381e-40	0	0	3.34333	324.664	CYFIP2;NCKAP1;AHCYL2;FRMPD4;STMN2;ABAT;ELK1;SYNGAP1;OPHN1;DPYSL2;BSN;KIFAP3;PRKACB;SCN1B;ANKS1B;EPHA4;UNC13C;UNC13A;ANK2;SLC6A11;GABRG2;TLN2;GPM6A;ADCYAP1R1;HEPACAM;STXBP1;THY1;TTBK2;GRIN2A;FLRT2;PRKAR2B;FLRT3;MAP2;PIP5K1C;VASP;GSTM3;FZD3;DTNA;CADM1;MAGEE1;CADM2;NR1D1;L1CAM;GRIN2B;EHD3;NAPEPLD;SCN2A;CPEB3;PCSK2;GABRB1;NRSN1;KCNC1;KCNC2;LRRC4;WASL;GRIK2;FMN2;SLC6A1;UCHL1;SIPA1L1;CHL1;NCS1;NEFM;KIF…
Glutamatergic synapse	72/241	1.97925e-36	3.97087e-34	0	0	8.66472	712.329	SNAP25;RAB3A;CLSTN3;GRIK2;GPHN;RGS4;GRM5;SYNGAP1;OPHN1;LRRTM2;DLGAP1;BSN;NSF;UNC13C;UNC13A;CDKL5;ENTPD3;SLC6A17;KCND2;MAGI2;SYP;FOS;SYN1;STX1B;RAP2A;LRRC7;TBC1D24;SPARCL1;RAPGEF2;TNIK;LPHN3;NLGN3;GRIA2;NRXN1;SLC1A1;CAMK2A;SLC1A2;NRXN3;SLC1A3;CACNA1A;ATP1A2;CAMKK2;GRIN2A;FLRT3;ERBB4;CNR1;TSPAN7;SLITRK3;SLC17A7;DRD1;CACNG2;GRIA3;GRIA4;GABRA2;LGI1;NTRK2;SLC12A5;NLGN4X;IQSEC1;PCDHGC5;GAD1;NTRK3;GAD2;…
Somatodendritic compartment	118/642	4.87974e-36	8.7022e-34	0	0	4.7285	384.464	CHRM3;FRMPD4;CTNND2;STMN2;ENO2;ELK1;SLC8A1;LAMP5;ARHGAP44;SYNGAP1;ATCAY;OPHN1;DPYSL2;SACS;KPNA5;BSN;ANKS1B;KCNH1;NSF;MAP2K4;EPHA4;CDKL5;RBFOX3;MAGI2;OLFM1;SLC9A6;EEF1A2;DGKI;ASTN1;GPM6A;PDE1B;SLC1A3;CACNA1A;THY1;PRKAR2B;NELF;MYH10;GRIA4;SYT4;FZD3;MAGEE1;GOT2;SLC4A10;NR1D1;KLHL24;MT3;GNAO1;ARHGAP32;DLG3;DLG4;GNAQ;CPE;CPEB3;CNIH2;PCSK2;CNTNAP2;GSK3B;GABRB1;NRSN1;KCNC1;KCNC2;LRRC4;HTR2A;GRIK2;PPP1R9…
Axon	90/403	2.68559e-34	4.31037e-32	0	0	5.91832	457.486	CHRM3;CNTNAP2;CNTNAP1;RAB3A;DAGLA;KCNC2;STMN2;HTR2A;GRIK2;SLC6A1;ELK1;CDH8;NRGN;UCHL1;ATCAY;OPHN1;DPYSL2;NCS1;SACS;NEFM;KIF1B;NRCAM;KIF1A;BSN;NEFH;SCN1B;KCNH1;UNC13C;MAP2K4;EPHA4;UNC13A;DSCAM;SYP;GABRG2;SYN1;DNM1;OLFM1;LPHN1;SLC9A6;SCN8A;TBC1D24;VAMP1;MAPT;LPHN3;DGKI;PAFAH1B1;GPM6A;HEPACAM;ATL1;STXBP1;AMIGO1;NRXN1;KCNA2;KCNA3;ADAM22;SLC1A2;HTT;ATP1A3;SRI;AP3M2;PAK1;FAM168B;FLRT3;SV2A;CNR1;PTK2B;S…
Excitatory synapse	62/190	5.59634e-34	8.16557e-32	0	0	9.76719	747.833	GSK3B;CLSTN3;CLSTN1;LRRC4;GRIK2;PPP1R9A;NRGN;GRM5;SYNGAP1;PCLO;SIPA1L1;LRRTM2;NCS1;NPTN;DLGAP1;BSN;NEFH;ANKS1B;NSF;EPHA4;MAGI2;SYP;SYN3;SYN1;CNKSR2;DNAJC6;LRRC7;MAPT;DGKI;NLGN3;CAMK2A;ITPR1;LRP4;CABP1;ATP1A1;KALRN;ADD2;DRP2;GRIN2A;GNG3;NELF;CAMK2N1;PTK2B;SLC17A7;CAMK2G;CAP2;NTRK2;NLGN4X;SYT1;NETO2;MT3;DCLK1;GRIN1;MIB1;ARHGAP32;DLG2;DLG3;DLG4;LRFN1;CNIH2;CPEB3;CDK5R1
Transmembrane transporter complex	75/295	1.11773e-32	1.49496e-30	0	0	6.93711	510.373	GABRB2;RYR2;CNTNAP2;GABRB1;CNTNAP1;KCNC1;KCNC2;ATP2A2;GRIK2;RYR3;CLIC1;SCN1B;SCN1A;KCNH1;CHRNB2;KCND2;KCND3;CACNA2D1;CACNA2D3;ABCC9;ATP1B2;ATP1B1;GABRG2;GABRG1;CACNB2;OLFM2;OLFM3;CACNB4;SCN8A;KCNQ5;GRIA2;AMIGO1;KCNA2;KCNA3;CACNA1A;ATP1A3;ATP1A2;ATP1A1;CACNA1E;KCNV1;GRIN2A;DPP6;GLRA3;PTK2B;STXBP5;SCN3B;CACNG2;SCN3A;GABRD;CACNG3;GRIA3;GRIA4;KCNJ3;GABRA2;GABRA1;KCNJ6;KCNB1;KCNB2;GABRA4;GABRA3;CCDC10…
Dendrite	93/457	4.96956e-32	6.1355e-30	0	0	5.26178	379.266	PCSK2;CHRM3;CNTNAP2;GSK3B;GABRB1;KCNC1;FRMPD4;KCNC2;CTNND2;LRRC4;HTR2A;GRIK2;PPP1R9A;ELK1;SLC8A1;GPHN;NRGN;LAMP5;ARHGAP44;RBM3;SYNGAP1;ATCAY;SIPA1L1;PSD2;OPHN1;CHL1;DPYSL2;NCS1;SACS;NPTN;KPNA5;BSN;ANKS1B;KCNH1;NSF;MAP2K4;EPHA4;CDKL5;KCND2;KCND3;MAGI2;SYN1;SLC9A6;MAPT;DGKI;GPM6A;AMIGO1;KCNA2;HTT;LRP4;CACNA1A;ATP1A3;ADCY2;ATP1A2;THY1;SRI;DRP2;PAK1;GNG3;GLRA3;RELN;PRKAR2B;NELF;CAMK2N1;PTK2B;NCDN;MYH…
Transporter complex	75/302	6.06523e-32	6.95335e-30	0	0	6.72069	483.084	GABRB2;RYR2;CNTNAP2;GABRB1;CNTNAP1;KCNC1;KCNC2;ATP2A2;GRIK2;RYR3;CLIC1;SCN1B;SCN1A;KCNH1;CHRNB2;KCND2;KCND3;CACNA2D1;CACNA2D3;ABCC9;ATP1B2;ATP1B1;GABRG2;GABRG1;CACNB2;OLFM2;OLFM3;CACNB4;SCN8A;KCNQ5;GRIA2;AMIGO1;KCNA2;KCNA3;CACNA1A;ATP1A3;ATP1A2;ATP1A1;CACNA1E;KCNV1;GRIN2A;DPP6;GLRA3;PTK2B;STXBP5;SCN3B;CACNG2;SCN3A;GABRD;CACNG3;GRIA3;GRIA4;KCNJ3;GABRA2;GABRA1;KCNJ6;KCNB1;KCNB2;GABRA4;GABRA3;CCDC10…
Ion channel complex	69/260	2.19076e-31	2.34411e-29	0	0	7.31496	516.406	GABRB2;RYR2;CNTNAP2;GABRB1;CNTNAP1;KCNC1;KCNC2;GRIK2;RYR3;CLIC1;SCN1B;SCN1A;KCNH1;CHRNB2;KCND2;KCND3;CACNA2D1;CACNA2D3;ABCC9;GABRG2;GABRG1;CACNB2;OLFM2;OLFM3;CACNB4;SCN8A;KCNQ5;GRIA2;AMIGO1;KCNA2;KCNA3;CACNA1A;CACNA1E;KCNV1;GRIN2A;DPP6;GLRA3;PTK2B;STXBP5;SCN3B;CACNG2;SCN3A;GABRD;CACNG3;GRIA3;GRIA4;KCNJ3;GABRA2;GABRA1;KCNJ6;KCNB1;KCNB2;GABRA4;GABRA3;CCDC109B;KCNIP4;GRIN2B;GRIN1;KCNS1;DLG3;GLRB;KCN…
Plasma membrane part	257/2517	3.10639e-31	3.1161e-29	0	0	2.56929	180.484	CNTFR;NCKAP1;AHCYL1;MLC1;AQP4;SLC4A4;ICAM1;GJA1;SYNGAP1;KIFAP3;SCN1B;SCN1A;ANKS1B;EPHA4;UNC13C;UNC13A;SLC6A17;IL1R1;CACNA2D1;SLC11A1;SLC6A15;CACNA2D3;ANK2;SLC6A11;GABRG2;GABRG1;TYRO3;KCNQ5;LPPR4;LPPR5;KCTD16;ASTN1;ADCYAP1R1;THY1;GRIN2A;FLRT2;FLRT3;TSPAN7;HMOX1;STXBP5;PIP5K1C;SCN3B;SCN3A;VASP;CADM3;FZD3;DTNA;GPR12;CADM1;MAGEE1;CADM2;PDE2A;GRIN2B;DCLK1;EHD3;SLC6A8;GPR183;FXYD1;NAPEPLD;SCN2A;CPEB3;C…
Plasma membrane region	135/913	6.88037e-31	6.49588e-29	0	0	3.66427	254.489	CNTFR;NCKAP1;CHRM3;AHCYL1;CLSTN3;CLSTN1;MLC1;AQP4;FAIM2;SLC4A4;LAMP5;RIMS2;RIMS1;GJA1;KIFAP3;KCNH1;ANKS1B;CHRNB2;EPHA4;UNC13C;CADPS2;CDKL5;UNC13A;ANK2;ATP1B2;ATP1B1;GABRG2;GABRG1;OLFM2;TNIK;DGKI;KCTD16;ATP6V1A;GRIA2;ADCYAP1R1;NDRG4;SLC1A1;C5AR1;SLC1A2;THY1;CABP1;EFNA5;GRIN2A;NELF;SNTG1;FLRT3;HMOX1;PIP5K1C;DRD1;LRRC4C;GRIA3;GRIA4;VASP;FZD3;CADM1;SYT1;MAGEE1;PDE2A;SLC4A10;GRIN2B;ARHGAP32;EHD3;DLG2;…
Membrane part	489/6384	9.70635e-31	8.65482e-29	0	0	2.13605	147.616	CNTFR;NCKAP1;GHITM;SLC4A4;SCAMP5;KIAA1109;GJA1;SYNGAP1;NDST3;KIAA1467;IER3;ANKS1B;UNC13C;UNC13A;CACNA2D1;CACNA2D3;GABRG2;GABRG1;CH25H;BCAN;TYRO3;ASTN1;GALNTL1;THY1;FAM171A1;GRIN2A;FAM171A2;FLRT2;EPB41L1;PRKAR2B;FLRT3;HMOX1;PIP5K1C;CADM3;NDFIP2;FZD3;NDFIP1;GPR12;CADM1;ABCA5;CADM2;EPT1;NETO2;L1CAM;GRIN2B;GPR137C;EHD3;SLC6A8;GPR183;FXYD1;NAPEPLD;FXYD7;FAT3;CPEB3;ATG2B;GABRB2;GABRB1;GPR26;NRSN1;KCNC1…
Presynapse	70/274	1.06172e-30	8.96872e-29	0	0	6.95075	479.724	RAB3C;SNAP25;RAB3A;KCNC2;GRIK2;SCAMP5;RIMS2;RPH3A;RIMS1;PCLO;RIMS3;OPHN1;DPYSL2;NPTN;WDR7;BSN;PPFIA2;KCNH1;UNC13C;CADPS2;UNC13A;SVOP;SLC6A17;SYP;SYN3;ZDHHC17;SYN1;DNM1;STX1B;LPHN1;TBC1D24;VAMP1;AMPH;VAMP2;DGKI;KCTD16;STXBP1;NRXN1;KCNA2;CAMK2A;TPRG1L;NRXN3;CACNA1A;GRIN2A;SV2B;SV2A;STXBP5;SLC17A7;PIP5K1C;GABRA2;SYT4;NTRK2;FZD3;GABBR1;SYT2;KCNJ10;SYT1;GAD1;LGI3;PDE2A;CADPS;GAD2;SYT13;MT3;GRIN1;SYNJ1…
Postsynaptic density	55/177	4.90251e-29	3.74692e-27	0	0	9.02595	588.359	GSK3B;CLSTN3;CLSTN1;GRIK2;PPP1R9A;NRGN;GRM5;SYNGAP1;PCLO;SIPA1L1;NCS1;NPTN;DLGAP1;BSN;NEFH;ANKS1B;NSF;EPHA4;MAGI2;SYN3;SYN1;CNKSR2;DNAJC6;LRRC7;MAPT;CAMK2A;ITPR1;LRP4;CABP1;ATP1A1;KALRN;ADD2;DRP2;GRIN2A;GNG3;NELF;CAMK2N1;PTK2B;CAMK2G;CAP2;NTRK2;NLGN4X;NETO2;MT3;DCLK1;GRIN1;MIB1;ARHGAP32;DLG2;DLG3;DLG4;LRFN1;CNIH2;CPEB3;CDK5R1
Postsynaptic specialization	55/177	4.90251e-29	3.74692e-27	0	0	9.02595	588.359	GSK3B;CLSTN3;CLSTN1;GRIK2;PPP1R9A;NRGN;GRM5;SYNGAP1;PCLO;SIPA1L1;NCS1;NPTN;DLGAP1;BSN;NEFH;ANKS1B;NSF;EPHA4;MAGI2;SYN3;SYN1;CNKSR2;DNAJC6;LRRC7;MAPT;CAMK2A;ITPR1;LRP4;CABP1;ATP1A1;KALRN;ADD2;DRP2;GRIN2A;GNG3;NELF;CAMK2N1;PTK2B;CAMK2G;CAP2;NTRK2;NLGN4X;NETO2;MT3;DCLK1;GRIN1;MIB1;ARHGAP32;DLG2;DLG3;DLG4;LRFN1;CNIH2;CPEB3;CDK5R1
Postsynaptic membrane	59/208	1.11711e-28	8.14982e-27	0	0	7.95025	511.691	GABRB2;CHRM3;GABRB1;KCNC2;CLSTN3;CLSTN1;LRRC4;FAIM2;GRIK2;GPHN;SYNE1;SIPA1L1;LRRTM4;NCS1;LRRTM2;DLGAP1;ANKS1B;CHRNB2;EPHA4;CADPS2;KCND2;ANK2;GABRG2;GABRG1;CNKSR2;LRRC7;KCTD16;NLGN3;GRIA2;CABP1;DRP2;GRIN2A;GLRA3;CAMK2N1;NELF;LRRC4C;GABRD;GRIA3;GRIA4;GABRA2;GABBR2;GABRA1;NTRK2;GABBR1;NLGN4X;MAGEE1;KCNB1;GABRA4;GABRA3;GRIN2B;GRIN1;ARHGAP32;DLG2;DLG3;GLRB;DLG4;LRFN1;CPEB3;CNIH2
GABA-ergic synapse	47/153	9.61302e-25	6.70822e-23	0	0	8.81011	487.212	NLGN3;KCNC1;NRXN1;CAMK2A;SLC1A2;NRXN3;SLC6A1;GPHN;GRIN2A;GRM5;CHL1;SV2A;CNR1;SLITRK3;SACS;NPTN;DLGAP1;SLC17A7;BSN;GABRA2;UNC13C;NTRK2;KCNJ6;CDKL5;SLC12A5;NLGN4X;CADM1;KCND2;KCND3;PCDHGC5;GABRA4;GAD1;MAGI2;GAD2;SLC6A11;SYP;GRIN2B;SYN1;GRIN1;STX1B;ARHGEF9;FGF14;GLRB;DLG4;AMPH;CNTN3;CBLN4
Cell projection part	123/913	2.11093e-24	1.41168e-22	0	0	3.24062	176.662	NCKAP1;CHRM3;RAB3A;FRMPD4;STMN2;ELK1;SLC8A1;CDH8;ARHGAP35;LAMP5;ARHGAP44;SYNGAP1;OPHN1;KIF5C;DPYSL2;TBC1D30;NRCAM;BSN;KIFAP3;PRKACB;SCN1B;KCNH1;ANKS1B;NSF;EPHA4;UNC13C;MAP2K4;CDKL5;UNC13A;DSCAM;TMOD2;TSC1;GABRG2;OLFM1;SLC9A6;SCN8A;TBC1D24;DGKI;GPM6A;NDRG4;STXBP1;SLC1A2;THY1;NDRG2;TTBK2;PRKAR2B;KIF3A;SNTG1;FLRT3;PIP5K1C;KIF3C;DRD1;MYH10;VASP;GSTM3;FZD3;GOT1;SYT1;NR1D1;L1CAM;MT3;ARHGAP32;EHD3;DLG2;…
Ribbon synapse	44/154	7.82208e-22	5.02178e-20	0	0	7.92117	384.968	RAB3C;SNAP25;RAB3A;NCAN;CABP1;GRIK2;CDH8;GPHN;RIMS2;RPH3A;RIMS1;GRIN2A;PCLO;KIF3A;SV2A;NCS1;NPTN;SLC17A7;BSN;SH3GL2;SCN1A;RGS7;GRIA4;NSF;SYT4;UNC13A;SYT2;SYT1;ELOVL4;GPR98;KCNB2;SYP;SNAP91;SYN1;DLG2;DLG3;SYNJ1;APC;DLG4;VAMP1;AMPH;MAPT;CALM1;VAMP2
Parallel fiber	46/170	1.09729e-21	6.77364e-20	0	0	7.35623	355.022	CAMK2B;GRIA2;SNAP25;DAGLA;KCNC1;NRXN1;SLC1A1;SLC1A2;ITPR1;SLC1A3;CACNA1A;GRIK2;GRIN2A;CCND2;RELN;PTPRZ1;EPB41L1;CNR1;SLC17A7;BSN;CACNG2;TMSB10;SCN3A;SCN1B;GRIA3;RGS7;GRIA4;UNC13C;CADPS2;SYT4;NTRK2;CADPS;SLC4A10;SYP;GRIN2B;GRIN1;DLG2;FGF14;VSNL1;SCN8A;GNAQ;NAPEPLD;RGS7BP;CALM1;PTPN4;INA
Proximal dendrite	46/174	3.13215e-21	1.86189e-19	0	0	7.12484	336.382	SLC24A2;GUCY1B3;GRIA2;KCNC1;GDA;KCNC2;NCAN;CACNA1A;HTR2A;SLC6A1;SLC4A4;CACNA1E;ELAVL2;GPHN;PPP3R1;GRIN2A;GRM5;MAP2;CNR1;SACS;TNR;SLC17A7;GRIA4;KCNJ3;GUCY1A2;EPHA4;NTRK2;SLC12A5;SLC6A17;KCND2;KCNB1;KCNB2;PDE2A;SLC4A10;LSAMP;SLC6A11;SYP;FOS;GRIN2B;GRIN1;BCAN;DLG4;SPARCL1;CPEB3;KCNK1;ST6GALNAC5
Intrinsic component of membrane	395/5308	2.33967e-20	1.34113e-18	0	0	1.87851	84.9118	CNTFR;NCKAP1;GHITM;SLC4A4;SCAMP5;KIAA1109;GJA1;SYNGAP1;NDST3;KIAA1467;IER3;CACNA2D1;CACNA2D3;GABRG2;GABRG1;CH25H;BCAN;TYRO3;ASTN1;GALNTL1;THY1;FAM171A1;GRIN2A;FAM171A2;FLRT2;FLRT3;CADM3;NDFIP2;FZD3;NDFIP1;GPR12;CADM1;ABCA5;CADM2;EPT1;NETO2;L1CAM;GRIN2B;GPR137C;SLC6A8;GPR183;FXYD1;FXYD7;FAT3;GABRB2;GABRB1;GPR26;NRSN1;KCNC1;KCNC2;GPR22;LRRC4;SLC6A1;TMEM47;LMBR1;CHL1;B3GALT1;KCND2;ELOVL4;KCND3;ELOVL…
Axon part	49/208	3.44304e-20	1.90555e-18	0	0	6.11903	274.227	CHRM3;CNTNAP2;CNTNAP1;RAB3A;DAGLA;KCNC2;GRIK2;ELK1;CDH8;UCHL1;OPHN1;DPYSL2;KIF1B;NRCAM;KIF1A;SCN1B;KCNH1;UNC13C;EPHA4;UNC13A;SYP;SYN1;DNM1;OLFM1;SLC9A6;SCN8A;TBC1D24;VAMP1;DGKI;PAFAH1B1;GPM6A;STXBP1;NRXN1;KCNA2;SLC1A2;SRI;AP3M2;FLRT3;SV2A;NTRK2;SYT1;GOT1;L1CAM;GRIN1;DLG2;SYNJ1;DLG4;AAK1;SCN2A
Plasma membrane protein complex	76/471	7.12795e-20	3.81345e-18	0	0	3.88295	171.19	CNTFR;CNTNAP2;CNTNAP1;KCNC1;KCNC2;GRIK2;GJA1;SCN1B;KCNH1;SCN1A;RGS7;CHRNB2;KCND2;KCND3;SGIP1;CACNA2D1;CACNA2D3;ABCC9;ATP1B2;ATP1B1;CACNB2;OLFM2;OLFM3;CACNB4;KCNQ5;ITGA5;GRIA2;AMIGO1;KCNA2;KCNA3;LRP4;CACNA1A;ATP1A3;ATP1A2;ATP1A1;CACNA1E;KCNV1;GRIN2A;DPP6;GNG3;GLRA3;ACVR1C;SNTG1;PTK2B;STXBP5;CACNG2;SCN3B;CACNG3;SCN3A;GRIA3;GRIA4;KCNJ3;GABBR2;KCNJ6;GABBR1;MAGEE1;KCNB1;KCNB2;KCNIP4;AP2B1;GRIN2B;GRIN1…
Cation channel complex	41/155	4.49051e-19	2.32493e-17	0	0	7.09828	299.882	CNTNAP2;RYR2;CNTNAP1;KCNC1;KCNC2;AMIGO1;KCNA2;KCNA3;CACNA1A;CACNA1E;RYR3;KCNV1;DPP6;SCN3B;CACNG2;SCN3A;CACNG3;SCN1B;KCNH1;SCN1A;KCNJ3;KCNJ6;KCND2;KCND3;KCNB1;CACNA2D1;KCNB2;CCDC109B;KCNIP4;CACNA2D3;ABCC9;CACNB2;CACNB4;KCNS1;KCNS2;SCN8A;KCNQ5;SCN2A;KCNK1;HCN2;SCN2B
Integral component of membrane	383/5180	4.74985e-19	2.38235e-17	0	0	1.84415	77.8063	CNTFR;NCKAP1;SLC35B4;ARL6IP1;MLC1;AQP4;GHITM;SOGA3;SLC4A4;ICAM1;HS6ST3;SCAMP5;KIAA1109;GJA1;STS;NIPAL2;NDST3;KIAA1467;SCN1B;SCN1A;IER3;EPHA4;ENTPD3;SLC6A17;IL1R1;ACSL1;CACNA2D1;SLC11A1;SLC6A15;CACNA2D3;ACSL6;SLC6A11;GPR37L1;ACSL3;GABRG2;GABRG1;CH25H;STX1B;WBSCR17;TYRO3;KCNQ5;LPPR4;LPPR5;ASTN1;CDS1;GPM6A;ADCYAP1R1;GALNTL1;TMEM63C;HEPACAM;CEND1;CD99L2;THY1;PCDH19;FAM171A1;GRIN2A;FAM171A2;PGBD5;FLRT…
Climbing fiber	39/150	6.32964e-18	3.07851e-16	0	0	6.92115	274.086	CAMK2B;GRIA2;DAGLA;SLC1A1;CAMK2A;SLC1A2;ITPR1;SLC1A3;CACNA1A;GRIK2;GPHN;GRIN2A;ATCAY;RELN;EPB41L1;CNR1;BAI3;TNR;NRCAM;SLC17A7;GRIA3;GRIA4;EPHA4;NTRK2;SLC12A5;GAD1;SLC4A10;ATP2B3;CARTPT;GRIN2B;GRIN1;DLG2;VSNL1;SCN8A;GNAQ;NAPEPLD;CALM1;PTPN4;ASTN1
Neuronal cell body	66/403	9.72964e-18	4.59296e-16	0	0	3.92217	153.637	PCSK2;CNTNAP2;GSK3B;NRSN1;KCNC1;KCNC2;CTNND2;STMN2;HTR2A;GRIK2;ENO2;PPP1R9A;ELK1;NRGN;UCHL1;PSD2;DPYSL2;ENC1;KCNH1;MAP2K4;EPHA4;RBFOX3;KCND2;SEZ6L;CIT;CNKSR2;OLFM1;EEF1A2;RAPGEF2;DGKI;ASTN1;PAFAH1B1;GPM6A;PDE1B;AMIGO1;NRXN1;KCNA2;LRP4;SLC1A3;CACNA1A;DDN;SLC25A27;DRP2;GLRA3;PRKAR2B;NELF;CAMK2N1;PTK2B;NCDN;MYH10;GABRA2;FZD3;SLC12A5;KCNB1;KCNB2;FAM5B;GOT2;SLC4A10;ATP2B2;KLHL24;ATP2B1;SLC4A8;DLG3;CPE…
Cell body	71/463	2.10513e-17	9.65351e-16	0	0	3.63613	139.626	PCSK2;CNTNAP2;GSK3B;NRSN1;KCNC1;KCNC2;CTNND2;STMN2;HTR2A;GRIK2;ENO2;PPP1R9A;ELK1;NRGN;UCHL1;PSD2;DPYSL2;ENC1;KCNH1;MAP2K4;EPHA4;RBFOX3;KCND2;SEZ6L;CIT;CNKSR2;OLFM1;EEF1A2;RAPGEF2;MAPT;DGKI;ASTN1;PAFAH1B1;GPM6A;PDE1B;AMIGO1;NRXN1;KCNA2;LRP4;SLC1A3;CACNA1A;DDN;SLC25A27;DRP2;GNG3;GLRA3;PRKAR2B;NELF;CAMK2N1;PTK2B;NCDN;MYH10;GABRA2;FZD3;SLC12A5;KCNB1;KCNB2;FAM5B;GOT2;SLC4A10;ATP2B2;KLHL24;ATP2B1;GNAO1…
Integral component of plasma membrane	156/1570	2.71669e-17	1.21119e-15	0	0	2.30452	87.9046	CNTFR;CHRM3;AQP4;SLC4A4;SLC8A1;ICAM1;GJA1;NRCAM;SCN1B;KCNH1;SCN1A;CHRNB2;EPHA4;SLC38A1;KCNH5;SLC15A2;SLC6A17;DSCAM;KCNH7;IL1R1;SEMA6D;SLC11A1;SLC6A15;SLC6A11;LIFR;ATP1B2;ATP1B1;TMEM130;GABRG2;CACNB2;OLFM2;OLFM3;SCN8A;TYRO3;KCNQ5;LPPR4;LPPR5;STEAP2;ATP6V1A;GRIA2;ADCYAP1R1;SLC1A1;C5AR1;GPR83;THY1;TRHDE;KCNV1;GRIN2A;TMEM245;DPP6;FLRT2;FLRT3;TSPAN7;STXBP5;DRD1;SCN3B;SCN3A;GRIA3;GRIA4;CADM3;GPR12;CADM…
calcium- and calmodulin-dependent protein kinase complex	39/158	4.42122e-17	1.91785e-15	0	0	6.45312	243.009	CAMK2B;ATF2;GRIA2;RYR2;CAMK2A;STMN2;ITPR1;NLK;CACNA1E;GPHN;CAMKK2;PPP3CA;GRIN2A;SYNGAP1;MAP2;DLGAP1;CACNG2;CAMK2G;GRIA3;ANKS1B;NTRK2;CAMK1D;SYT1;KCND2;SYP;FOS;GRIN2B;DCLK1;SYN1;DLG2;DLG3;DLG4;LRRC7;CAMK4;AAK1;APBA1;TUBGCP4;CALM1;FGF12
Intrinsic component of plasma membrane	159/1632	7.82504e-17	3.30505e-15	0	0	2.25522	83.6386	CNTFR;CHRM3;AQP4;SLC4A4;SLC8A1;ICAM1;GJA1;SYNGAP1;NRCAM;SCN1B;KCNH1;SCN1A;CHRNB2;EPHA4;SLC38A1;KCNH5;SLC15A2;SLC6A17;DSCAM;KCNH7;IL1R1;SEMA6D;SLC11A1;SLC6A15;SLC6A11;LIFR;ATP1B2;ATP1B1;TMEM130;GABRG2;CACNB2;OLFM2;OLFM3;SCN8A;TYRO3;KCNQ5;LPPR4;LPPR5;STEAP2;XPR1;ATP6V1A;GRIA2;ADCYAP1R1;SLC1A1;C5AR1;GPR83;THY1;EFNA5;TRHDE;KCNV1;GRIN2A;TMEM245;DPP6;FLRT2;FLRT3;TSPAN7;STXBP5;DRD1;SCN3B;SCN3A;GRIA3;GRI…
Synaptic vesicle	34/122	8.32066e-17	3.42427e-15	0	0	7.58058	280.673	RAB3C;SNAP25;RAB3A;TPRG1L;RPH3A;SCAMP5;GRIN2A;SV2B;SV2A;STXBP5;WDR7;SLC17A7;GABRA2;SYT4;SYT2;SVOP;SLC6A17;SYT1;LGI3;GAD2;SYP;SYN3;MT3;DNM1;SYN1;GRIN1;STX1B;DLG4;VAMP1;AMPH;APBA1;APBA2;DGKI;VAMP2
GO:0098796	111/967	1.00276e-16	4.02358e-15	0	0	2.65281	97.7259	CNTFR;ARL6IP1;GJA1;SCN1B;KCNH1;SCN1A;RGS7;CHRNB2;ATP6V1G2;CACNA2D1;CACNA2D3;ATP1B2;ATP1B1;GABRG2;GABRG1;STX1B;CACNB2;OLFM2;OLFM3;CACNB4;SCN8A;KCNQ5;ATP6V1A;GRIA2;CACNA1A;CACNA1E;KCNV1;GRIN2A;DPP6;SNTG1;ATP6V1H;STXBP5;SCN3B;SCN3A;GRIA3;GRIA4;ATP6V0A1;SYT1;MAGEE1;MARCH6;GRIN2B;GNAO1;SYNJ1;DLG3;DLG4;FXYD1;SCN2A;CNIH2;SCN2B;SNAP25;CNTNAP2;GABRB2;RYR2;CNTNAP1;GABRB1;KCNC1;KCNC2;ATP2A2;GRIK2;RYR3;SEC61…
Exocytic vesicle	34/135	2.38887e-15	9.35155e-14	0	0	6.60032	222.219	RAB3C;SNAP25;RAB3A;TPRG1L;RPH3A;SCAMP5;GRIN2A;SV2B;SV2A;STXBP5;WDR7;SLC17A7;RAB6A;GABRA2;SYT4;SYT2;SVOP;SLC6A17;SYT1;LGI3;SYP;SYN3;MT3;DNM1;SYN1;GRIN1;STX1B;DLG4;VAMP1;AMPH;APBA1;APBA2;DGKI;VAMP2
Whole membrane	133/1324	3.779e-15	1.44412e-13	0	0	2.29939	76.3611	ATF2;RAB3A;ZFYVE9;MLC1;FAIM2;ICAM1;SCAMP5;RPH3A;LAMP5;GJA1;TNR;SH3GL2;KCNH1;NSF;EPHA4;ATP6V1G2;SLC6A17;ACSL1;SLC11A1;ACSL6;TOMM34;ANK2;OCRL;ACSL3;ATP1B1;SLC9A6;SLC9A7;EEF1A2;AMPH;SCG3;STEAP2;ATP6V1A;GRIA2;ADCYAP1R1;PARM1;ITPR1;HMP19;THY1;EFNA5;PRKAR2B;HMOX1;ATP6V1H;KIAA0319;GRIA3;GRIA4;ATP6V0A1;PRNP;SYT4;NDFIP2;SYT2;NDFIP1;ABCA5;SYT1;CP;BRI3BP;MT3;SNAP91;ARHGAP32;PEX5L;EHD3;SYNJ1;DLG4;GNAQ;AAK1;C…
Calyx of Held	26/80	5.96694e-15	2.22719e-13	0	0	9.38592	307.413	NLGN3;SLC24A2;RAB3A;KCNC1;NCAN;KCNA2;TPRG1L;KCNA3;CACNA1A;RIMS1;SLC17A7;BSN;GRIA3;GRIA4;NSF;UNC13C;UNC13A;SYT2;SYT1;SYP;SYT13;GRIN2B;DNM1;BCAN;KCNQ5;CALM1
Presynaptic membrane	22/59	2.79247e-14	1.01862e-12	0	0	11.5538	360.585	SNAP25;UNC13C;CADPS2;GABBR1;UNC13A;SYT1;KCNC2;NRXN1;KCNA2;CAMK2A;PDE2A;GAD2;GRIK2;SYP;ZDHHC17;RIMS2;RIMS1;GRIN2A;LPHN1;NPTN;KCNH1;KCTD16
voltage-gated sodium channel complex	31/122	3.13761e-14	1.11908e-12	0	0	6.66206	207.142	CNTNAP2;CNTNAP1;MYT1L;KCNA2;ATP1A2;SLC8A1;GJA1;PDZD2;PTPRZ1;KIF5C;SV2A;CNR1;DPYSL2;NRCAM;SCN3B;SCN3A;SPTAN1;SCN1B;TRPM3;SCN1A;SYT4;GPR98;OMG;ANK2;PUM2;FGF14;SCN8A;TBC1D24;SCN2A;FGF12;SCN2B
Neuron projection terminus	31/123	3.99822e-14	1.39503e-12	0	0	6.58929	203.282	CHRM3;RAB3A;KCNC2;STXBP1;KCNA2;GRIK2;SRI;ELK1;CDH8;UCHL1;OPHN1;SV2A;DPYSL2;BSN;UNC13C;EPHA4;NTRK2;UNC13A;SYT1;GOT1;SYP;SYN1;GRIN1;SLC9A6;SYNJ1;DLG4;TBC1D24;AAK1;VAMP1;DGKI;VAMP2
Axon terminus	28/111	6.67938e-13	2.28094e-11	0	0	6.5797	184.459	CHRM3;RAB3A;KCNC2;STXBP1;KCNA2;GRIK2;SRI;ELK1;CDH8;OPHN1;FLRT3;SV2A;DPYSL2;UNC13C;EPHA4;NTRK2;UNC13A;SYT1;GOT1;SYP;SYN1;GRIN1;SLC9A6;SYNJ1;TBC1D24;AAK1;VAMP1;DGKI
cytoplasmic, membrane-bounded vesicle	113/1147	2.05051e-12	6.75505e-11	0	0	2.21878	59.7139	RAB3C;CHIC1;RAB3A;SERPINE1;AMOT;SCAMP5;RPH3A;LAMP5;GJA1;SH3GL2;CADPS2;ATP6V1G2;SLC6A17;SLC11A1;OCRL;CARTPT;STX1B;SCN8A;SCG5;AMPH;SCG3;STEAP2;DGKI;ASTN1;GRIA2;STXBP1;C5AR1;TPRG1L;ITPR1;HMP19;KLK7;GRIN2A;STXBP5;NPTX1;RAB6A;RAB6B;GRIA3;GRIA4;ATP6V0A1;SYT4;SYT2;SYT1;MT3;SNAP91;EHD3;DLG4;AAK1;PI4KA;CPE;CNIH2;PCSK2;SNAP25;NRSN1;HTR2A;WASL;FMN2;NRGN;CAMKV;NCS1;ANXA6;KIF1B;WDR7;YWHAG;SRGN;ANXA1;SVOP;DYNL…
Dendritic branch	31/141	2.06229e-12	6.75505e-11	0	0	5.5058	148.146	GRIA2;SNAP25;GDA;RASGRF1;CAMK2A;ELAVL4;CELSR2;ARHGAP35;CAMSAP2;NRGN;ARHGAP44;GRIN2A;SYNGAP1;MAP2;SACS;SLC17A7;CACNG2;EPHA4;DSCAM;KCND2;GAD2;ATP2B3;ATP2B2;NETO2;SYP;GRIN2B;SYN1;RAP2A;DLG3;DLG4;VAMP1
voltage-gated potassium channel complex	23/78	2.2169e-12	7.11624e-11	0	0	8.12645	218.073	CNTNAP2;CNTNAP1;KCNJ6;KCNC1;KCND2;KCNC2;KCND3;KCNB1;AMIGO1;KCNB2;KCNA2;KCNIP4;KCNA3;ABCC9;KCNV1;DPP6;KCNS1;KCNS2;KCNQ5;KCNK1;HCN2;KCNH1;KCNJ3
Potassium channel complex	23/79	2.98153e-12	9.38306e-11	0	0	7.98092	211.802	CNTNAP2;CNTNAP1;KCNJ6;KCNC1;KCND2;KCNC2;KCND3;KCNB1;AMIGO1;KCNB2;KCNA2;KCNIP4;KCNA3;ABCC9;KCNV1;DPP6;KCNS1;KCNS2;KCNQ5;KCNK1;HCN2;KCNH1;KCNJ3
Cytoplasmic vesicle	119/1245	3.77643e-12	1.16561e-10	0	0	2.14927	56.5305	RAB3C;CHIC1;RAB3A;SERPINE1;MLC1;AMOT;SCAMP5;RPH3A;LAMP5;GJA1;RUSC2;SH3GL2;CADPS2;ATP6V1G2;SLC6A17;SLC11A1;OCRL;CARTPT;STX1B;SLC9A6;SCN8A;SCG5;AMPH;SCG3;STEAP2;DGKI;ASTN1;GRIA2;STXBP1;C5AR1;TPRG1L;ITPR1;HMP19;KLK7;GRIN2A;STXBP5;NPTX1;RAB6A;RAB6B;GRIA3;GRIA4;ATP6V0A1;SYT4;SYT2;SYT1;MT3;SNAP91;EHD3;DLG4;AAK1;PI4KA;CPE;CNIH2;PCSK2;SNAP25;NRSN1;HTR2A;WASL;FMN2;NRGN;CAMKV;NCS1;ANXA6;KIF1B;WDR7;YWHAG;SR…
Intracellular vesicle	119/1247	4.19973e-12	1.27181e-10	0	0	2.14521	56.196	RAB3C;CHIC1;RAB3A;SERPINE1;MLC1;AMOT;SCAMP5;RPH3A;LAMP5;GJA1;RUSC2;SH3GL2;CADPS2;ATP6V1G2;SLC6A17;SLC11A1;OCRL;CARTPT;STX1B;SLC9A6;SCN8A;SCG5;AMPH;SCG3;STEAP2;DGKI;ASTN1;GRIA2;STXBP1;C5AR1;TPRG1L;ITPR1;HMP19;KLK7;GRIN2A;STXBP5;NPTX1;RAB6A;RAB6B;GRIA3;GRIA4;ATP6V0A1;SYT4;SYT2;SYT1;MT3;SNAP91;EHD3;DLG4;AAK1;PI4KA;CPE;CNIH2;PCSK2;SNAP25;NRSN1;HTR2A;WASL;FMN2;NRGN;CAMKV;NCS1;ANXA6;KIF1B;WDR7;YWHAG;SR…
Myelin sheath	33/164	5.40955e-12	1.60784e-10	0	0	4.92618	127.799	ATP6V1A;SNAP25;CNTNAP1;STXBP1;ATP1A3;ATP1A2;THY1;ATP1A1;ENO2;NAPG;UCHL1;DPYSL2;CKB;NEFH;YWHAG;IDH3A;NSF;ANXA2;GOT2;ATP1B1;DNM1;SYN1;GNAO1;EHD3;EEF1A2;CNTN1;NDUFS1;PMP2;TAGLN3;ACO2;PLCB1;SLC25A4;INA
Symmetric synapse	22/75	7.49421e-12	2.18695e-10	0	0	8.05904	206.448	RAB3C;GABBR1;SYT2;GAD1;MAGI2;GAD2;SLC6A11;CARTPT;SLC6A1;GRIN1;PPP3CA;STX1B;GRM5;RELN;DLG2;SV2B;DLG3;CNR1;AKT3;TNR;VAMP1;SLC17A7
Neuron spine	26/106	8.87341e-12	2.54318e-10	0	0	6.3268	161.004	GPM6A;FRMPD4;LRRC4;ATP1A3;ATP1A2;SRI;PPP1R9A;SLC8A1;NRGN;ARHGAP44;SIPA1L1;OPHN1;PRKAR2B;MYH10;ANKS1B;EPHA4;KCND2;NR1D1;MT3;GRIN1;ARHGAP32;SLC9A6;DLG4;CNIH2;DGKI;CDK5R1
Presynaptic active zone	14/28	1.13007e-11	3.18205e-10	0	0	19.2967	486.397	UNC13C;FZD3;UNC13A;GAD1;SYP;SYN1;RIMS2;RIMS3;PCLO;SV2A;SLC17A7;BSN;DGKI;PPFIA2
Site of polarized growth	29/137	2.85183e-11	7.8917e-10	0	0	5.2357	127.125	GPM6A;SNAP25;GSK3B;NRSN1;NRXN1;RASGRF1;STMN2;THY1;FRY;NDRG2;PPP1R9A;LAMP5;FLRT3;CNR1;DPYSL2;PTK2B;MYH10;EPHA4;CDKL5;DSCAM;TMOD2;TSC1;L1CAM;OLFM1;LPHN1;DLG3;MAPT;PAFAH1B1;CDK5R1
Vesicle membrane	61/486	3.03383e-11	8.25305e-10	0	0	2.84562	68.917	RAB3A;ATP2A2;FMN2;WASL;NRGN;SCAMP5;LAMP5;RPH3A;CAMKV;KIF1B;SH3GL2;YWHAG;CADPS2;ANXA1;SVOP;SLC6A17;SGIP1;SLC11A1;COPZ2;OCRL;SYP;SYN3;ZDHHC17;SYN1;VAMP1;SCG3;AMPH;VAMP2;CAMK2B;GRIA2;CAMK2A;ITPR1;HTT;HMP19;AP3M2;SV2B;SV2A;CLVS2;SLC17A7;STXBP5;CACNG2;CACNG3;CAMK2G;GRIA3;GRIA4;ATP6V0A1;GABRA2;CHGA;SYT4;SYT2;SYT1;PCDH7;GAD1;CADPS;GAD2;AP2B1;NECAP1;SYNJ1;DLG4;CPE;CNIH2
Receptor complex	45/302	4.64604e-11	1.24282e-09	0	0	3.44407	81.9428	CNTFR;GABRB2;GRIA2;ADCYAP1R1;GABRB1;GPR63;GRIK2;GRIN2A;ACVR1C;ERBB4;NT5DC3;SLITRK5;PTK2B;STXBP5;CACNG2;GABRD;CACNG3;GRIA3;GRIA4;GABRA2;CHRNB2;GABBR2;GABRA1;NTRK2;GABBR1;GABRA4;GPR98;NTRK3;GABRA3;LIFR;GPR37L1;GRIN2B;GABRG2;GABRG1;GRIN1;PEX5L;OLFM2;OLFM3;DLG3;DLG4;ITGA5;CNIH2;KCNK1;CD44;KCTD16
Growth cone	28/132	5.93223e-11	1.56086e-09	0	0	5.24528	123.516	GPM6A;SNAP25;GSK3B;NRSN1;NRXN1;RASGRF1;STMN2;THY1;NDRG2;PPP1R9A;LAMP5;FLRT3;CNR1;DPYSL2;PTK2B;MYH10;EPHA4;CDKL5;DSCAM;TMOD2;TSC1;L1CAM;OLFM1;LPHN1;DLG3;MAPT;PAFAH1B1;CDK5R1
Dendritic tree	32/171	8.36817e-11	2.16628e-09	0	0	4.4954	104.311	CTNND2;FOXG1;RASGRF1;LRRC4;RORB;CABP1;KALRN;GPHN;SYNGAP1;RELN;OPHN1;PTPRZ1;MAP2;SACS;LRRC4C;GRIA4;OPCML;NTRK2;DTNA;SLC12A5;RBFOX3;GAD1;SLC4A10;LSAMP;SYP;POU3F3;SYN1;GRIN1;SLCO1C1;FGF14;DLG4;FAT3
Perisynaptic space	15/37	8.88978e-11	2.26478e-09	0	0	13.1647	304.678	GRIA2;NCAN;SLC1A1;SLC1A2;SLC1A3;AQP4;SLC6A11;HTR2A;SLC6A1;GRIN2B;BCAN;GRIN2A;PTPRZ1;SLC17A7;SERPINI1
membrane-bounded vesicle	253/3516	1.66762e-10	4.18207e-09	0	0	1.63804	36.8796	CYFIP2;NCKAP1;CHIC1;AHCYL1;SERPINE1;ABAT;GHITM;ENO2;SLC4A4;ICAM1;SCAMP5;GJA1;RUSC2;DPYSL2;NAMPT;CKMT1B;PIP4K2C;KIFAP3;PRKACB;ATP6V1G2;SLC6A17;PRKCB;CACNA2D1;SLC11A1;PRKCA;STX1B;MYL6;HIST2H3A;SPARCL1;MXRA5;ASTN1;GPM6A;GALNTL1;STXBP1;TPRG1L;AGAP2;NEDD4L;THY1;TXN;KALRN;KLK7;PRDX2;FAM171A1;GRIN2A;INPP5A;FLRT2;PRKAR2B;STXBP5;ATP6V0A1;VASP;GSTM3;CADM1;SPHKAP;HSPA12A;CP;SNAP91;ALDH6A1;EHD3;NAPEPLD;SERPI…
Cytoplasmic vesicle membrane	58/470	1.83456e-10	4.52994e-09	0	0	2.78408	62.4165	RAB3A;FMN2;WASL;NRGN;SCAMP5;LAMP5;RPH3A;CAMKV;KIF1B;SH3GL2;YWHAG;CADPS2;ANXA1;SVOP;SLC6A17;SGIP1;SLC11A1;COPZ2;OCRL;SYP;SYN3;ZDHHC17;VAMP1;SCG3;AMPH;VAMP2;CAMK2B;GRIA2;CAMK2A;ITPR1;HTT;HMP19;AP3M2;SV2B;SV2A;CLVS2;SLC17A7;STXBP5;CACNG2;CACNG3;CAMK2G;GRIA3;GRIA4;ATP6V0A1;GABRA2;CHGA;SYT4;SYT2;SYT1;PCDH7;GAD1;CADPS;GAD2;AP2B1;NECAP1;DLG4;CPE;CNIH2
Synaptic vesicle membrane	18/58	2.1396e-10	5.12547e-09	0	0	8.70704	193.864	GABRA2;SYT4;SVOP;SYT2;SLC6A17;SYT1;GAD2;SYP;SYN3;SYN1;SCAMP5;RPH3A;SV2B;SV2A;VAMP1;AMPH;SLC17A7;VAMP2
Exocytic vesicle membrane	18/58	2.1396e-10	5.12547e-09	0	0	8.70704	193.864	GABRA2;SYT4;SVOP;SYT2;SLC6A17;SYT1;GAD2;SYP;SYN3;SYN1;SCAMP5;RPH3A;SV2B;SV2A;VAMP1;AMPH;SLC17A7;VAMP2
Dendritic spine	24/104	2.19614e-10	5.18354e-09	0	0	5.82813	129.613	EPHA4;GPM6A;KCND2;FRMPD4;LRRC4;ATP1A3;ATP1A2;NR1D1;SRI;PPP1R9A;MT3;NRGN;GRIN1;ARHGAP44;ARHGAP32;SIPA1L1;OPHN1;PRKAR2B;DLG4;CNIH2;MYH10;DGKI;ANKS1B;CDK5R1
Bounding membrane of organelle	143/1709	3.66282e-10	8.52004e-09	0	0	1.86219	40.461	ATF2;ATP8A2;RAB3A;SLC35B4;ARL6IP1;ZFYVE9;CLSTN3;CLSTN1;SCAMP5;RPH3A;LAMP5;GJA1;NDST3;TMEM38A;SH3GL2;KCNH1;NSF;EPHA4;ATP6V1G2;SLC6A17;ACSL1;SLC11A1;ACSL6;TOMM34;OCRL;ACSL3;TMEM130;WBSCR17;SLC9A6;SLC9A7;EEF1A2;AMPH;SCG3;STEAP2;ATP6V1A;GRIA2;RTN3;PARM1;GALNTL1;TMEM59L;ITPR1;HMP19;CABP1;FUT9;ATP6V1H;DRD1;RAB6A;KIAA0319;RAB6B;GRIA3;GRIA4;ATP6V0A1;SYT4;NDFIP2;SYT2;NDFIP1;ABCA5;SYT1;RHBDD2;ST8SIA3;CP;BR…
Transport vesicle	46/333	3.75491e-10	8.60946e-09	0	0	3.15086	68.3824	PCSK2;RAB3C;SNAP25;NRSN1;RAB3A;TPRG1L;NRGN;SCAMP5;RPH3A;GRIN2A;SV2B;SV2A;STXBP5;SLC17A7;WDR7;NPTX1;RAB6A;GABRA2;CHGA;SYT4;SYT2;SVOP;SLC6A17;SYT1;LGI3;COPZ2;GAD2;SYP;SYT13;SYN3;MT3;SYN1;DNM1;GRIN1;STX1B;DLG4;VAMP1;CPE;APBA1;SCG3;AMPH;CNIH2;APBA2;STEAP2;VAMP2;DGKI
Neurotransmitter receptor complex	15/41	4.98929e-10	1.1122e-08	0	0	11.137	238.539	GRIA2;GRIK2;GRIN2B;GRIN1;GRIN2A;OLFM2;OLFM3;DLG3;DLG4;PTK2B;CACNG2;CNIH2;CACNG3;GRIA3;GRIA4
Ionotropic glutamate receptor complex	15/41	4.98929e-10	1.1122e-08	0	0	11.137	238.539	GRIA2;GRIK2;GRIN2B;GRIN1;GRIN2A;OLFM2;OLFM3;DLG3;DLG4;PTK2B;CACNG2;CNIH2;CACNG3;GRIA3;GRIA4
Terminal bouton	18/62	7.27482e-10	1.59946e-08	0	0	7.91382	166.518	UNC13C;NTRK2;RAB3A;UNC13A;SYT1;KCNC2;STXBP1;GRIK2;SYP;SYN1;GRIN1;OPHN1;SYNJ1;SV2A;DPYSL2;TBC1D24;AAK1;VAMP1
Perikaryon	23/104	1.27654e-09	2.76871e-08	0	0	5.51039	112.848	PCSK2;EPHA4;MAP2K4;CNTNAP2;RBFOX3;KCND2;KCNC2;KCNB1;CTNND2;AMIGO1;KCNB2;GOT2;KCNA2;KLHL24;GRIK2;ENO2;DDN;DRP2;OLFM1;GLRA3;NELF;KCNK1;ASTN1
Hippocampal mossy fiber	16/51	1.80842e-09	3.87002e-08	0	0	8.82956	177.746	GRIA2;RAB3A;UNC13A;ITPR1;SLC1A3;GRIK2;SYN3;RPH3A;RIMS1;NEUROD2;GRM5;SV2A;DLG4;SLC17A7;BSN;ANKS1B
Cytoplasmic vesicle part	65/594	2.26355e-09	4.78026e-08	0	0	2.43284	48.4289	PCSK2;RAB3A;SERPINE1;FMN2;WASL;NRGN;SCAMP5;LAMP5;RPH3A;GJA1;CAMKV;KIF1B;SH3GL2;YWHAG;SRGN;CADPS2;ANXA1;SVOP;SLC6A17;SGIP1;SLC11A1;COPZ2;OCRL;SYP;SYN3;ZDHHC17;SYN1;VAMP1;SCG3;AMPH;VAMP2;CAMK2B;GRIA2;CAMK2A;ITPR1;HTT;HMP19;THBS1;AP3M2;SV2B;SV2A;CLVS2;SLC17A7;STXBP5;CACNG2;CACNG3;CAMK2G;GRIA3;GRIA4;ATP6V0A1;GABRA2;CHGA;SYT4;SYT2;SYT1;PCDH7;GAD1;CADPS;GAD2;AP2B1;NECAP1;DLG4;PI4KA;CPE;CNIH2
Secretory vesicle	54/451	2.34443e-09	4.88677e-08	0	0	2.68078	53.2703	PCSK2;RAB3C;SNAP25;RAB3A;SERPINE1;SCAMP5;RPH3A;NCS1;WDR7;SRGN;SVOP;SLC6A17;DYNLT1;SLC11A1;VPS13A;SYP;CARTPT;SYN3;SYN1;DNM1;STX1B;KIT;SCG5;VAMP1;SCG3;AMPH;VAMP2;DGKI;STXBP1;TPRG1L;ITPR1;THBS1;KLK7;GRIN2A;SV2B;SV2A;SLC17A7;STXBP5;RAB6A;GABRA2;CHGA;SYT4;SYT2;SYT1;PCDH7;LGI3;GAD2;MT3;STXBP5L;GRIN1;DLG4;CPE;APBA1;APBA2
L-type voltage-gated calcium channel complex	23/110	4.06727e-09	8.36918e-08	0	0	5.12874	99.0887	NTRK2;CREBBP;CACNA2D1;ITPR1;GAD2;CABP1;SYN3;ADCY8;CACNA1E;GRIN2B;RYR3;NISCH;GNAO1;CACNB2;GRIN2A;PDZD2;CNR1;SACS;CAMTA1;PTK2B;CAMTA2;CALM1;SOX5
GAIT complex	57/500	5.16808e-09	1.04997e-07	0	0	2.53768	48.4208	CNTNAP2;ATP8A2;DAGLA;KCNC1;MLC1;AQP4;RORB;ENO2;UNC80;KIAA1109;ATCAY;SACS;NEFM;NRCAM;NEFH;SCN1A;EPHA4;CDKL5;RBFOX3;SEMA6D;VPS13A;FOS;SYP;ANO5;AMPH;MAPT;ATL1;ITPR1;HTT;CACNA1A;ATP1A3;PCDH19;MEG8;NALCN;TTBK2;DPP6;RELN;CAMTA1;CACNG3;GABBR2;PRNP;FZD3;MBD5;GABBR1;GAD2;ATP2B3;NETO2;PNMA2;L1CAM;CP;REEP1;PINK1;FGF14;GLRB;CDK14;UBE2K;UNC79
Cerebellar mossy fiber	13/36	8.70588e-09	1.74662e-07	0	0	10.8906	202.122	NTRK2;KCNC1;KCND2;KCND3;NCAN;NTRK3;CACNA1A;GRIN2B;SYN1;GRIN1;GRIN2A;SLC17A7;BSN
4-aminobutyrate transaminase complex	20/88	9.21161e-09	1.82526e-07	0	0	5.69409	105.357	GABRB2;GABBR2;SLC12A5;GOT1;NRXN1;GABRA4;GAD1;GABRA3;VPS13A;NRXN3;GAD2;ATP2B3;ABAT;SLC6A11;ATP2B2;SLC6A1;GLS;NRCAM;TOX;IDH3A
Chromaffin granule membrane	15/50	1.16002e-08	2.27053e-07	0	0	8.26929	151.098	PCSK2;CHGA;RAB3C;RAB3A;ANXA1;ANXA2;STXBP1;SRI;GPHN;RPH3A;GNAO1;NCS1;ANXA6;CPE;CALM1
Rod spherule	18/75	2.03354e-08	3.93233e-07	0	0	6.10473	108.12	SLC12A5;DSCAM;IQSEC1;SLC1A2;SLC1A3;IRS2;GRIK2;GPHN;GRM5;DLG2;DLG3;CNR1;PRKAR2B;DLG4;SLC17A7;BSN;RGS7;GRIA4
Sarcolemma	22/112	2.94435e-08	5.62581e-07	0	0	4.73661	82.1366	RYR2;DTNA;ANXA1;ANXA2;KCND3;KCNB1;CACNA2D1;ATP1A3;ANK2;ABCC9;ATP1A2;ATP1A1;SRI;ATP1B1;SLC8A1;RYR3;CACNB2;PPP3CA;PPP3CB;FXYD1;SCN1B;KCNJ3
Neuronal cell body membrane	2024-09-17	3.1311e-08	5.91226e-07	0	0	21.6059	373.335	SLC4A8;KCND2;KCNC1;KCNB1;KCNC2;AMIGO1;KCNB2;KCNA2;ATP2B1
Dentate gyrus mossy fiber	20/95	3.67898e-08	6.866e-07	0	0	5.16074	88.3417	NTRK2;RAB3A;UNC13A;KCNC1;LSAMP;SLC1A3;GRIK2;ATP1B2;SYN3;RPH3A;RIMS1;NEUROD2;SYNGAP1;DLG4;CAMK4;SLC17A7;BSN;SCN2A;ANKS1B;OPCML
Type III intermediate filament	86/946	4.73306e-08	8.73168e-07	0	0	1.98925	33.551	SNAP25;GSK3B;CNTFR;NCAN;SERPINE1;PEBP1;AQP4;ENO2;ICAM1;ELAVL3;GRM5;GJA1;UCHL1;CCND2;PLAU;CHL1;DPYSL2;AKT3;NEFM;NRCAM;NEFH;SPTAN1;EPHA4;MEF2C;ANXA1;RBFOX3;ANXA2;PLAUR;PRKCA;SLC6A11;LIFR;FOS;SYP;SYN1;BCAN;CLDN10;MYL6;GAN;KIT;S100A6;PLIN2;ALDOC;ITGA5;MAPT;INA;CD44;ADCYAP1R1;NFIX;SLC1A1;SLC1A2;HTT;SLC1A3;CXCR4;THY1;TXN;NDRG2;THBS1;PRDX2;GRIN2A;TMEM245;PTPRZ1;CNR1;MAP2;CCL2;HMOX1;SLC17A7;MYH10;CHGA;NT…
Paranodal junction	14/49	7.1159e-08	1.28581e-06	0	0	7.71016	126.897	CNTNAP2;CNTNAP1;HEPACAM;KCNA2;ADAM22;ANK2;ADD2;BCAN;DLG2;PTPRZ1;SCN8A;CNTN1;NRCAM;SPTAN1
Spanning component of plasma membrane	199/2798	7.13005e-08	1.28581e-06	0	0	1.57189	25.8677	ARL6IP1;ZFYVE9;SERPINE1;AQP4;GHITM;SLC4A4;ICAM1;GJA1;SCN1A;EPHA4;ENTPD3;IL1R1;SLC11A1;OMG;SLC6A11;GABRG2;TYRO3;GPM6A;ADCYAP1R1;HEPACAM;STXBP1;NEDD4L;THY1;TXN;GRIN2A;FLRT2;EPB41L1;FLRT3;TSPAN7;HMOX1;ATP6V0A1;CADM3;FZD3;CADM1;EPT1;NETO2;L1CAM;GRIN2B;GPR183;FXYD1;FXYD7;LRRN1;CALM1;CD200;ITM2C;PTPRT;RYR2;KCNC1;KCNC2;GRIK2;SLC6A1;TMEM47;EPB41L4B;CHL1;NNT;CLIC1;ANXA1;KCND2;ANXA2;KCND3;SLC2A13;FOS;SYP;A…
Dendritic microtubule	14/50	9.4321e-08	1.68206e-06	0	0	7.4956	121.253	NTRK2;STMN2;GPHN;DCLK1;GRM5;DLG2;SV2A;MAP2;PRKAR2B;MAP1A;KIF21A;KIF1A;MAPT;RAB6A
Kir2 inward rectifier potassium channel complex	22/120	1.07465e-07	1.89541e-06	0	0	4.34811	69.7702	RYR2;KCNJ6;KCNJ10;KCNC1;KCND2;KCND3;KCNB1;KCNA2;KCNA3;NEDD4L;AQP4;SLC8A1;GJA1;DLG2;DLG3;DLG4;APBA1;KCNK1;SCN3A;SCN1B;KCNH1;KCNJ3
Synaptic vesicle, resting pool	2024-07-11	2.08698e-07	3.60305e-06	0	0	33.5484	516.055	PINK1;RAB3A;SLC17A7;PIP5K1C;BSN;VAMP2;SYN1
Cell leading edge	41/343	2.08775e-07	3.60305e-06	0	0	2.65281	40.8056	NCKAP1;CNTNAP2;KCNC1;KCNC2;KCNA2;STMN2;SLC1A2;CXCR4;PDXP;WASL;LDB2;PPP1R9A;LRRC16A;AMOT;DDN;ARHGAP44;LAMP5;PAK1;SNTG1;PTK2B;PIP5K1C;WASF1;MYH10;WASF3;KCNH1;VASP;BCAS3;CDKL5;ANXA2;MTSS1L;TSC1;ATP2B1;GABRG2;APC;JMY;S100A6;AAK1;AMPH;TLN2;ITGA5;PAFAH1B1
Presynaptic cytoskeleton	26/167	2.37689e-07	4.05841e-06	0	0	3.5781	54.5743	NLGN3;GRIA2;RAB3A;NRXN1;LRRC4;CABP1;GRIK2;GPHN;RIMS2;RIMS1;PCLO;KIF3A;SLC17A7;BSN;WASF1;RGS7;GRIA4;UNC13A;CADM1;IQSEC1;SYP;SYN1;SYNJ1;APC;DLG4;MADD
Presynaptic active zone cytoplasmic component	26/168	2.68107e-07	4.48241e-06	0	0	3.55272	53.7593	NLGN3;GRIA2;RAB3A;NRXN1;LRRC4;CABP1;GRIK2;GPHN;RIMS2;RIMS1;PCLO;KIF3A;SLC17A7;BSN;WASF1;RGS7;GRIA4;UNC13A;CADM1;IQSEC1;SYP;SYN1;SYNJ1;APC;DLG4;MADD
Cytoskeleton of presynaptic active zone	26/168	2.68107e-07	4.48241e-06	0	0	3.55272	53.7593	NLGN3;GRIA2;RAB3A;NRXN1;LRRC4;CABP1;GRIK2;GPHN;RIMS2;RIMS1;PCLO;KIF3A;SLC17A7;BSN;WASF1;RGS7;GRIA4;UNC13A;CADM1;IQSEC1;SYP;SYN1;SYNJ1;APC;DLG4;MADD
Main axon	14/55	3.46691e-07	5.73649e-06	0	0	6.57976	97.8729	CNTNAP2;CNTNAP1;DAGLA;KCNC2;KCNA2;SLC1A2;DNM1;DLG2;DLG4;SCN8A;NRCAM;SCN2A;SCN1B;KCNH1
Glutamate decarboxylase complex	17/82	4.85136e-07	7.94534e-06	0	0	5.04868	73.4019	GRIA2;RBFOX3;NCAN;GAD1;VPS13A;GAD2;ABAT;SLC6A11;SYP;FOS;SLC6A1;GPHN;SYN1;NRGN;CHL1;TSPAN7;SLC17A7
Chloride channel complex	13/49	5.40309e-07	8.75956e-06	0	0	6.95313	100.341	GABRA2;GABRB2;GABRA1;GABRB1;GABRA4;GABRA3;GABRG2;GABRG1;GLRA3;GLRB;FXYD1;CLIC1;GABRD
Cell body membrane	2024-08-17	6.07263e-07	9.55546e-06	0	0	17.0532	244.105	KCND2;KCNC1;KCNB1;KCNC2;AMIGO1;KCNB2;KCNA2;ATP2B1
GABA receptor complex	2024-08-17	6.07263e-07	9.55546e-06	0	0	17.0532	244.105	GABRA2;GABRB2;GABRA1;GABRB1;GABRA4;GABRA3;GABRD;GABRG1
GABA-A receptor complex	2024-08-17	6.07263e-07	9.55546e-06	0	0	17.0532	244.105	GABRA2;GABRA1;GABRB1;GABRA4;GABRA3;GABRD;GABRG2;GABRG1
Cone cell pedicle	16/75	6.97143e-07	1.08632e-05	0	0	5.23125	74.1596	SLC12A5;IQSEC1;PRKCA;GRIK2;CABP1;ATP2B1;GPHN;DLG2;DLG3;CNR1;PRKAR2B;DLG4;SLC17A7;BSN;RGS7;GRIA4
Transport vesicle membrane	23/146	9.40961e-07	1.45216e-05	0	0	3.62074	50.2427	CHGA;GABRA2;SYT4;RAB3A;SYT2;SVOP;SYT1;GAD2;SYP;SYN3;SYN1;NRGN;RPH3A;SCAMP5;SV2B;SV2A;CPE;VAMP1;SCG3;AMPH;SLC17A7;CNIH2;VAMP2
Perinuclear region of cytoplasm	60/626	9.90721e-07	1.51439e-05	0	0	2.08352	28.8044	CYFIP2;ARF3;RAB3C;SNAP25;GSK3B;STMN2;MLC1;ATP2A2;FMN2;RYR3;NCS1;ANXA6;PRKACB;CLIC1;KCNH1;PPP1R16B;ANXA2;USP2;MAGI2;LMTK2;PRKCA;TSC1;SLC39A12;ACSL3;S100A6;RAPGEF2;CDH13;VAMP2;DGKI;PAFAH1B1;CABP1;NDRG2;FAM168B;RASD1;PRKAR2B;HMOX1;PTK2B;GBP2;ATP9A;DYNC1I1;CHGA;SYT4;NDFIP2;NDFIP1;OSBPL6;MAGEE1;RHBDD2;PDE2A;GAD2;MT3;PUM2;EHD3;PINK1;KCNS1;KCNS2;TRIM37;APBA1;SERINC3;ITM2C;CDK5R1
Inward rectifier potassium channel complex	20/117	1.28607e-06	1.9473e-05	0	0	3.98562	54.0607	RYR2;KCNJ6;KCNJ10;KCND2;KCND3;KCNB1;KCNA2;KCNA3;AQP4;SLC8A1;GJA1;DLG2;DLG3;DLG4;APBA1;KCNK1;SCN3A;SCN1B;KCNH1;KCNJ3
Dendritic filopodium	16/79	1.45762e-06	2.18642e-05	0	0	4.89807	65.8237	MAP2K4;NTRK2;KCNC1;KCND2;KALRN;GRIN2B;SYN1;PUM2;DPP6;DLG2;DLG3;DLG4;APBA1;CD44;SCN1A;PAFAH1B1
Plasma membrane receptor complex	23/153	2.16401e-06	3.21596e-05	0	0	3.4245	44.6677	CHRNB2;CNTFR;GRIA2;GABBR2;GABBR1;GRIK2;GRIN2B;GRIN1;OLFM2;GRIN2A;OLFM3;ACVR1C;DLG3;DLG4;PTK2B;STXBP5;ITGA5;CNIH2;CACNG2;KCNK1;CACNG3;GRIA3;GRIA4
Thorny excrescence	2024-09-26	2.67716e-06	3.90622e-05	0	0	10.1627	130.395	GRIA2;SLC12A5;UNC13A;CADM1;DLG4;GRIK2;CARTPT;GRIN2B;GRIN1
AMPA glutamate receptor complex	2024-09-26	2.67716e-06	3.90622e-05	0	0	10.1627	130.395	GRIA2;OLFM2;OLFM3;DLG3;DLG4;CACNG2;CNIH2;CACNG3;GRIA4
cation-transporting ATPase complex	2024-07-15	3.41068e-06	4.89383e-05	0	0	16.7707	211.119	FXYD1;ATP2A2;ATP1A3;ATP1A2;ATP1A1;ATP1B2;ATP1B1
HCN channel complex	16/84	3.41501e-06	4.89383e-05	0	0	4.53672	57.1052	GABBR2;GABBR1;GAD1;KCNA2;OXR1;GRM5;PEX5L;LPHN1;KIT;AAK1;C16ORF45;KCNQ5;HCN2;KCNH1;SCN1A;HCN1
Syntrophin complex	20/126	4.21378e-06	5.98506e-05	0	0	3.64548	45.1207	EPHA4;DTNA;KCNJ10;MAGEE1;MAST3;MAGI2;CAMK2A;MLC1;AQP4;PPP1R9A;DRP2;PDZD2;DLG2;DLG3;SNTG1;DLG4;LRRC7;ANXA6;APBA1;CALM1
Sodium channel complex	2024-07-16	5.80196e-06	8.12668e-05	0	0	14.9065	179.732	SCN8A;SCN3B;SCN2A;SCN3A;SCN1B;SCN1A;SCN2B
INA complex	1951-12-01	5.82285e-06	8.12668e-05	0	0	5.91762	71.3293	PPP3CA;KCND2;KCND3;KCNB1;SCN8A;SNAI1;PRKCA;SCN3A;ACACA;ELAVL3;SCN1A;ADD2
sub-surface cisterna	2024-09-29	7.49374e-06	0.000103685	0	0	8.63691	101.928	RYR2;RBFOX3;ERBB4;CHL1;KCNB1;CAMK4;CALM1;GRIN2B;RYR3
trans-synaptic protein complex	2024-07-17	9.43828e-06	0.000129474	0	0	13.4151	155.223	LGI1;NLGN3;NLGN4X;LGI3;NRXN1;ADAM23;ADAM22
Hypolemmal cisterna	2024-09-30	1.02331e-05	0.000138018	0	0	8.22519	94.5065	RYR2;RBFOX3;ERBB4;CHL1;KCNB1;CAMK4;CALM1;GRIN2B;RYR3
Dendritic shaft	2024-09-30	1.02331e-05	0.000138018	0	0	8.22519	94.5065	NSF;GSK3B;SYNGAP1;SLC12A5;DLG3;PRKAR2B;HTR2A;CNIH2;SLC8A1
Mitochondrial permeability transition pore complex	32/284	1.5098e-05	0.000201936	0	0	2.46475	27.3611	GSK3B;SHC3;HSPA4L;SLC1A2;TXN;HTR2A;HK2;GRIN2A;UCHL1;GRM5;CNR1;BTBD2;CKMT1B;HMOX1;SLC17A7;DRD1;MAP2K4;NTRK2;SLC38A1;KCNJ6;RBFOX3;GAD1;GAD2;SYP;FOS;GRIN2B;MAPK10;PINK1;GSTA4;UBE2K;SLC25A4;XPR1
Presynaptic density	13/65	1.60939e-05	0.000213476	0	0	4.80964	53.0844	NLGN3;RAB3A;UNC13A;CADM1;NRXN1;SYP;SNAP91;RIMS1;GRM5;MYL6;FXYD1;BSN;LPHN3
Dystrobrevin complex	14/75	1.75987e-05	0.000231524	0	0	4.4178	48.3647	KCNJ10;DTNA;MAGEE1;MLC1;AQP4;ADD2;DRP2;GNAO1;DLG2;DLG3;KIF5C;PRKAR2B;CNTN1;APBA1
T-tubule	1940-10-01	1.97187e-05	0.000257304	0	0	6.40081	69.346	CACNB2;PPP3CB;CACNA2D1;ATP1A2;ANK2;SRI;ATP1A1;SLC8A1;SCN1B;KCNJ3
Tubulin complex	65/766	2.03585e-05	0.000263511	0	0	1.81881	19.6469	SNAP25;GSK3B;GDA;STMN2;ELAVL4;PEBP1;ENO2;GPHN;ICAM1;ELAVL3;GJA1;UCHL1;CHL1;KIF5C;DPYSL2;NEFM;KIF21A;KIF1A;NEFH;YWHAG;ANXA1;KCNH5;RBFOX3;ANXA2;DSCAM;SLC39A12;FOS;SYP;CKAP5;SYN1;POU3F3;MAP1A;KIT;EEF1A2;S100A6;MAPT;INA;CD44;PAFAH1B1;STAU2;HTT;CXCR4;THY1;TXN;EFNA5;CAMSAP2;PRDX2;RELN;MAP2;KIF3A;SV2A;PTK2B;CLASP1;CHGA;GSTM3;NTRK2;PRNP;NTRK3;GAD1;GAD2;DCLK1;IL8;DLG4;TUBGCP4;CALM1
Cholinergic synapse	17/107	2.14792e-05	0.000275792	0	0	3.64145	39.1399	ZFP106;CHRM3;GABRA1;UNC13A;SYT2;VPS13A;SYP;RPH3A;DRP2;STX1B;EHD3;DLG2;DLG4;SACS;DLGAP1;SLC17A7;GRIA3
Leading edge membrane	19/129	2.1819e-05	0.000277933	0	0	3.33316	35.7739	VASP;NCKAP1;CDKL5;KCNC1;KCNC2;KCNA2;SLC1A2;PDXP;ATP2B1;GABRG2;DDN;ARHGAP44;LAMP5;PAK1;APC;SNTG1;AMPH;PIP5K1C;KCNH1
Neuron projection membrane	1934-09-01	3.13282e-05	0.00039592	0	0	6.9077	71.6397	LAMP5;CNTNAP2;KCNC1;KCNC2;SLC1A2;ATP2B1;GABRG2;DDN;KCNH1
Membrane region	34/329	5.00997e-05	0.000628203	0	0	2.23658	22.1455	ADCYAP1R1;KCNA3;MLC1;LRP4;ADCY2;FAIM2;ATP1A2;THY1;ADCY1;HTR2A;ATP1A1;EFNA5;ICAM1;GJA1;PRKAR2B;CNR1;HMOX1;TNR;PTK2B;RFTN2;PRNP;KCND2;SGIP1;ANK2;OCRL;AP2B1;ATP2B1;ATP1B1;SNAP91;NECAP1;SYNJ1;CNTN1;AAK1;CDH13
Septate junction	1954-11-01	6.00036e-05	0.000746557	0	0	4.91386	47.7681	NLGN3;GNAO1;SLC4A8;CNTNAP1;DLG2;CADM1;HEPACAM;DLG4;ATP1A3;ATP1A2;ADD2
sodium:potassium-exchanging ATPase complex	2024-05-10	6.25443e-05	0.000772181	0	0	19.1309	185.18	FXYD1;ATP1A3;ATP1A2;ATP1A1;ATP1B1
Dendritic branch point	2024-07-22	6.6438e-05	0.000813992	0	0	8.94107	86.0063	NSF;SYT1;DLG4;MAP2;GAD1;MAPT;GRIA4
nucleotide-excision repair factor 3 complex	1965-12-01	7.7596e-05	0.000943496	0	0	4.35126	41.1803	LGI1;EPHA4;FZD3;NEGR1;RASGRF2;DPYSL2;ADAM23;NEFM;NPTX1;DRD1;NEFH;GRIA3
Calcium channel complex	1956-11-01	8.51988e-05	0.00102815	0	0	4.69497	43.9943	RYR2;CACNB2;CACNB4;CACNA2D1;CCDC109B;CACNA2D3;CACNA1A;CACNG2;CACNA1E;CACNG3;RYR3
Phospholamban complex	22/179	8.79974e-05	0.001054	0	0	2.70564	25.2658	CHGA;RYR2;KCND2;KCND3;ATP2A2;ATP2B2;ACSL3;SRI;ATP2B1;SLC8A1;CAMKK2;GJA1;RGS2;PPP3R1;PAK1;GNAQ;FXYD1;MAPT;CALM1;KCNK1;PRKACB;KCNJ3
Postsynaptic cytoskeleton	2024-07-23	9.14072e-05	0.00107874	0	0	8.38181	77.9524	RELN;DLG4;PRKAR2B;MAGI2;GRIN2B;GPHN;DDN
ATPase complex	2024-07-23	9.14072e-05	0.00107874	0	0	8.38181	77.9524	FXYD1;ATP2A2;ATP1A3;ATP1A2;ATP1A1;ATP1B2;ATP1B1
Cytoplasmic region	29/272	0.000101227	0.00118591	0	0	2.31035	21.2509	GRIK2;FMN2;WASL;CABP1;FRY;AP3M2;UCHL1;PCLO;NELF;PTK2B;KIF1B;STXBP6;KIF1A;BSN;SPTAN1;MYH10;CLASP1;CAP2;MAP2K4;NDFIP1;CDKL5;ANXA2;USP2;MTSS1L;TSC1;ARHGAP32;DLG4;LANCL2;PAFAH1B1
Dense core granule membrane	2024-05-11	0.000109948	0.00126955	0	0	15.9416	145.316	RPH3A;SV2A;STXBP1;SYP;SYN1
clathrin-sculpted vesicle	2024-05-11	0.000109948	0.00126955	0	0	15.9416	145.316	SYT1;GAD1;GAD2;SLC17A7;VAMP2
Axonal growth cone	2024-06-17	0.000117032	0.00134169	0	0	10.4423	94.5345	GPM6A;EPHA4;OLFM1;FLRT3;NRXN1;L1CAM
Microvesicle	32/317	0.000128086	0.00145799	0	0	2.17553	19.4988	ARF3;SNAP25;RAB3A;CXCR4;THY1;SV2B;SV2A;NCS1;SLC17A7;SH3GL2;CHGA;GABRA1;SYT4;PRNP;NDFIP1;SVOP;ANXA2;SYT1;GAD1;PLAUR;GAD2;SYP;SYN1;ALDH6A1;IL8;KIT;ZNF238;TNIK;CD200;VAMP2;CD44;ITM2C
Sarcoplasmic reticulum	1959-11-01	0.000139672	0.00157868	0	0	4.40084	39.0628	CAMK2B;RYR2;RASD1;CACNA2D1;ITPR1;ATP2A2;TMEM38A;SRI;THBS1;CAMK2G;RYR3
Cytosolic creatine kinase complex	2024-06-18	0.000168158	0.00188737	0	0	9.57157	83.1828	CKMT1A;CKMT1B;CKB;MT3;RYR3;SLC8A1
Neurosecretory vesicle	1951-10-01	0.000180555	0.00201244	0	0	4.6808	40.3461	RPH3A;NSF;CHGA;SYT2;MAP2;STXBP1;CADPS;KIF1A;SYP;VAMP2
clathrin-sculpted gamma-aminobutyric acid transport vesicle	2024-04-07	0.000191069	0.00210045	0	0	25.4849	218.224	SYT1;GAD1;GAD2;VAMP2
clathrin-sculpted gamma-aminobutyric acid transport vesicle membrane	2024-04-07	0.000191069	0.00210045	0	0	25.4849	218.224	SYT1;GAD1;GAD2;VAMP2
voltage-gated calcium channel complex	1934-08-01	0.000212612	0.00232137	0	0	5.89775	49.8716	CACNB2;CACNB4;CACNA2D1;CACNA2D3;CACNA1A;CACNG2;CACNA1E;CACNG3
clathrin-coated vesicle membrane	1972-12-01	0.000214758	0.00232896	0	0	3.84219	32.4511	RAB3A;NECAP1;SYT1;SGIP1;GAD1;CLVS2;GAD2;SLC17A7;AP2B1;SH3GL2;VAMP2;NRGN
Membrane microdomain	27/257	0.000220379	0.00235198	0	0	2.26948	19.1094	ADCYAP1R1;KCNA3;MLC1;LRP4;ADCY2;FAIM2;ATP1A2;THY1;ADCY1;HTR2A;ATP1A1;EFNA5;ICAM1;GJA1;PRKAR2B;CNR1;HMOX1;TNR;PTK2B;RFTN2;PRNP;KCND2;ANK2;ATP2B1;ATP1B1;CNTN1;CDH13
Membrane raft	27/257	0.000220379	0.00235198	0	0	2.26948	19.1094	ADCYAP1R1;KCNA3;MLC1;LRP4;ADCY2;FAIM2;ATP1A2;THY1;ADCY1;HTR2A;ATP1A1;EFNA5;ICAM1;GJA1;PRKAR2B;CNR1;HMOX1;TNR;PTK2B;RFTN2;PRNP;KCND2;ANK2;ATP2B1;ATP1B1;CNTN1;CDH13
Glial filament	1962-11-01	0.000221277	0.00235198	0	0	4.14131	34.8536	CHGA;CHRM3;ANXA2;RBFOX3;MAP2;ATP2B3;SLC6A11;SYP;SLC6A1;NEFH;YWHAG
Glutamate dehydrogenase complex	25/231	0.00023553	0.00248701	0	0	2.34437	19.5841	SLC1A2;SNAR-F;SLC1A3;ABAT;HK2;GLS;PRDX2;NNT;DPYSL2;CKMT1B;CKB;CLIC1;IDH3A;GOT1;CKMT1A;GAD1;GOT2;GAD2;ATP2B3;ALDH6A1;ALDOC;TRIM37;ACO2;TOX;PFKM
Protein complex	233/3800	0.000260996	0.0027379	0	0	1.31795	10.8744	CNTFR;NCKAP1;ARL6IP1;ABAT;ENO2;GJA1;DPYSL2;PPP4R4;KIF21A;BTRC;KIFAP3;PRKACB;ATXN7L3;SCN1B;SCN1A;MEF2C;ATP6V1G2;CACNA2D1;CACNA2D3;GPR37L1;ATG13;GABRG2;GABRG1;STX1B;MYL6;HIST2H3A;MAP1A;KCNQ5;KCTD16;ADCYAP1R1;STXBP1;MED12L;GRIN2A;PPP3R1;TESPA1;PRKAR2B;MAP2;STXBP5;STXBP6;SCN3B;SCN3A;MAP9;ATP6V0A1;CREBBP;DTNA;MAGEE1;GRIN2B;SMARCA2;PEX5L;FXYD1;SCN2A;CPEB3;CDK14;SCN2B;GABRB2;RYR2;GABRB1;KCNC1;KCNC2;GRIK…
Recycling endosome	17/131	0.000282261	0.00294175	0	0	2.87118	23.4653	RNF11;MLC1;LMTK2;SORL1;ARHGAP44;LAMP5;SCAMP5;NISCH;EHD3;RAP2A;SLC9A6;SLC9A7;TNIK;TUBGCP4;KCNK1;ATP9A;DYNC1I1
Microtubule bundle	15/110	0.000369117	0.00382215	0	0	3.03694	24.0052	DYNC1H1;GSK3A;RTN1;KCNJ10;DYNLT1;DCLK1;APC;MAP2;DPYSL2;MAP1A;TYRO3;NRCAM;MAPT;CLASP1;CDK5R1
SNARE complex	1946-09-01	0.000384099	0.00395178	0	0	4.66442	36.6838	SNAP25;NAPB;STX1B;SYT1;VAMP1;STXBP5;NAPG;VAMP2;STXBP5L
Sarcoplasm	1966-11-01	0.000389869	0.00398561	0	0	3.83931	30.1374	CAMK2B;RYR2;RASD1;CACNA2D1;ITPR1;ATP2A2;TMEM38A;SRI;THBS1;CAMK2G;RYR3
G-protein coupled receptor complex	52/641	0.000401208	0.00407556	0	0	1.71839	13.4396	ARF3;CHRM3;GSK3B;GPR26;RASGRF1;PEBP1;HTR2A;UNC80;RGS4;RGS5;RGS2;GRM5;MFSD4;BAI3;RGS7;UNC13A;ARRDC3;FOS;GPR37L1;DNM1;LPHN1;RGS7BP;PLCB1;LPHN3;GPR125;ADCYAP1R1;C5AR1;ITPR1;CXCR4;RASD1;KIF3A;CNR1;NCDN;DRD1;GPR158;KCNJ3;OPCML;GABBR2;GABBR1;GPR12;GPR98;AP2B1;EFR3B;REEP1;GNAO1;MAPK10;IL8;DLG4;GPR183;GNAQ;CALM1;UNC79
Axon collateral	16/124	0.000449729	0.00453972	0	0	2.85042	21.9678	NTRK2;NTRK3;GAD1;OMG;SLC6A11;CARTPT;SYP;ADCY1;EFNA5;L1CAM;ADCY8;GPHN;GRM5;VAMP1;SLC17A7;SLIT2
Intercalated disc	1947-09-01	0.000454302	0.00455722	0	0	4.54143	34.9542	PAK1;GJA1;TMEM65;ATP1A2;ANK2;ATP1A1;ATP1B1;SLC8A1;SCN1B
Clathrin complex	38/430	0.000483068	0.00481568	0	0	1.8792	14.3483	ARF3;RNF11;ZFYVE9;NEDD4L;WASL;ICAM1;GJA1;PAK1;ERBB4;CLVS2;PIP5K1C;SH3GL2;NSF;PRNP;ANXA2;SYT1;SGIP1;COPZ2;OCRL;SYP;AP2B1;CKAP5;SNAP91;DNM1;MAPK10;PEX5L;NECAP1;SLC9A6;SYNJ1;VSNL1;DNAJC6;MADD;AAK1;C16ORF45;AMPH;CALM1;VAMP2;CD44
Cell surface	56/715	0.000577414	0.00572067	0	0	1.65471	12.3391	PTPRT;CNTNAP2;KCNC1;CLSTN3;CLSTN1;AQP4;SLC6A1;ICAM1;AMOT;PLAU;RSPO2;NPTN;TNR;NRCAM;BSN;KCNH1;PPFIA2;CHRNB2;EPHA4;ANXA1;KCNH5;ANXA2;IL1R1;MMP16;KIT;VAMP1;CDH13;ITGA5;GPR125;CD44;ASTN1;NLGN3;ADCYAP1R1;NRXN1;C5AR1;SLC1A2;LRP4;CXCR4;SLC1A3;THY1;EFNA5;THBS1;GRIN2A;SLIT2;MYH10;KCNJ3;PRNP;FZD3;NLGN4X;GPR98;GOT2;L1CAM;GRIN2B;GRIN1;LRFN5;LRFN1
Glutaminase complex	1980-12-01	0.000584313	0.00575351	0	0	3.38874	25.2294	SLC38A1;ATCAY;GOT1;SLC1A1;SLC1A2;SLC1A3;SLC17A7;FOS;SLC6A1;NDRG2;HK2;GLS
Podocyte primary projection	2024-04-09	0.000634547	0.00617241	0	0	15.2893	112.569	EHD3;DPYSL2;MAPT;DDN
Juxtaparanode region of axon	2024-04-09	0.000634547	0.00617241	0	0	15.2893	112.569	CNTNAP2;DLG2;DLG4;KCNA2
Pick body	1960-10-01	0.000709929	0.00686407	0	0	3.83644	27.8155	CHGA;GSK3A;UCHL1;SYNJ1;DPYSL2;HTT;ATP2B3;MAPT;PLCB1;UBQLN2
clathrin-coated vesicle	17/142	0.000727063	0.00698764	0	0	2.61699	18.9117	RAB3A;SYT1;SGIP1;GAD1;GAD2;OCRL;AP2B1;SNAP91;NRGN;NECAP1;AAK1;CLVS2;SLC17A7;STEAP2;SH3GL2;VAMP2;ASTN1
ATPase dependent transmembrane transport complex	2024-06-23	0.000737971	0.00705025	0	0	6.75463	48.7117	FXYD1;ATP2A2;ATP1A2;ATP1A1;ATP1B2;ATP1B1
Endocytic vesicle membrane	17/143	0.000787678	0.00748061	0	0	2.59609	18.5527	CAMK2B;GRIA2;SGIP1;SLC11A1;CAMK2A;OCRL;WASL;AP2B1;DLG4;CLVS2;CACNG2;CACNG3;CAMK2G;SH3GL2;GRIA3;GRIA4;ATP6V0A1
Cell projection cytoplasm	1951-09-01	0.000848461	0.00801047	0	0	4.10805	29.0525	AP3M2;MAP2K4;UCHL1;CDKL5;DLG4;KIF1B;GRIK2;KIF1A;PAFAH1B1
NMDA selective glutamate receptor complex	2024-04-10	0.00101588	0.00953505	0	0	12.7404	87.8071	GRIN2A;PTK2B;GRIN2B;GRIN1
Mitochondrial outer membrane	18/160	0.00107392	0.0100212	0	0	2.43949	16.6774	PPP1R15A;CYB5B;ATF2;EPHA4;CYB5A;ACSL1;MTX3;ACSL6;TOMM34;ACSL3;BRI3BP;MT3;GDAP1;HK2;GJA1;PINK1;VAMP1;WASF1
Cell hair	2024-03-05	0.00114831	0.0105316	0	0	28.6432	193.899	CHL1;SYP;ENO2
Neurofilament	2024-03-05	0.00114831	0.0105316	0	0	28.6432	193.899	NEFM;INA;NEFH
Chromaffin granule	2024-03-05	0.00114831	0.0105316	0	0	28.6432	193.899	CHGA;SYT2;SYT1
Plasma membrane raft	1975-11-01	0.00118245	0.0107831	0	0	3.29784	22.228	ADCYAP1R1;KCND2;MLC1;CDH13;LRP4;HMOX1;ATP1A2;HTR2A;ATP1A1;ATP1B1;EFNA5
Rhabdomere	1954-09-01	0.00129761	0.0117665	0	0	3.83357	25.4826	GNAQ;MADD;ELAVL4;AMPH;RAB6A;CALM1;ELAVL2;ELAVL3;PAFAH1B1
Caveola	1966-10-01	0.00151726	0.0136467	0	0	3.42431	22.2267	ADCYAP1R1;MLC1;CDH13;LRP4;HMOX1;ATP1A2;HTR2A;ATP1A1;ATP1B1;EFNA5
piccolo-bassoon transport vesicle	2024-05-18	0.00152196	0.0136467	0	0	7.35495	47.7171	EPHA4;PCLO;NCS1;SLC17A7;BSN
nitric-oxide synthase complex	23/236	0.00172239	0.015358	0	0	2.08088	13.2428	ABCD2;DTNA;ARHGEF12;RBFOX3;GADD45B;SLC11A1;GAD1;HSPA4L;AQP4;SYP;FOS;GRIN2B;ICAM1;GRIN1;ELAVL3;UCHL1;DLG2;MAP2;DLG4;KIT;HMOX1;CCL2;CALM1
Cell cortex	22/223	0.00183903	0.0163074	0	0	2.10842	13.2799	NDFIP1;ANXA2;USP2;MTSS1L;TSC1;FMN2;WASL;CABP1;FRY;ARHGAP32;PCLO;NELF;DLG4;LANCL2;PTK2B;STXBP6;BSN;SPTAN1;MYH10;CLASP1;PAFAH1B1;CAP2
Granular vesicle	1968-10-01	0.00191163	0.0168538	0	0	3.30588	20.6941	RPH3A;CHGA;UCHL1;RAB3A;SYT2;KCND3;CADPS;SCG5;SYP;VAMP2
Organelle outer membrane	19/182	0.00192165	0.0168538	0	0	2.24306	14.0294	PPP1R15A;CYB5B;ATF2;EPHA4;CYB5A;ACSL1;MTX3;ACSL6;TOMM34;ACSL3;BRI3BP;MT3;GDAP1;HK2;SYNE1;GJA1;PINK1;VAMP1;WASF1
Neurofibrillary tangle	15/130	0.00210862	0.0183932	0	0	2.50613	15.442	DPP10;RTN3;GSK3B;GSK3A;HTT;SYP;TTBK2;MAPK10;UCHL1;MAP2;DPYSL2;NEFM;MAPT;PAK3;NEFH
Cell projection membrane	26/284	0.00218403	0.0187569	0	0	1.94334	11.9061	PHLPP2;NCKAP1;CNTNAP2;NDRG4;KCNC1;KCNC2;KCNA2;SLC1A2;PDXP;DDN;LAMP5;PAK1;SNTG1;PIP5K1C;BBS7;DRD1;KCNH1;VASP;CDKL5;PLAUR;ATP2B1;GABRG2;EHD3;APC;NAPEPLD;KCNK1
Apical dendrite	2024-04-12	0.00220998	0.0187569	0	0	9.55433	58.4225	NELF;SLC4A10;PTK2B;CPEB3
Axolemma	2024-04-12	0.00220998	0.0187569	0	0	9.55433	58.4225	CNTNAP2;KCNC2;SLC1A2;KCNH1
Synapse associated extracellular matrix	2024-03-06	0.00221136	0.0187569	0	0	19.0945	116.746	BCAN;NCAN;TNR
Intrinsic component of synaptic vesicle membrane	2024-03-06	0.00221136	0.0187569	0	0	19.0945	116.746	GABRA2;SYT4;SYP
Golgi apparatus part	64/892	0.00222776	0.0187569	0	0	1.50402	9.18468	ARF3;SNAP25;ATP8A2;SLC35B4;CLSTN3;NCAN;CLSTN1;NRGN;SCAMP5;GJA1;MAN1A2;NDST3;B3GALT1;SH3GL2;NSF;SRGN;RBFOX1;COPZ2;OCRL;ZDHHC17;TMEM130;CIT;BCAN;WBSCR17;MMP16;SLC9A7;CHST1;AMPH;B4GALT6;STEAP2;VAMP2;ST6GALNAC5;CAMK1G;RTN3;PARM1;GALNTL1;ATL1;TMEM59L;HMP19;ZDHHC21;CABP1;VCPIP1;FUT9;CLVS2;GPC5;RAB6A;GBP2;RAB6B;ATP9A;SYT4;NDFIP2;NDFIP1;ABCA5;RHBDD2;ST8SIA3;GAD2;AP2B1;NMNAT2;SORL1;ARHGAP32;NBEA;PI4KA;CNI…
Lateral loop	1981-11-01	0.00223213	0.0187569	0	0	3.01421	18.4012	CNTNAP1;PTPRZ1;GAN;HSPB8;SCN8A;MAGI2;KCNA2;KIF1B;SCN2A;GDAP1;CD200
Ryanodine receptor complex	18/172	0.00242791	0.0202958	0	0	2.24797	13.5344	RYR2;ITPR1;ATP2A2;ANK2;SRI;SLC8A1;RYR3;GJA1;GRM5;CNR1;FXYD1;SACS;TMEM38A;DRD1;CALM1;PLCB1;CLIC1;TRPM3
Sarcoplasmic reticulum membrane	1938-07-01	0.00244806	0.0203582	0	0	4.32268	25.9899	CAMK2B;RYR2;ATP2A2;SRI;TMEM38A;CAMK2G;RYR3
Presynaptic periactive zone	2024-05-20	0.00253452	0.0209686	0	0	6.37362	38.0999	NSF;SYT1;AMPH;SYN3;SNAP91
Outer membrane	19/187	0.00261773	0.0215459	0	0	2.17573	12.9357	PPP1R15A;CYB5B;ATF2;EPHA4;CYB5A;ACSL1;SLC11A1;MTX3;ACSL6;TOMM34;ACSL3;BRI3BP;MT3;HK2;SYNE1;GJA1;PINK1;VAMP1;WASF1
Dendritic growth cone	2024-06-29	0.00268894	0.0220191	0	0	4.99097	29.5396	FRMPD4;MAP2;CTNND2;STMN2;HTR2A;SYN1
Dendritic knob	1949-08-01	0.00272576	0.0222073	0	0	3.73708	22.0675	SLC12A5;VSNL1;NCS1;ENC1;NEFM;ATP2B2;GRIK2;CALM1
Cortical endoplasmic reticulum	1972-10-01	0.00294767	0.0237739	0	0	3.09194	18.0159	NSF;REEP1;RTN1;REEP5;DNAJC6;KCNB1;ATL1;ATP2B2;SLC8A1;DNM1
Cortical cytoskeleton	1972-10-01	0.00294767	0.0237739	0	0	3.09194	18.0159	PCLO;NELF;DLG4;LANCL2;MTSS1L;WASL;BSN;SPTAN1;CLASP1;CAP2
Vacuole	80/1180	0.00316535	0.0254019	0	0	1.41826	8.16279	CNTNAP2;RNF11;ATP8A2;RAB3A;ZFYVE9;NCAN;STMN2;TNFAIP3;MLC1;SCAMP5;LAMP5;ARHGAP44;GJA1;STS;SLC22A17;ANXA6;IDS;PIP4K2C;KCNH1;NSF;SRGN;EPHA4;ATP6V1G2;ANXA1;ANXA2;SLC11A1;MAGI2;ARRDC3;LMTK2;EPDR1;OCRL;TMEM150C;NISCH;BCAN;RAP2A;SLC9A6;SLC9A7;KIT;EEF1A2;RAPGEF2;TNIK;STEAP2;ASTN1;ATP6V1A;NAPB;ADCYAP1R1;PARM1;HTT;HMP19;CXCR4;ATP1A2;ATP1A1;LRRC16A;NAPG;KIAA1324;CLVS2;ATP6V1H;GPC5;PAK3;KIAA0319;ATP9A;DYNC1I…
Cortical Lewy body	2024-06-30	0.00322143	0.0257233	0	0	4.78276	27.4432	GRIA2;UCHL1;PINK1;ATP2B3;SYP;MAPT
Kinesin I complex	1940-07-01	0.00331685	0.0260452	0	0	4.06027	23.179	MAPK10;NTRK2;KCNC1;KIF5C;KIF3A;NTRK3;KIF1A
Phosphatase complex	1940-07-01	0.00331685	0.0260452	0	0	4.06027	23.179	PPP1R15A;PPP3CA;PPP3R1;PPP3CB;PPP2R2C;PPP4R4;ITPR1
Protein serine/threonine phosphatase complex	1940-07-01	0.00331685	0.0260452	0	0	4.06027	23.179	PPP1R15A;PPP3CA;PPP3R1;PPP3CB;PPP2R2C;PPP4R4;ITPR1
gamma-secretase complex	25/278	0.00332664	0.0260452	0	0	1.90408	10.8643	NOMO3;GSK3B;DOCK3;CLSTN3;CTNND2;CYP46A1;SEZ6L2;RELN;ERBB4;NOMO1;ATP9A;NOMO2;LINGO2;EPHA4;PRNP;FBXW7;KCNIP4;SORCS1;SORL1;DCLK1;SNAI1;APBA1;MAPT;APBA2;CD44
Extracellular vesicle	167/2754	0.00368565	0.0287158	0	0	1.27515	7.14504	CYFIP2;NCKAP1;AHCYL1;RAB3A;GDA;CLSTN3;SERPINE1;CLSTN1;PEBP1;ABAT;GHITM;ENO2;SLC4A4;ICAM1;RIMS2;GJA1;RUSC2;PLAU;DPYSL2;NAMPT;CKMT1B;PIP4K2C;TMEM38A;KIFAP3;PRKACB;SH3GL2;PPFIA2;NSF;SLC38A1;SLC15A2;PRKCB;CACNA2D1;EPDR1;PRKCA;LIFR;OCRL;ATP1B1;MYL6;HIST2H3A;S100A6;SPARCL1;TNIK;MXRA5;ATP6V1A;RTN3;GPM6A;NDRG3;GALNTL1;STXBP1;SLC1A1;TPRG1L;AGAP2;NEDD4L;THY1;TXN;NDRG2;KALRN;TRHDE;ACACA;PRDX2;FAM171A1;DPP6;…
Synaptic cleft	2024-03-07	0.00372658	0.0288545	0	0	14.3201	80.0818	BAI3;CDH8;GRIN1
Extracellular organelle	167/2755	0.0037394	0.0288545	0	0	1.27458	7.12339	CYFIP2;NCKAP1;AHCYL1;RAB3A;GDA;CLSTN3;SERPINE1;CLSTN1;PEBP1;ABAT;GHITM;ENO2;SLC4A4;ICAM1;RIMS2;GJA1;RUSC2;PLAU;DPYSL2;NAMPT;CKMT1B;PIP4K2C;TMEM38A;KIFAP3;PRKACB;SH3GL2;PPFIA2;NSF;SLC38A1;SLC15A2;PRKCB;CACNA2D1;EPDR1;PRKCA;LIFR;OCRL;ATP1B1;MYL6;HIST2H3A;S100A6;SPARCL1;TNIK;MXRA5;ATP6V1A;RTN3;GPM6A;NDRG3;GALNTL1;STXBP1;SLC1A1;TPRG1L;AGAP2;NEDD4L;THY1;TXN;NDRG2;KALRN;TRHDE;ACACA;PRDX2;FAM171A1;DPP6;…
Hyphal tip	1999-12-01	0.00378117	0.0290372	0	0	2.64601	14.7587	NSF;ATP6V1A;DYNC1H1;PDZD2;PRKCA;TAGLN3;SERPINI1;KIF1A;SRI;CXCL2;CKAP5;PAFAH1B1
Cortical granule	13/112	0.00385292	0.0294473	0	0	2.52001	14.0086	ARF3;RAB3C;RAB3A;SYT1;GOT1;SRI;NAPG;RPH3A;PPP3R1;UCHL1;CAMK4;JMY;CALM1
cell-cell contact zone	1963-09-01	0.0038739	0.0294673	0	0	3.19312	17.733	GJA1;PAK1;TMEM65;ANK2;ATP1A2;ATP1A1;ATP1B1;SLC8A1;SCN1B
Presynaptic cytosol	2024-04-14	0.00412576	0.0312351	0	0	7.64266	41.962	NSF;ATCAY;SLC17A7;SYN1
Coated vesicle membrane	14/127	0.00442976	0.0333791	0	0	2.37828	12.8889	RAB3A;SYT1;SGIP1;GAD1;COPZ2;GAD2;AP2B1;NRGN;NECAP1;CLVS2;SLC17A7;CNIH2;SH3GL2;VAMP2
Kinesin complex	1953-08-01	0.00449644	0.0337233	0	0	3.40418	18.3978	KIF5C;KIF3A;KIF1B;KIF21A;KIF1A;KIF3C;KIFAP3;PAFAH1B1
Basolateral plasma membrane	19/197	0.00465109	0.0347209	0	0	2.0524	11.0228	CA11;CHRM3;NDRG4;ANXA1;KCNJ10;CADM1;ANXA2;KCNC2;C5AR1;SLC4A10;MLC1;AQP4;ANK2;ATP1A1;ATP2B1;ATP1B1;DLG3;DLG4;ERBB4
Endocytic vesicle	22/241	0.00474589	0.0352646	0	0	1.93328	10.3439	NLGN3;CAMK2B;GRIA2;SGIP1;SLC11A1;NRXN1;CAMK2A;OCRL;WASL;AP2B1;AMOT;EHD3;DLG4;CLVS2;RAPGEF2;CACNG2;CACNG3;CAMK2G;SH3GL2;GRIA3;ATP6V0A1;GRIA4
Neuromuscular junction	1954-08-01	0.00505276	0.0373718	0	0	3.33	17.6084	EPHA4;UNC13A;SV2A;TBC1D24;LRP4;PPP1R9A;MYH10;CDK5R1
Endosome	56/790	0.00522881	0.0384965	0	0	1.47956	7.77297	CNTNAP2;RNF11;RAB3A;ATP8A2;ZFYVE9;STMN2;MLC1;SCAMP5;LAMP5;ARHGAP44;GJA1;STS;ANXA6;KCNH1;EPHA4;ANXA1;ANXA2;SLC11A1;MAGI2;ARRDC3;LMTK2;OCRL;NISCH;RAP2A;SLC9A6;SLC9A7;RAPGEF2;TNIK;STEAP2;ASTN1;ADCYAP1R1;PARM1;HTT;HMP19;CXCR4;ATP1A2;ATP1A1;LRRC16A;KIAA1324;CLVS2;PAK3;KIAA0319;ATP9A;DYNC1I1;ATP6V0A1;NTRK2;NDFIP2;NDFIP1;ABCA5;AP2B1;NMNAT2;SORL1;ARHGAP32;EHD3;TUBGCP4;KCNK1
Transforming growth factor beta1-type II receptor complex	2024-05-25	0.00706408	0.0515356	0	0	4.77895	23.6689	ATF2;SERPINE1;CCL2;PRKCA;ICAM1
Glutamate synthase complex	2024-05-25	0.00706408	0.0515356	0	0	4.77895	23.6689	SNAP25;GOT1;GOT2;SLC1A2;GLS
Contractile vacuole	1969-09-01	0.00711763	0.0516914	0	0	2.8729	14.207	NSF;ABR;SLC11A1;ITPR1;VAMP1;AMPH;CALM1;XPR1;SNAP91
Microspike	12/108	0.00759801	0.0549316	0	0	2.39681	11.6961	VASP;RASD1;RASGRF1;CHN1;PLAUR;PRKCA;WASL;PAK3;WASF1;MEG8;THBS1;WASF3
Lipid tube	2024-03-09	0.00829623	0.0597105	0	0	9.54573	45.7427	AMPH;DNM1;SH3GL2
nucleotide-excision repair factor 1 complex	2024-05-26	0.00839344	0.0598732	0	0	4.55114	21.7559	CREBBP;RBFOX3;GADD45B;SYT1;FOXG1
Basilar dendrite	2024-05-26	0.00839344	0.0598732	0	0	4.55114	21.7559	TMEM245;CNR1;DLG4;NRGN;PAFAH1B1
Anchored component of membrane	15/151	0.00858695	0.0609826	0	0	2.11679	10.0707	CNTFR;PRNP;NEGR1;OMG;PLAUR;LSAMP;GAD2;THY1;EFNA5;BCAN;CNTN1;CDH13;CNTN3;GPC5;OPCML
Dendritic tuft	2024-04-17	0.00870609	0.0610186	0	0	5.87804	27.8838	MAP2;HTR2A;BSN;GRIN2B
Glutamatergic postsynaptic density	2024-04-17	0.00870609	0.0610186	0	0	5.87804	27.8838	GRIN2A;DRD1;BSN;GPHN
Dendrite cytoplasm	2024-04-17	0.00870609	0.0610186	0	0	5.87804	27.8838	MAP2K4;CDKL5;DLG4;GRIK2
Lamellipodium	16/168	0.0100126	0.0698706	0	0	2.02058	9.30257	VASP;NCKAP1;KCNA2;STMN2;PDXP;MTSS1L;TSC1;WASL;PPP1R9A;LRRC16A;AMOT;APC;PTK2B;WASF1;MYH10;WASF3
Growth cone filopodium	1949-07-01	0.0103767	0.0720975	0	0	3.1887	14.5666	CNTNAP1;UNC13A;STXBP1;FMN2;WASL;EFNA5;DNM1
T-bar	1938-06-01	0.0106823	0.0739016	0	0	3.58556	16.2754	RIMS1;PINK1;UNC13A;CADM1;BSN;SNAP91
Lamellipodium membrane	2024-04-18	0.0107587	0.0741104	0	0	5.45789	24.7354	VASP;NCKAP1;KCNA2;PDXP
alpha,alpha-trehalose-phosphate synthase complex (UDP-forming)	2024-03-10	0.0114164	0.0779715	0	0	8.18162	36.594	SCN8A;HTT;CLIC1
Cytoproct	2024-03-10	0.0114164	0.0779715	0	0	8.18162	36.594	NSF;ANXA2;CALM1
Microtubule associated complex	14/142	0.0115842	0.0781639	0	0	2.09791	9.35272	DYNC1H1;DYNLT1;KIF5C;KIF3A;MAP2;MAP1A;KIF21A;KIF1B;KIF3C;KIF1A;MAPT;KIFAP3;DYNC1I1;PAFAH1B1
Katanin complex	1962-08-01	0.0115907	0.0781639	0	0	2.83547	12.6392	MAP2;ATL1;MAPT;CKAP5;GPHN;CLASP1;PAFAH1B1;CAMSAP2
Kinesin II complex	1962-08-01	0.0115907	0.0781639	0	0	2.83547	12.6392	KIF3A;KCNA2;KIF1A;BBS7;TLN2;KIF3C;KIFAP3;SYNE1
Recycling endosome membrane	1939-06-01	0.0121051	0.0809528	0	0	3.47672	15.3467	SCAMP5;LAMP5;RAP2A;EHD3;SLC9A6;SLC9A7
Clathrin coat	1939-06-01	0.0121051	0.0809528	0	0	3.47672	15.3467	AP3M2;NECAP1;SYNJ1;SGIP1;KCNQ5;AP2B1
Cuticular plate	1963-08-01	0.0127131	0.0846661	0	0	2.78376	12.1515	ADCYAP1R1;KCNB1;KCNA3;VAMP1;ATP2B2;SYP;CALM1;SPTAN1
Nodal receptor complex	1951-07-01	0.0128385	0.085148	0	0	3.04344	13.2551	RAP2A;ACVR1C;PTPRZ1;TNR;GPC5;NPTX1;HK2
Mating projection tip	2024-04-19	0.0130993	0.0858138	0	0	5.09376	22.0825	ARF3;PAK1;FBXW7;ITPR1
Mast cell granule	2024-04-19	0.0130993	0.0858138	0	0	5.09376	22.0825	CHGA;SRGN;ANXA1;KIT
Dendrite membrane	2024-04-19	0.0130993	0.0858138	0	0	5.09376	22.0825	LAMP5;ATP2B1;GABRG2;DDN
Synaptic vesicle, readily releasable pool	1976-09-01	0.0131554	0.0858312	0	0	2.5718	11.1382	CHGA;SNAP25;RIMS1;SYT2;SV2B;SYT1;SV2A;STXBP5;BSN
Extracellular exosome	161/2740	0.0136539	0.0880234	0	0	1.2249	5.2594	CYFIP2;NCKAP1;AHCYL1;GDA;CLSTN3;SERPINE1;CLSTN1;PEBP1;ABAT;GHITM;ENO2;SLC4A4;ICAM1;RIMS2;GJA1;RUSC2;PLAU;DPYSL2;NAMPT;CKMT1B;PIP4K2C;TMEM38A;KIFAP3;PRKACB;SH3GL2;PPFIA2;NSF;SLC38A1;SLC15A2;PRKCB;CACNA2D1;EPDR1;PRKCA;LIFR;OCRL;ATP1B1;MYL6;HIST2H3A;S100A6;SPARCL1;TNIK;MXRA5;ATP6V1A;RTN3;GPM6A;NDRG3;GALNTL1;STXBP1;SLC1A1;TPRG1L;AGAP2;NEDD4L;THY1;TXN;NDRG2;KALRN;TRHDE;ACACA;PRDX2;FAM171A1;DPP6;INPP5A…
Mesaxon	1940-06-01	0.013656	0.0880234	0	0	3.37429	14.4878	CNTNAP2;CNTNAP1;CHL1;KCNA2;MAGI2;WASL
Ensheathing process	1940-06-01	0.013656	0.0880234	0	0	3.37429	14.4878	CNTNAP2;CNTNAP1;CHL1;KCNA2;MAGI2;WASL
Secretory granule	27/344	0.0137901	0.0885323	0	0	1.639	7.02115	PCSK2;RAB3A;STXBP1;SERPINE1;ITPR1;THBS1;KLK7;RPH3A;SV2B;NCS1;STXBP5;SRGN;CHGA;SYT4;SYT2;SYT1;SLC11A1;PCDH7;VPS13A;CARTPT;STXBP5L;KIT;SCG5;VAMP1;CPE;SCG3;VAMP2
Calcineurin complex	13/131	0.0139281	0.089062	0	0	2.11212	9.02689	RYR2;NFAT5;MEF2C;THRA;CEBPD;ITPR1;ATP2A2;KSR2;PPP3CA;PPP3R1;PPP3CB;MMP16;KCNK1
Endoplasmic reticulum membrane	64/974	0.0147992	0.0942566	0	0	1.36232	5.73969	RYR2;AHCYL1;SLC35B4;ARL6IP1;CLSTN3;RASGRF2;CLSTN1;ATP2A2;FMN2;CYP46A1;RYR3;SEC61A2;GJA1;UCHL1;STS;SEC61B;TMEM38A;NOMO2;CERS6;ELOVL4;ACSL1;ELOVL2;ACSL6;PLAUR;COPZ2;ACSL3;SEZ6L;ANO5;CH25H;SLC9A6;TYRO3;NAT8L;PPP1R15A;CDS1;CAMK2B;GRIA2;RTN3;NDRG4;NBAS;RTN1;PPM1L;ATL1;KCNA2;ATL2;ITPR1;SRI;SEZ6L2;DDN;TESPA1;FLRT2;FLRT3;HMOX1;LRRC8B;DRD1;RAB6A;CAMK2G;CYB5A;OSBPL6;EPT1;MARCH6;ARHGAP32;LPCAT4;SERINC1;CNIH2
Nuclear outer membrane-endoplasmic reticulum membrane network	65/992	0.0149193	0.0946463	0	0	1.35841	5.71224	RYR2;AHCYL1;SLC35B4;ARL6IP1;CLSTN3;RASGRF2;CLSTN1;ATP2A2;FMN2;CYP46A1;RYR3;SYNE1;SEC61A2;GJA1;UCHL1;STS;SEC61B;TMEM38A;NOMO2;CERS6;ELOVL4;ACSL1;ELOVL2;ACSL6;PLAUR;COPZ2;ACSL3;SEZ6L;ANO5;CH25H;SLC9A6;TYRO3;NAT8L;PPP1R15A;CDS1;CAMK2B;GRIA2;RTN3;NDRG4;NBAS;RTN1;PPM1L;ATL1;ATL2;KCNA2;ITPR1;SRI;SEZ6L2;DDN;TESPA1;FLRT2;FLRT3;HMOX1;LRRC8B;DRD1;RAB6A;CAMK2G;CYB5A;OSBPL6;EPT1;MARCH6;ARHGAP32;LPCAT4;SERINC…
Dense core granule	2024-03-11	0.0151225	0.0951826	0	0	7.15854	30.0056	SYT1;NCS1;VPS13A
Inhibitory synapse	2024-03-11	0.0151225	0.0951826	0	0	7.15854	30.0056	GABRA2;NPTN;GAD2
Internode region of axon	1965-08-01	0.0151937	0.0952571	0	0	2.68581	11.2451	CNTNAP2;CNTNAP1;CADM3;DLG2;CADM1;SCN8A;KCNA2;NRCAM
Membrane	86/1368	0.0154135	0.0959735	0	0	1.3034	5.43848	RYR2;KCNC2;DOCK9;PEBP1;AQP4;PRPF19;ICAM1;SYNE1;KIAA1107;RNF157;EPB41L4B;AKAP11;PCLO;SIPA1L1;OPHN1;PLAU;KIF5C;DPYSL2;RB1CC1;AKT3;NCS1;TBC1D30;BTRC;KCNH1;ARHGEF12;ANXA1;SLC2A13;USP2;SLC39A10;LMTK2;UBE2QL1;ANK2;SORCS1;PRKCA;TSC1;ATG13;CKAP5;DKK3;CNKSR2;TMX4;GFOD1;LRRC7;DNAJC6;MADD;AMPH;LPPR5;PLCB1;INA;CD44;CDS1;NBAS;C5AR1;CD99L2;FAM169A;ZBTB41;NAPG;VCPIP1;PAK1;TMEM245;RELN;PDZD2;HMOX1;KIF3C;SCN3B;UB…
Secretory granule membrane	1978-09-01	0.0154275	0.0959735	0	0	2.49699	10.4164	SYT4;SYT2;SYT1;SLC11A1;PCDH7;ITPR1;VAMP1;CPE;VAMP2
UFD1-NPL4 complex	1953-07-01	0.0156941	0.0971674	0	0	2.91081	12.0928	VCPIP1;HUWE1;NEDD4L;BTRC;MARCH6;UBE2K;UBQLN2
Region of cytosol	2024-04-20	0.0157405	0.0971674	0	0	4.77515	19.8241	ATCAY;CNR1;SLC17A7;SYN1
PET complex	1992-10-01	0.0163016	0.100246	0	0	2.33534	9.61341	RGS4;PRKCB;MYCBP2;C10ORF10;TYRO3;CPE;TRIM37;ACO2;ACACA;KCNH1
Golgi membrane	47/684	0.0166969	0.101927	0	0	1.42485	5.83124	ARF3;RTN3;ATP8A2;PARM1;SLC35B4;GALNTL1;CLSTN3;ATL1;CLSTN1;TMEM59L;HMP19;ZDHHC21;CABP1;SCAMP5;GJA1;FUT9;MAN1A2;NDST3;B3GALT1;CLVS2;RAB6A;GBP2;RAB6B;SH3GL2;NSF;SRGN;SYT4;NDFIP2;NDFIP1;ABCA5;RHBDD2;ST8SIA3;COPZ2;GAD2;NMNAT2;ZDHHC17;TMEM130;ARHGAP32;WBSCR17;SLC9A7;CHST1;CNIH2;SERINC3;B4GALT6;STEAP2;ST6GALNAC5;CAMK1G
Cell cortex part	11/106	0.0167021	0.101927	0	0	2.21807	9.07682	PCLO;NELF;DLG4;LANCL2;MTSS1L;STXBP6;WASL;BSN;SPTAN1;CLASP1;CAP2
Lewy neurite	1942-06-01	0.0171632	0.104345	0	0	3.18649	12.953	UCHL1;PINK1;SYP;MAPT;SYN3;VAMP2
Axon cytoplasm	2024-05-31	0.0176655	0.106993	0	0	3.67496	14.8326	AP3M2;UCHL1;KIF1B;KIF1A;PAFAH1B1
Golgi trans cisterna	12/122	0.0188659	0.113834	0	0	2.09021	8.29896	NSF;ATP6V1A;RASD1;SYT1;S100A6;NPTN;COPZ2;SORCS1;SEZ6L2;RAB6A;SORL1;ATP6V0A1
beta-catenin destruction complex	2024-03-12	0.0194266	0.116342	0	0	6.36281	25.0766	GSK3B;GSK3A;APC
Clathrin coat of coated pit	2024-03-12	0.0194266	0.116342	0	0	6.36281	25.0766	SYNJ1;SGIP1;AP2B1
Myosin V complex	1968-08-01	0.0195458	0.116621	0	0	2.55111	10.0386	RPH3A;PCLO;NKRF;SV2A;LHX2;DLGAP1;KIF1A;CALM1
Glial cytoplasmic inclusion	1995-10-01	0.0200142	0.118973	0	0	2.25256	8.81047	GUCY1B3;GUCY1A2;ARL6IP1;RBFOX3;NPTN;ATP2B3;MAPT;INA;CP;UBQLN2
Cytoplasmic side of plasma membrane	14/153	0.0210167	0.124472	0	0	1.93076	7.45745	DTNA;ATP2A2;ATP2B1;GNAO1;RGS2;GNG3;SYNGAP1;CACNB4;DLG4;KIT;S100A6;PTK2B;PTPN4;RGS7
Cytoplasmic side of membrane	15/168	0.0211512	0.124808	0	0	1.8799	7.249	DTNA;ATP2A2;ATP2B1;GNAO1;RGS2;GNG3;SYNGAP1;CACNB4;DLG4;EEF1A2;KIT;S100A6;PTK2B;PTPN4;RGS7
Z disc	11/110	0.0214452	0.126079	0	0	2.128	8.17631	RYR2;PPP3CA;PPP3CB;PAK1;SCN8A;ANK2;SRI;SCN3B;SLC8A1;RYR3;SCN1A
Mitotic spindle pole body	2024-04-22	0.0219667	0.12804	0	0	4.24413	16.2051	TMEM63C;IDS;TUBGCP4;UBQLN2
HCN2 channel complex	2024-04-22	0.0219667	0.12804	0	0	4.24413	16.2051	PEX5L;C16ORF45;NEFH;HCN2
Septin complex	14/154	0.0220979	0.12804	0	0	1.91687	7.30763	SNAP25;FBXW7;SGIP1;STXBP1;RASGRF1;ITPR1;SLC1A3;SYP;MLLT3;CHN1;AMPH;SOCS7;UBE2K;CDK5R1
Integrin alpha5-beta1 complex	14/154	0.0220979	0.12804	0	0	1.91687	7.30763	IL1R1;KCNIP4;PLAUR;CXCR4;FOS;ARHGAP35;ICAM1;NISCH;IL8;PLAU;KIT;CCL2;ITGA5;CD44
Synaptic vesicle lumen	2024-02-05	0.0224895	0.128454	0	0	12.7169	48.2568	NSF;VAMP2
inaD signaling complex	2024-02-05	0.0224895	0.128454	0	0	12.7169	48.2568	DLG4;CALM1
Rhabdomere membrane	2024-02-05	0.0224895	0.128454	0	0	12.7169	48.2568	MADD;AMPH
Tertiary granule	2024-02-05	0.0224895	0.128454	0	0	12.7169	48.2568	SLC11A1;VAMP1
Integrin alpha3-beta1 complex	11/112	0.0241568	0.136087	0	0	2.08564	7.76523	GABBR2;RELN;IL8;PLAU;SACS;PLAUR;C16ORF45;ITGA5;THBS1;CD44;ICAM1
Fibrillary inclusion	2024-03-13	0.0243345	0.136087	0	0	5.72623	21.2779	PINK1;MAPT;TAGLN3
G-protein beta/gamma-subunit complex	2024-03-13	0.0243345	0.136087	0	0	5.72623	21.2779	PLCB1;RGS7;KCNJ3
Node of Ranvier	2024-03-13	0.0243345	0.136087	0	0	5.72623	21.2779	SCN8A;SCN2A;SCN1B
Cell cortex region	2024-03-13	0.0243345	0.136087	0	0	5.72623	21.2779	PCLO;BSN;CLASP1
Cytoplasmic dynein complex	2024-03-13	0.0243345	0.136087	0	0	5.72623	21.2779	DYNC1H1;DYNLT1;DYNC1I1
Macromolecular complex	252/4527	0.0244626	0.136328	0	0	1.1637	4.31802	CNTFR;NCKAP1;ARL6IP1;ABAT;ENO2;GJA1;DPYSL2;PPP4R4;KIF21A;BTRC;KIFAP3;PRKACB;ATXN7L3;SCN1B;SCN1A;RPS12;MEF2C;ATP6V1G2;CACNA2D1;CACNA2D3;GPR37L1;ATG13;GABRG2;GABRG1;STX1B;MYL6;HIST2H3A;MAP1A;KCNQ5;KCTD16;ADCYAP1R1;STXBP1;MED12L;GRIN2A;PPP3R1;TESPA1;PRKAR2B;MAP2;STXBP5;STXBP6;SCN3B;SCN3A;MAP9;ATP6V0A1;CREBBP;DTNA;MAGEE1;NR1D1;GRIN2B;SMARCA2;PUM2;PEX5L;FXYD1;SCN2A;CPEB3;CDK14;SCN2B;GABRB2;RYR2;GABRB1…
Cytosol	235/4201	0.0247843	0.137442	0	0	1.16768	4.31754	NCKAP1;AHCYL2;AHCYL1;CCNI;SERPINE1;MSANTD4;SOGA3;KIAA1107;DPYSL2;PPP4R4;PEG10;AKT3;FBXO3;BTRC;ATXN7L3;MEF2C;RBFOX1;RBFOX2;CACNA2D3;OMG;ANK2;PRKCA;ATG13;DKK3;BCAN;TLN2;NECAB1;STXBP1;MYCBP2;HSPA4L;TXN;ZNF25;KALRN;TTBK2;ABR;PRKAR2B;MAP2;STXBP5;PIP5K1C;C9ORF172;SCN3B;ATP6V0A1;VASP;GSTM3;GADD45B;BTBD10;SNAP91;PUM2;NAPEPLD;SNAI1;FAT3;LRRN1;SERPINI1;CDK14;RYR2;C17ORF75;KCNC2;SLC35F1;WASL;PPP3CA;EPB41L4B…
Organelle subcompartment	24/313	0.0248337	0.137442	0	0	1.5955	5.89627	NSF;SNAP25;RBFOX1;ATP8A2;ATL1;HMP19;OCRL;AP2B1;NMNAT2;SORL1;CIT;SCAMP5;REEP1;VCPIP1;NBEA;REEP5;SLC9A7;FUT9;CLVS2;AMPH;RAB6A;B4GALT6;VAMP2;ATP9A
Integrin alphav-beta3 complex	13/142	0.0254463	0.140348	0	0	1.93089	7.08867	THRB;SERPINE1;PLAUR;FOS;L1CAM;THBS1;ICAM1;PLAU;ADAM23;C16ORF45;PTK2B;ITGA5;CD44
proton-transporting V-type ATPase complex	2024-04-23	0.0255684	0.140539	0	0	4.02054	14.7409	ATP6V1A;ATP6V1G2;ATP6V1H;ATP6V0A1
Extrinsic component of membrane	20/250	0.0258609	0.141584	0	0	1.66907	6.10048	CNTFR;PRNP;DTNA;ANXA1;ANXA2;VPS13A;PLAUR;ATP2A2;RPH3A;GNAO1;EPB41L4B;GNG3;APC;EPB41L1;DLG4;S100A6;AAK1;PTK2B;ATG2B;RGS7
Cytoplasmic microtubule	1946-06-01	0.0259349	0.141584	0	0	2.86724	10.4716	BCAS3;DYNLT1;TUBG2;CLASP1;MAP9;PAFAH1B1
Side of membrane	29/397	0.0263235	0.143218	0	0	1.51542	5.51202	ATP2A2;AQP4;THY1;EFNA5;THBS1;ICAM1;AMOT;RGS2;GNG3;SYNGAP1;PTK2B;NRCAM;KCNJ3;RGS7;CHRNB2;ANXA1;DTNA;ATP2B1;GNAO1;CACNB4;DLG4;KIT;EEF1A2;S100A6;CDH13;ITGA5;PTPN4;GPR125;ASTN1
Transforming growth factor beta activated kinase 1 complex	13/143	0.0267637	0.145121	0	0	1.91594	6.93706	ATF2;MAP2K4;GADD45B;IL1R1;HSPB8;PEBP1;NLK;CAMKK2;ADAMTS4;PDP1;PAK1;IL8;SOX5
USH2 complex	2024-04-24	0.0295043	0.159442	0	0	3.81932	13.4563	GSK3B;SLC4A8;GPR98;CHML
Coated vesicle	18/224	0.0320097	0.172401	0	0	1.67589	5.76793	RAB3A;SYT1;SGIP1;GAD1;COPZ2;GAD2;OCRL;AP2B1;SNAP91;NRGN;NECAP1;CLVS2;SLC17A7;CNIH2;STEAP2;VAMP2;SH3GL2;ASTN1
Perisynaptic extracellular matrix	2024-02-06	0.0326286	0.172835	0	0	9.53715	32.6415	BCAN;TNR
Astrocyte end-foot	2024-02-06	0.0326286	0.172835	0	0	9.53715	32.6415	KCNJ10;AQP4
Cell body fiber	2024-02-06	0.0326286	0.172835	0	0	9.53715	32.6415	SACS;HTR2A
Dendritic spine head	2024-02-06	0.0326286	0.172835	0	0	9.53715	32.6415	ATP1A3;NRGN
Integral component of synaptic vesicle membrane	2024-02-06	0.0326286	0.172835	0	0	9.53715	32.6415	GABRA2;SYT4
Vacuolar membrane	40/593	0.033088	0.174692	0	0	1.39297	4.74806	ATP6V1A;NAPB;PARM1;ZFYVE9;HMP19;NAPG;SCAMP5;LAMP5;SLC22A17;KIAA1324;ANXA6;CLVS2;ATP6V1H;KIAA0319;ATP9A;KCNH1;ATP6V0A1;NSF;NTRK2;EPHA4;NDFIP2;NDFIP1;ANXA1;ATP6V1G2;ABCA5;ANXA2;SLC11A1;OCRL;AP2B1;CP;TMEM150C;ARHGAP32;EHD3;RAP2A;SLC9A6;SLC9A7;GNAQ;EEF1A2;STEAP2;ITM2C
cell-cell junction	42/628	0.0332912	0.175188	0	0	1.38067	4.69767	ADCYAP1R1;HEPACAM;DOCK9;MLC1;ATP1A2;ATP1A1;SLC8A1;AMOT;TMEM47;EPB41L4B;GJA1;PAK1;PDZD2;FLRT2;TMEM65;FLRT3;EPB41L1;SV2A;STXBP6;CLIC1;SPTAN1;SCN1B;VASP;MKL2;CADM3;ANXA1;CADM1;ANXA2;CADM2;MAGI2;ANK2;ATP1B1;CKAP5;CLDN10;APC;DLG3;KIT;PI4KA;RAPGEF2;TLN2;LPHN3;CD200
6-phosphofructokinase complex	2024-04-25	0.0337786	0.177172	0	0	3.63725	12.3227	DLG2;DLG4;PFKM;HK2
Extrinsic component of plasma membrane	12/133	0.0341437	0.178312	0	0	1.89908	6.41354	GNAO1;GNG3;DTNA;ANXA1;ANXA2;APC;DLG4;S100A6;AAK1;ATP2A2;PTK2B;RGS7
GO:0031975	19/242	0.0345514	0.178312	0	0	1.63433	5.50001	CDS1;PRNP;NBAS;ANXA1;SLC2A13;SLC39A10;FAM169A;ZBTB41;PUM2;MIB1;SYNE1;RNF157;FAM135B;TMX4;GPR183;RB1CC1;KIF3C;SCN3B;INA
Nuclear membrane	19/242	0.0345514	0.178312	0	0	1.63433	5.50001	CDS1;PRNP;NBAS;ANXA1;SLC2A13;SLC39A10;FAM169A;ZBTB41;PUM2;MIB1;SYNE1;RNF157;FAM135B;TMX4;GPR183;RB1CC1;KIF3C;SCN3B;INA
Organelle envelope	19/242	0.0345514	0.178312	0	0	1.63433	5.50001	CDS1;PRNP;NBAS;ANXA1;SLC2A13;SLC39A10;FAM169A;ZBTB41;PUM2;MIB1;SYNE1;RNF157;FAM135B;TMX4;GPR183;RB1CC1;KIF3C;SCN3B;INA
Organelle membrane	19/242	0.0345514	0.178312	0	0	1.63433	5.50001	CDS1;PRNP;NBAS;ANXA1;SLC2A13;SLC39A10;FAM169A;ZBTB41;PUM2;MIB1;SYNE1;RNF157;FAM135B;TMX4;GPR183;RB1CC1;KIF3C;SCN3B;INA
Multimerin complex	10/104	0.0348211	0.179128	0	0	2.03592	6.83567	PTPRT;PRDX2;RAP2A;PLAU;COL4A1;NPTN;TNIK;PCDH19;THBS1;ADD2
Presynaptic grid	2024-03-15	0.035956	0.183204	0	0	4.77136	15.867	GRM5;GRIK2;BSN
Rough endoplasmic reticulum membrane	2024-03-15	0.035956	0.183204	0	0	4.77136	15.867	ARL6IP1;SEC61B;NAT8L
Vacuolar proton-transporting V-type ATPase complex	2024-03-15	0.035956	0.183204	0	0	4.77136	15.867	ATP6V1G2;ATP6V1H;ATP6V0A1
Actin cortical patch	10/105	0.0368391	0.186604	0	0	2.01438	6.64987	ARHGAP44;ARF3;AAK1;NEDD4L;AMPH;ATP2B2;WASL;WASF1;ATP6V0A1;CAMKK2
Outer acrosomal membrane	1963-07-01	0.0368557	0.186604	0	0	2.38976	7.88798	GNAO1;STX1B;RAB3A;STXBP1;SNAR-F;PLCB1;CALM1
GID complex	1950-06-01	0.0372666	0.188091	0	0	2.60603	8.57295	GSK3B;AKAP11;APC;NAMPT;UBE2K;UBQLN2
GO:0098791	22/293	0.0374071	0.188208	0	0	1.55799	5.11939	NSF;SNAP25;RBFOX1;ATP8A2;ATL1;HMP19;OCRL;AP2B1;NMNAT2;SORL1;CIT;SCAMP5;VCPIP1;NBEA;SLC9A7;FUT9;CLVS2;AMPH;RAB6A;B4GALT6;VAMP2;ATP9A
Endosome membrane	28/393	0.0376392	0.188784	0	0	1.4739	4.83398	PARM1;ZFYVE9;HMP19;SCAMP5;LAMP5;KIAA1324;ANXA6;CLVS2;KIAA0319;ATP9A;KCNH1;ATP6V0A1;NTRK2;EPHA4;NDFIP2;NDFIP1;ANXA1;ABCA5;ANXA2;SLC11A1;OCRL;AP2B1;ARHGAP32;EHD3;RAP2A;SLC9A6;SLC9A7;STEAP2
Trichocyst	2024-04-26	0.0383941	0.19197	0	0	3.47174	11.3174	CHGA;ANXA2;KIAA1324;CALM1
Centrosome	23/311	0.0392459	0.19562	0	0	1.53284	4.9632	CDKL2;DYNC1H1;TMEM63C;NCAN;HSPA4L;TNFAIP3;SOGA3;NDRG2;SNAP91;FAM117B;KIAA1109;SYNJ1;PRKAR2B;LRRC7;RAPGEF2;CPE;LPPR5;TUBGCP4;KIFAP3;RAB6A;WASF1;NEFH;PAFAH1B1
Protein kinase complex	1978-08-01	0.0403479	0.20049	0	0	2.18551	7.01597	CCND2;PRKAA2;ACVR1C;PRKAR2B;RB1CC1;PRKACB;ATG13;CDK14
Sarcomere	15/183	0.0408831	0.202523	0	0	1.71069	5.46914	RYR2;TMOD2;ANK2;ABCC9;SRI;SLC8A1;RYR3;SYNE1;PPP3CA;PPP3CB;PAK1;SCN8A;SCN3B;CALM1;SCN1A
Protein complex involved in cell-matrix adhesion	16/199	0.0412694	0.203807	0	0	1.67554	5.341	PTPRT;PCDH19;THBS1;ADD2;PRDX2;FAM155A;RAP2A;RIMS3;PLAU;COL4A1;NPTN;EMILIN2;DLGAP1;TLN2;TNIK;CRYM
Contractile fiber	17/215	0.0414155	0.203901	0	0	1.64575	5.24025	RYR2;TMOD2;ANK2;ABCC9;SRI;RYR3;SLC8A1;SYNE1;PPP3CA;GJA1;PPP3CB;PAK1;SCN8A;SCN3B;CALM1;SCN1A;CDK5R1
Vesicle	74/1214	0.0423738	0.206831	0	0	1.25483	3.9668	GUCY1B3;GSK3A;ABCD2;NCAN;MAST1;UNC80;RNF157;ZFP36;NCS1;PIP4K2C;ATXN7L3;SPTAN1;YWHAG;MEF2C;FBXW7;TTC33;SLC6A15;C10ORF10;SLC39A10;RUNDC3A;ZDHHC17;MRPL50;MMP16;SLC9A6;COL4A1;RAPGEF2;KCNQ5;TAGLN3;STEAP2;PPP1R15A;PHLPP2;ATP6V1A;PRICKLE2;ITPR1;C17ORF51;PTPRZ1;BTBD3;SLIT2;RAB6A;SOCS7;ATP6V0A1;PRNP;SYT4;CA11;KLHDC3;NDFIP2;FZD3;SYT2;NEGR1;IQSEC1;CMTM4;GAD1;EPHX4;NAP1L3;SYT13;AP2B1;RANBP6;SMARCA2;OXR1;MIB1…
Prospore contractile ring	1993-09-01	0.0423752	0.206831	0	0	2.04947	6.47878	ARF3;RTN1;REEP5;FBXW7;TMEM63C;OCRL;CALM1;UBE2K;ARHGAP35
clathrin-coated pit	1965-07-01	0.0426276	0.206831	0	0	2.30711	7.27951	NECAP1;SYNJ1;SGIP1;AAK1;OCRL;AP2B1;SNAP91
Syp1 complex	2024-03-16	0.0426549	0.206831	0	0	4.4041	13.8932	NSF;SYP;VAMP2
Endoplasmic reticulum tubular network	2024-03-16	0.0426549	0.206831	0	0	4.4041	13.8932	REEP1;REEP5;ATL1
Eyespot apparatus	1979-08-01	0.0430163	0.207955	0	0	2.15462	6.7788	NUDT11;ACSL1;ITPR1;LRP4;PRKCA;SRI;ACO2;PLCB1
Endocytic patch	10/108	0.0433754	0.209062	0	0	1.95241	6.12639	ARHGAP44;ARF3;AAK1;NEDD4L;AMPH;ATP2B2;WASL;WASF1;ATP6V0A1;CAMKK2
I band	11/123	0.0436501	0.209756	0	0	1.8797	5.88638	RYR2;PPP3CA;PPP3CB;PAK1;SCN8A;ANK2;SRI;SCN3B;SLC8A1;RYR3;SCN1A
SCAR complex	2024-02-07	0.0441895	0.209835	0	0	7.62932	23.7979	NCKAP1;WASF1
Unconventional myosin complex	2024-02-07	0.0441895	0.209835	0	0	7.62932	23.7979	MYL6;MYO9A
AP-2 adaptor complex	2024-02-07	0.0441895	0.209835	0	0	7.62932	23.7979	SGIP1;AP2B1
Guanylate cyclase complex, soluble	2024-02-07	0.0441895	0.209835	0	0	7.62932	23.7979	GUCY1B3;GUCY1A2
Macropinosome	1994-09-01	0.0448805	0.212487	0	0	2.02525	6.28589	ARF3;PAK1;ANXA2;RB1CC1;SLC11A1;C16ORF45;OCRL;LRRC16A;ATG13
serine/threonine protein kinase complex	1966-07-01	0.0457207	0.214932	0	0	2.26789	6.99689	CCND2;ACVR1C;PRKAR2B;RB1CC1;PRKACB;ATG13;CDK14
Taste receptor complex	1980-08-01	0.0457986	0.214932	0	0	2.12458	6.55114	REEP1;SNAP25;UCHL1;SV2B;REEP5;CHL1;SV2A;SCN3A
Coated membrane	1980-08-01	0.0457986	0.214932	0	0	2.12458	6.55114	AP3M2;NECAP1;SYNJ1;SGIP1;COPZ2;KCNQ5;AP2B1;DNM1
Early endosome	22/300	0.0464464	0.217337	0	0	1.51819	4.66002	EPHA4;CNTNAP2;RNF11;ANXA1;PARM1;ANXA2;ZFYVE9;ARRDC3;MLC1;CXCR4;LMTK2;OCRL;SORL1;NISCH;LAMP5;GJA1;SLC9A6;CLVS2;STEAP2;KIAA0319;ATP9A;KCNH1
Actin cytoskeleton-regulatory complex	2024-04-28	0.048652	0.226543	0	0	3.18209	9.61967	CAMK2B;VASP;PPP1R9A;ARHGAP35
Membrane coat	1981-08-01	0.0486962	0.226543	0	0	2.09536	6.33252	AP3M2;NECAP1;SYNJ1;SGIP1;COPZ2;KCNQ5;AP2B1;DNM1
Porosome	2024-03-17	0.0499297	0.23161	0	0	4.0893	12.2562	NSF;SYT1;SPTAN1
Uniplex complex	1941-05-01	0.0519807	0.24043	0	0	2.65274	7.84383	SLC24A2;RASD1;EFHA2;CCDC109B;SNAR-F
Integrin alphav-beta5 complex	1968-07-01	0.0523287	0.241343	0	0	2.1933	6.47069	ARF3;PLAU;SERPINE1;PLAUR;C16ORF45;L1CAM;CD44
Pinosome	1997-09-01	0.0529827	0.24366	0	0	1.9559	5.74603	ARF3;PAK1;ANXA2;SLC11A1;RB1CC1;C16ORF45;OCRL;LRRC16A;ATG13
Early endosome membrane	10/112	0.0532567	0.24422	0	0	1.87545	5.49999	LAMP5;EPHA4;ANXA1;SLC9A6;ZFYVE9;CLVS2;OCRL;KIAA0319;ATP9A;KCNH1
Spindle pole body	15/190	0.0535867	0.245033	0	0	1.64165	4.80422	NCOA1;DYNC1H1;FBXW7;TMEM63C;EPT1;L1CAM;CKAP5;CAMKK1;ERBB4;EEF1A2;FXYD1;IDS;TUBGCP4;CALM1;UBQLN2
skein-like inclusion	2024-04-29	0.0542925	0.247556	0	0	3.05465	8.89931	SLC1A2;NEFH;INA;UBQLN2
SMAD3 protein complex	1955-06-01	0.0553127	0.251493	0	0	2.33949	6.77225	PPM1A;OLFM2;ACVR1C;MMP16;ZFYVE9;SERPINE1
Astral microtubule	10/113	0.0559416	0.253633	0	0	1.85714	5.35497	DYNC1H1;DYNLT1;APC;DPYSL2;PTK2B;FMN2;UBE2K;CLASP1;PAFAH1B1;CAMKK2
1-alkyl-2-acetylglycerophosphocholine esterase complex	1942-05-01	0.0566858	0.254856	0	0	2.5809	7.40779	RELN;CCND2;CCL2;CP;PAFAH1B1
Mossy fiber rosette	2024-02-08	0.0570052	0.254856	0	0	6.35743	18.2116	DLG4;SYN1
Multivesicular body membrane	2024-02-08	0.0570052	0.254856	0	0	6.35743	18.2116	NDFIP2;HMP19
proton-transporting V-type ATPase, V1 domain	2024-02-08	0.0570052	0.254856	0	0	6.35743	18.2116	ATP6V1A;ATP6V1H
Astrocyte projection	2024-02-08	0.0570052	0.254856	0	0	6.35743	18.2116	PINK1;MT3
Phagolysosome membrane	2024-03-18	0.0577639	0.257531	0	0	3.81648	10.8823	SLC11A1;GPR83;MAPT
Weibel-Palade body	1999-09-01	0.0588826	0.261791	0	0	1.91223	5.41585	NSF;ARF3;GABRA1;IL8;ANXA2;FUT9;SERPINE1;STXBP5;ICAM1
Microbody membrane	1956-06-01	0.0594566	0.263613	0	0	2.29258	6.47083	ABCD2;PEX5L;ACSL1;TMEM35;ACSL6;ACSL3
Nuclear envelope	18/242	0.0598303	0.264291	0	0	1.53974	4.33629	CDS1;PRNP;NBAS;ANXA1;SLC2A13;SLC39A10;FAM169A;ZBTB41;PUM2;MIB1;SYNE1;RNF157;TMX4;GPR183;RB1CC1;KIF3C;SCN3B;INA
C-fiber	14/177	0.0599388	0.264291	0	0	1.64438	4.628	DPP10;NTRK2;KCNJ6;NTRK3;GAD1;HTR2A;FOS;GRIN2B;UCHL1;IL8;CNR1;SCN8A;TRIM37;FGF12
ERMES complex	2024-04-30	0.0602708	0.265027	0	0	2.93701	8.24978	PINK1;VPS13A;NEDD4L;DNM1
Autosome	20/276	0.061278	0.266609	0	0	1.49748	4.18145	CYB5A;GABRB1;CDKL5;DSCAM;GABRA4;GABRA3;CD99L2;OCRL;DUSP8;MT3;DDN;SLCO1C1;STS;FLRT2;DLG3;LRFN1;TSPAN7;KIF1B;TOX;SCN1B
Amyloplast	1985-08-01	0.061461	0.266609	0	0	1.98609	5.53992	PEG10;SACS;SRI;TXN;CALM1;CP;PFKM;GLS
Cell periphery	69/1148	0.061582	0.266609	0	0	1.23374	3.4389	RYR2;KCNC2;DOCK9;PEBP1;AQP4;PRPF19;ICAM1;KIAA1107;EPB41L4B;AKAP11;PCLO;SIPA1L1;OPHN1;PLAU;KIF5C;DPYSL2;AKT3;NCS1;TBC1D30;BTRC;KCNH1;ARHGEF12;ANXA1;USP2;LMTK2;UBE2QL1;ANK2;SORCS1;PRKCA;TSC1;ATG13;CKAP5;DKK3;CNKSR2;GFOD1;LRRC7;DNAJC6;MADD;AMPH;LPPR5;PLCB1;CD44;C5AR1;CD99L2;NAPG;VCPIP1;PAK1;TMEM245;RELN;PDZD2;HMOX1;UBQLN2;CAP2;HN1L;VASP;SYT4;CMTM4;ATP2B3;ATP2B1;L1CAM;SORL1;MYO9A;MIB1;NELL2;FABP5;JMY…
Plasma membrane	69/1148	0.061582	0.266609	0	0	1.23374	3.4389	RYR2;KCNC2;DOCK9;PEBP1;AQP4;PRPF19;ICAM1;KIAA1107;EPB41L4B;AKAP11;PCLO;SIPA1L1;OPHN1;PLAU;KIF5C;DPYSL2;AKT3;NCS1;TBC1D30;BTRC;KCNH1;ARHGEF12;ANXA1;USP2;LMTK2;UBE2QL1;ANK2;SORCS1;PRKCA;TSC1;ATG13;CKAP5;DKK3;CNKSR2;GFOD1;LRRC7;DNAJC6;MADD;AMPH;LPPR5;PLCB1;CD44;C5AR1;CD99L2;NAPG;VCPIP1;PAK1;TMEM245;RELN;PDZD2;HMOX1;UBQLN2;CAP2;HN1L;VASP;SYT4;CMTM4;ATP2B3;ATP2B1;L1CAM;SORL1;MYO9A;MIB1;NELL2;FABP5;JMY…
Spindle microtubule	1943-05-01	0.0616274	0.266609	0	0	2.51285	7.00244	TUBG2;CALM1;CLASP1;MAP9;PAFAH1B1
Acidocalcisome	1943-05-01	0.0616274	0.266609	0	0	2.51285	7.00244	PPP3R1;C5AR1;MYCBP2;KIT;TOX
Endoplasmic reticulum part	69/1149	0.0624619	0.269493	0	0	1.23253	3.41804	RYR2;AHCYL1;SLC35B4;ARL6IP1;CLSTN3;RASGRF2;CLSTN1;ATP2A2;FMN2;CYP46A1;RYR3;SEC61A2;GJA1;UCHL1;STS;C19ORF10;SEC61B;TMEM38A;NOMO2;CERS6;ELOVL4;ACSL1;ELOVL2;ACSL6;PLAUR;COPZ2;ACSL3;SEZ6L;ANO5;CH25H;SLC9A6;COL4A1;TYRO3;NAT8L;PPP1R15A;CDS1;CAMK2B;GRIA2;RTN3;NDRG4;NBAS;RTN1;PPM1L;ATL1;ATL2;KCNA2;ITPR1;SRI;SEZ6L2;THBS1;DDN;TESPA1;FLRT2;FLRT3;HMOX1;LRRC8B;DRD1;RAB6A;CAMK2G;CYB5A;OSBPL6;EPT1;MARCH6;REEP1;…
Extracellular region part	207/3766	0.0626394	0.269534	0	0	1.13553	3.14582	CYFIP2;CNTFR;NCKAP1;AHCYL1;SERPINE1;ABAT;GHITM;SOGA3;ENO2;SLC4A4;ICAM1;GJA1;RUSC2;DPYSL2;NAMPT;CKMT1B;PIP4K2C;KIFAP3;PRKACB;PRKCB;CACNA2D1;PRKCA;DKK3;BCAN;MYL6;HIST2H3A;SPARCL1;MXRA5;GPM6A;GALNTL1;STXBP1;TPRG1L;AGAP2;NEDD4L;THY1;TXN;KALRN;KLK7;TTBK2;PRDX2;FAM171A1;INPP5A;FLRT2;PRKAR2B;FLRT3;HMOX1;ATP6V0A1;VASP;GSTM3;CADM1;SPHKAP;HSPA12A;CP;ALDH6A1;NAPEPLD;SERPINI1;CALM1;ITM2C;ARF3;PCSK2;GABRB2;RY…
Microtubule minus-end	1971-07-01	0.0633114	0.271697	0	0	2.09016	5.76818	DYNC1H1;DYNLT1;KIF1A;NCDN;RAB6A;PAFAH1B1;CAMSAP2
IgE immunoglobulin complex	1957-06-01	0.0637803	0.272254	0	0	2.24751	6.18584	DYNLT1;KIT;NPTN;TNFAIP3;CCL2;GHITM
Peroxisomal membrane	1957-06-01	0.0637803	0.272254	0	0	2.24751	6.18584	ABCD2;PEX5L;ACSL1;TMEM35;ACSL6;ACSL3
trans-Golgi network	15/196	0.066456	0.282712	0	0	1.58673	4.30196	SNAP25;RBFOX1;ATP8A2;OCRL;AP2B1;NMNAT2;SORL1;SCAMP5;NBEA;SLC9A7;CLVS2;AMPH;RAB6A;VAMP2;ATP9A
Pericellular basket	1931-04-01	0.0665827	0.282712	0	0	2.82808	7.66214	NTRK3;KCNA2;GAD2;CARTPT
Vacuolar part	44/700	0.0685489	0.290293	0	0	1.28986	3.45709	ATP6V1A;NAPB;PARM1;ZFYVE9;NCAN;HMP19;NAPG;SCAMP5;LAMP5;SLC22A17;KIAA1324;ANXA6;CLVS2;IDS;ATP6V1H;GPC5;KIAA0319;ATP9A;KCNH1;ATP6V0A1;NSF;NTRK2;EPHA4;NDFIP2;NDFIP1;ANXA1;ATP6V1G2;ABCA5;ANXA2;SLC11A1;OCRL;AP2B1;CP;TMEM150C;BCAN;ARHGAP32;EHD3;RAP2A;SLC9A6;SLC9A7;GNAQ;EEF1A2;STEAP2;ITM2C
Apical part of cell	24/348	0.0688139	0.290648	0	0	1.42049	3.80172	ATP6V1A;CNTFR;FZD3;AHCYL1;ANXA1;KCNC2;SLC1A1;C5AR1;MLC1;ANK2;ATP2B2;THY1;ATP1B2;ATP1A1;ATP2B1;ATP1B1;SLC25A27;EPB41L4B;GJA1;CHL1;RAPGEF2;TNIK;KCNK1;PFKM
TSC1-TSC2 complex	12/149	0.0696009	0.293201	0	0	1.67587	4.46616	PPP1R15A;GRM5;RALGAPB;RBFOX3;RB1CC1;AKT3;MYCBP2;TSC1;SYP;EFNA5;PCDH19;CAMKK2
Neurofilament cytoskeleton	2024-02-09	0.0709221	0.295662	0	0	5.44894	14.4188	KIF1B;NEFH
Axon initial segment	2024-02-09	0.0709221	0.295662	0	0	5.44894	14.4188	SCN8A;NRCAM
Cul2-RING ubiquitin ligase complex	2024-02-09	0.0709221	0.295662	0	0	5.44894	14.4188	ZYG11B;ZER1
Dendritic spine membrane	2024-02-09	0.0709221	0.295662	0	0	5.44894	14.4188	ATP2B1;DDN
Contractile fiber part	15/198	0.0711692	0.295924	0	0	1.56922	4.14696	RYR2;TMOD2;ANK2;ABCC9;SRI;RYR3;SLC8A1;SYNE1;PPP3CA;PPP3CB;PAK1;SCN8A;SCN3B;CALM1;SCN1A
Apical plasma membrane	20/282	0.0727858	0.301864	0	0	1.46271	3.83265	ATP6V1A;CNTFR;FZD3;AHCYL1;ANXA1;KCNC2;SLC1A1;MLC1;ANK2;ATP2B2;THY1;ATP1B2;ATP1A1;ATP2B1;ATP1B1;GJA1;RAPGEF2;TNIK;KCNK1;PFKM
Fumarate reductase complex	1932-04-01	0.0732231	0.302894	0	0	2.72693	7.12887	CYB5A;NNT;ACO2;IDH3A
Calprotectin complex	10/119	0.0739074	0.304939	0	0	1.75436	4.56999	NDRG4;IL8;SLC11A1;GOT2;CCL2;SCG3;CNTN3;ATP1A2;CXCL2;ICAM1
Interphotoreceptor matrix	2024-03-20	0.0750323	0.307997	0	0	3.36713	8.72032	CHL1;VPS13A;CD44
Endoplasmic reticulum subcompartment	2024-03-20	0.0750323	0.307997	0	0	3.36713	8.72032	REEP1;REEP5;ATL1
Microtubule organizing center	27/405	0.0778073	0.31798	0	0	1.37002	3.49836	TMEM63C;NCAN;HSPA4L;TNFAIP3;SLC35F1;SOGA3;NDRG2;FAM117B;KIAA1109;PRKAR2B;RAB6A;WASF1;KIFAP3;NEFH;CDKL2;CYB5B;DYNC1H1;NTRK3;LMTK2;SNAP91;SYNJ1;LRRC7;RAPGEF2;CPE;TUBGCP4;LPPR5;PAFAH1B1
Omegasome	1946-05-01	0.0778605	0.31798	0	0	2.32862	5.94458	CYB5A;RB1CC1;AMPH;EFNA5;ATG13
Ruffle	12/152	0.0782108	0.3186	0	0	1.6397	4.17852	PAK1;CDKL5;ANXA2;APC;SNTG1;S100A6;PDXP;MTSS1L;TLN2;PIP5K1C;ITGA5;AMOT
Z chromosome	1990-08-01	0.0801124	0.32552	0	0	1.8645	4.7066	THRA;NOVA1;GPR98;SLC35F1;ANK2;PAK3;SH3GL2;NRGN
Septin ring	1961-06-01	0.0828709	0.335878	0	0	2.08361	5.18918	KCNJ6;FBXW7;FOXG1;ITPR1;AMPH;TOX
Golgi-associated vesicle membrane	1947-05-01	0.0837345	0.337673	0	0	2.27305	5.63741	GJA1;PI4KA;COPZ2;ZDHHC17;NRGN
Lateral plasma membrane	1947-05-01	0.0837345	0.337673	0	0	2.27305	5.63741	GJA1;FZD3;ANXA1;APC;KCNB1
Invadopodium	2024-02-10	0.0857985	0.345129	0	0	4.76757	11.708	PAK1;PLAUR
Spine apparatus	9/107	0.0865799	0.347402	0	0	1.75539	4.29489	ABR;PRNP;CA10;GOT1;DLG3;DLG4;CLSTN1;GLS;KCNH1
Efflux pump complex	17/238	0.0879507	0.351455	0	0	1.47267	3.58004	MBD5;SLC15A2;HLF;SLC11A1;GHITM;PDS5B;ATP2B1;CYP46A1;RND1;SLCO1C1;PPP3R1;TMEM245;STS;RALGAPB;SERINC1;CALM1;CD44
Cdc42 GTPase complex	1962-06-01	0.0880885	0.351455	0	0	2.0463	4.97131	PAK1;KIF3A;WASL;SLIT2;ARHGAP35;AMOT
Perineuronal net	1992-08-01	0.0884183	0.351455	0	0	1.81991	4.41452	BCAN;RELN;PTPRZ1;NCAN;TNR;EPDR1;SLC17A7;GPHN
Cytoskeleton	64/1082	0.0884659	0.351455	0	0	1.21052	2.93568	SNAP25;WDR47;DENND5B;DOCK9;NCAN;TNFAIP3;SLC35F1;FAIM2;SOGA3;KIAA1109;MFSD6;PCLO;SIPA1L1;ENSA;KIFAP3;NEFH;SPTAN1;YWHAG;CDKL2;ZYG11B;LMTK2;OCRL;LRRC7;DOK6;RAPGEF2;ZNF238;LPPR5;INA;PAFAH1B1;GRAMD1B;TMEM63C;HSPA4L;ADAM22;CD99L2;NDRG2;FAM117B;ACACA;TTBK2;CAMSAP2;NUAK1;ACVR1C;PRKAR2B;KIF3A;ADAM23;ATP6V1H;CAMTA2;KIF3C;RAB6A;WASF1;MYH10;CYB5B;DYNC1H1;CA11;SPRYD3;NEGR1;NTRK3;SMARCA2;SNAP91;POU6F1;NELL2;SY…
S100A9 complex	22/324	0.0892719	0.353334	0	0	1.39575	3.37223	GPM6A;ARNT2;CADM3;DGKE;KLF12;ANXA1;ANXA2;GOT2;SLC39A10;CXCL2;THBS1;KLK7;CACNB2;SOCS3;NEUROD2;CAMKV;IL8;SCRN1;S100A6;NPTN;CCL2;TNIK
Myofibril	15/205	0.0893792	0.353334	0	0	1.51084	3.64848	RYR2;TMOD2;ANK2;ABCC9;SRI;RYR3;SLC8A1;SYNE1;PPP3CA;PPP3CB;PAK1;SCN8A;SCN3B;CALM1;SCN1A
Extracellular region	239/4434	0.0896296	0.353397	0	0	1.11145	2.6809	CYFIP2;CNTFR;NCKAP1;AHCYL1;SERPINE1;ABAT;GHITM;SOGA3;ENO2;SLC4A4;ICAM1;GJA1;RUSC2;DPYSL2;NAMPT;CKMT1B;PIP4K2C;KIFAP3;PRKACB;SCN1B;PRKCB;IL1R1;CACNA2D1;PRKCA;DKK3;BCAN;MYL6;HIST2H3A;SPARCL1;MXRA5;GPM6A;GALNTL1;STXBP1;TPRG1L;AGAP2;NEDD4L;THY1;TXN;KALRN;KLK7;TTBK2;PRDX2;FAM171A1;INPP5A;FLRT2;PRKAR2B;FLRT3;HMOX1;ATP6V0A1;VASP;GSTM3;NDFIP1;CADM1;SPHKAP;HSPA12A;CP;ALDH6A1;NAPEPLD;SERPINI1;CALM1;ITM2C;A…
Cortical actin cytoskeleton	1948-05-01	0.0898354	0.353397	0	0	2.22008	5.34988	LANCL2;MTSS1L;WASL;SPTAN1;CAP2
DRM complex	11/140	0.0913335	0.358411	0	0	1.63052	3.90223	PRNP;ANXA2;HSPB8;NCS1;SCG5;ANXA6;CDH13;APBA1;CARTPT;THY1;SRI
Glucose transporter complex	26/395	0.091999	0.360142	0	0	1.35071	3.22277	ARF3;RAB3C;GSK3B;GSK3A;CEBPD;SERPINE1;SLC1A1;IRS2;AQP4;ACACA;HK2;CAMKK2;RBM3;SOCS3;GJA1;NAMPT;HMOX1;CLIC1;NSF;SLC2A13;GOT2;FOS;ATP1B2;IL8;PFKM;VAMP2
Mitochondrial inner membrane peptidase complex	16/223	0.0928395	0.362548	0	0	1.47938	3.51632	GUCY1A2;CA10;STAU2;GDA;ATP2B3;SLC6A11;PGM2L1;PURB;PCLO;GNAL;MAN1A2;AKT3;C16ORF45;SERINC1;WASF1;CLIC1
GCH1 complex	12/157	0.094001	0.364639	0	0	1.58274	3.7423	UCHL1;PINK1;GNAL;KCNS1;ATL1;SLC1A1;CACNA1A;ATP1A3;DLGAP1;HTR2A;LRRC16A;ANO3
oncostatin-M receptor complex	2024-03-22	0.0942836	0.364639	0	0	3.01238	7.11357	SOCS3;PDZD2;LIFR
Sensory dendrite	2024-03-22	0.0942836	0.364639	0	0	3.01238	7.11357	LAMP5;CHL1;FXYD1
Herring body	2024-03-22	0.0942836	0.364639	0	0	3.01238	7.11357	SYP;TXN;GRIN1
PAS complex	1949-05-01	0.0961597	0.371001	0	0	2.1695	5.08043	GABBR2;NUAK1;GABBR1;PLAU;CARTPT
Ciliary pocket	9/110	0.0986726	0.378874	0	0	1.70298	3.94401	EHD3;DYNLT1;CNR1;ELOVL2;MAGI2;AP2B1;KIFAP3;TMSB10;GRIA3
ATPase inhibitor complex	9/110	0.0986726	0.378874	0	0	1.70298	3.94401	ITPR1;MLC1;SNAR-F;SCG3;ATP1A1;CALM1;SLC8A1;VAMP2;ATP6V0A1
Golgi-associated vesicle	1979-07-01	0.0989464	0.379019	0	0	1.85713	4.29587	GJA1;PI4KA;COPZ2;OCRL;ZDHHC17;STEAP2;NRGN
Luminal surveillance complex	2024-02-11	0.101504	0.386596	0	0	4.23762	9.6942	CNR1;CARTPT
Mitochondrial prohibitin complex	2024-02-11	0.101504	0.386596	0	0	4.23762	9.6942	PPP1R9A;PLEKHM3
GO:0000805	21/312	0.101647	0.386596	0	0	1.38207	3.15975	NLGN3;GABBR2;CDKL5;NLGN4X;SLC41A2;GABRA3;VPS13A;OCRL;AFF2;CNKSR2;KIAA1109;STS;SLC6A8;OPHN1;SLC9A6;DLG3;SLC9A7;TSPAN7;NRCAM;CHML;CLIC1
Dendritic lamellar body	9/111	0.102909	0.38955	0	0	1.6862	3.83425	VSNL1;CLSTN1;CAMK2A;CARTPT;SERPINI1;SYP;MAPT;CNTNAP5;NRGN
Bicellular tight junction	9/111	0.102909	0.38955	0	0	1.6862	3.83425	VASP;EPB41L4B;CLDN10;ADCYAP1R1;DLG3;APC;MAGI2;RAPGEF2;AMOT
Neuronal ribonucleoprotein granule	2024-03-23	0.104591	0.393823	0	0	2.86161	6.46065	ELAVL4;HTT;GRIA4
Clathrin adaptor complex	2024-03-23	0.104591	0.393823	0	0	2.86161	6.46065	AP3M2;SGIP1;AP2B1
BAX complex	42/689	0.104774	0.393823	0	0	1.24635	2.81171	PPP1R15A;GSK3B;CSRNP3;SERPINE1;ITPR1;CXCR4;FAIM2;GHITM;TXN;ATP1A1;NDRG2;HK2;ICAM1;PRDX2;SOCS3;RGS5;GJA1;GRIN2A;CCND2;CNR1;HMOX1;CCL2;NPTX1;MAP2K4;NTRK2;PRNP;CREBBP;RBFOX3;GADD45B;NTRK3;PLAUR;PRKCA;FOS;GRIN2B;DKK3;MAPK10;PINK1;REEP5;IL8;KIT;SNAI1;CD44
Peroxisome	10/128	0.106939	0.40084	0	0	1.61978	3.621	PEX5L;ABCD2;AKAP11;ACSL1;TMEM35;ACSL6;TRIM37;ACSL3;KIAA0430;CRYM
Late endosome	15/211	0.10714	0.40084	0	0	1.46412	3.27029	NDFIP2;PARM1;ABCA5;ANXA2;SLC11A1;MAGI2;HTT;CXCR4;HMP19;NMNAT2;GJA1;SLC9A6;KIAA1324;ANXA6;RAPGEF2
pyrophosphate-dependent phosphofructokinase complex	1951-05-01	0.109462	0.408573	0	0	2.07496	4.59018	DOCK3;NNT;CLIC1;PFKM;HK2
External side of plasma membrane	15/212	0.110295	0.410726	0	0	1.45662	3.21125	CHRNB2;ANXA1;AQP4;THY1;EFNA5;THBS1;ICAM1;AMOT;KIT;CDH13;NRCAM;ITGA5;GPR125;ASTN1;KCNJ3
RNA nuclear export complex	1937-04-01	0.111101	0.41277	0	0	2.31315	5.08273	CREBBP;MYCBP2;HTT;NEDD4L
Lewy body-like hyaline inclusion	2024-03-24	0.115318	0.427447	0	0	2.7252	5.88661	PRDX2;HECW1;YWHAG
Endosomal part	27/424	0.116444	0.430627	0	0	1.30312	2.80216	PARM1;ZFYVE9;HMP19;SCAMP5;LAMP5;KIAA1324;ANXA6;CLVS2;KIAA0319;ATP9A;KCNH1;ATP6V0A1;EPHA4;NDFIP2;NDFIP1;ANXA1;ABCA5;ANXA2;SLC11A1;OCRL;AP2B1;ARHGAP32;EHD3;RAP2A;SLC9A6;SLC9A7;STEAP2
C bouton	2024-02-12	0.11792	0.431119	0	0	3.81365	8.15264	NTRK2;ERBB4
G-protein coupled receptor heterodimeric complex	2024-02-12	0.11792	0.431119	0	0	3.81365	8.15264	KIT;TOX
G-protein coupled receptor homodimeric complex	2024-02-12	0.11792	0.431119	0	0	3.81365	8.15264	HTR2A;DRD1
Zymogen granule	2024-02-12	0.11792	0.431119	0	0	3.81365	8.15264	SRGN;VAMP2
Filopodium tip	2024-02-12	0.11792	0.431119	0	0	3.81365	8.15264	FZD3;UBE2K
Bunina body	1938-04-01	0.11955	0.436086	0	0	2.245	4.76843	SORCS1;SYP;MAPT;SORL1
Occluding junction	9/115	0.120869	0.439896	0	0	1.62222	3.42784	VASP;EPB41L4B;CLDN10;ADCYAP1R1;DLG3;APC;MAGI2;RAPGEF2;AMOT
Cytoskeletal part	52/883	0.121212	0.440147	0	0	1.20196	2.53639	SNAP25;WDR47;DENND5B;DOCK9;NCAN;TNFAIP3;SLC35F1;SOGA3;KIAA1109;MFSD6;SIPA1L1;ENSA;KIFAP3;NEFH;SPTAN1;YWHAG;CDKL2;LMTK2;OCRL;LRRC7;RAPGEF2;ZNF238;LPPR5;PAFAH1B1;TMEM63C;HSPA4L;NDRG2;FAM117B;ACACA;TTBK2;CAMSAP2;NUAK1;ACVR1C;PRKAR2B;ADAM23;ATP6V1H;CAMTA2;RAB6A;WASF1;MYH10;CYB5B;DYNC1H1;CA11;SPRYD3;NEGR1;NTRK3;SNAP91;POU6F1;SYNJ1;CPE;TUBGCP4;UBE2K
CKM complex	11/148	0.121729	0.441027	0	0	1.53466	3.23193	MYL6;CKMT1A;CKMT1B;ATP1A3;LRRN1;ABCC9;CKB;PNMA2;NDRG2;ANO5;SLC8A1
plastid-encoded plastid RNA polymerase complex A	8/100	0.12639	0.456024	0	0	1.66096	3.43549	MAPK10;GOT1;NEGR1;C5AR1;GRIK2;SCN2A;GRIA3;GRIA4
DnaB helicase complex	2024-03-25	0.126436	0.456024	0	0	2.60119	5.3793	NPTN;TXN;MAPT
clathrin-coated endocytic vesicle membrane	1939-04-01	0.128266	0.461587	0	0	2.18074	4.47847	SGIP1;CLVS2;AP2B1;SH3GL2
IgE B cell receptor complex	1954-05-01	0.130978	0.470289	0	0	1.94761	3.95897	KIT;NPTN;TNFAIP3;CCL2;GHITM
RNA polymerase II transcription repressor complex	11/151	0.134426	0.479553	0	0	1.50153	3.01319	PRNP;ANXA2;HSPB8;NCS1;SCG5;ANXA6;CDH13;APBA1;CARTPT;THY1;SRI
New mitotic spindle pole body	2024-02-13	0.134935	0.479553	0	0	3.46678	6.94381	IDS;UBQLN2
Axonal spine	2024-02-13	0.134935	0.479553	0	0	3.46678	6.94381	UCHL1;ENO2
gamma-tubulin complex	2024-02-13	0.134935	0.479553	0	0	3.46678	6.94381	TUBG2;TUBGCP4
Golgi stack	9/118	0.135379	0.479553	0	0	1.57732	3.15414	NSF;VCPIP1;FUT9;ATL1;HMP19;OCRL;B4GALT6;SORL1;CIT
Cytoplasm	281/5321	0.135657	0.479553	0	0	1.08569	2.16879	NCKAP1;AHCYL2;AHCYL1;CCNI;SERPINE1;MSANTD4;SOGA3;KIAA1107;DPYSL2;PPP4R4;PEG10;AKT3;KIAA1467;FBXO3;BTRC;ATXN7L3;C2ORF80;MEF2C;RBFOX1;RBFOX2;SLC6A17;ACSL1;CACNA2D3;OMG;ANK2;PRKCA;ATG13;DKK3;BCAN;TLN2;NECAB1;STXBP1;MYCBP2;HSPA4L;AGAP2;CD99L2;TXN;ZNF25;KALRN;TTBK2;ABR;PRKAR2B;MAP2;HMOX1;STXBP5;PIP5K1C;C9ORF172;SCN3B;ATP6V0A1;VASP;GSTM3;GADD45B;NETO2;BTBD10;SNAP91;PUM2;ALDH6A1;NAPEPLD;SNAI1;FAT3;LRRN1…
Cytoplasmic part	281/5321	0.135657	0.479553	0	0	1.08569	2.16879	NCKAP1;AHCYL2;AHCYL1;CCNI;SERPINE1;MSANTD4;SOGA3;KIAA1107;DPYSL2;PPP4R4;PEG10;AKT3;KIAA1467;FBXO3;BTRC;ATXN7L3;C2ORF80;MEF2C;RBFOX1;RBFOX2;SLC6A17;ACSL1;CACNA2D3;OMG;ANK2;PRKCA;ATG13;DKK3;BCAN;TLN2;NECAB1;STXBP1;MYCBP2;HSPA4L;AGAP2;CD99L2;TXN;ZNF25;KALRN;TTBK2;ABR;PRKAR2B;MAP2;HMOX1;STXBP5;PIP5K1C;C9ORF172;SCN3B;ATP6V0A1;VASP;GSTM3;GADD45B;NETO2;BTBD10;SNAP91;PUM2;ALDH6A1;NAPEPLD;SNAI1;FAT3;LRRN1…
FHF complex	1970-06-01	0.135948	0.479553	0	0	1.78976	3.57143	RASD1;FGF14;SCN8A;CPE;PLIN2;FGF12
6-phosphofructo-2-kinase/fructose-2,6-biphosphatase complex	1940-04-01	0.137239	0.483046	0	0	2.12005	4.21049	SESN3;PFKM;HK2;GLS
nucleotide-excision repair factor 2 complex	2024-03-26	0.13792	0.484381	0	0	2.48796	4.92885	NKRF;HMOX1;CP
Endomembrane system	64/1119	0.140036	0.490737	0	0	1.16566	2.29152	SNAP25;C17ORF75;CCNI;SLC35F3;CTNND2;HSPB8;RASGRF1;SYNE1;KIAA1107;RNF157;NKRF;MAN1A2;RB1CC1;AKT3;KIAA1467;SEC61B;NOMO1;C2ORF80;ZYG11B;RBFOX1;ANXA1;SLC6A17;TTC33;SLC2A13;SLC39A10;LIFR;ZDHHC17;CNKSR2;TMX4;ITGA5;INA;CD44;ZFP106;CDS1;RTN3;NBAS;PRICKLE2;CD99L2;FAM169A;ZNF25;ZBTB41;PAK1;PRKAR2B;SLITRK5;HMOX1;KIF3C;SCN3B;RAB6A;BEND6;ATP6V0A1;CYB5B;PRNP;RHBDD2;CMTM4;ATP2B3;NETO2;KIAA0430;MIB1;PUM2;FAM135B…
Bcl-2 family protein complex	70/1233	0.141324	0.494171	0	0	1.15702	2.26394	GSK3B;SERPINE1;PEBP1;TNFAIP3;ATP2A2;IRS2;AQP4;FAIM2;ENO2;HK2;ICAM1;ELAVL3;RBM3;GJA1;UCHL1;CCND2;SIPA1L1;CHL1;AKT3;IER3;MAP2K4;ANXA1;RBFOX3;FBXW7;PLAUR;PRKCA;FOS;SYP;ATP1B1;DKK3;RALGAPB;KIT;MAP1A;MAPT;CD44;PPP1R15A;RTN3;SATB1;ITPR1;HTT;CXCR4;THY1;TXN;NDRG2;THBS1;SOCS3;PRDX2;GRIN2A;PAK1;CNR1;ERBB4;CCL2;HMOX1;CHGA;NTRK2;PRNP;CREBBP;CADM1;GADD45B;NTRK3;HUWE1;EPT1;GRIN2B;MAPK10;PINK1;IL8;REEP5;GSTA4;S…
Microtubule cytoskeleton	39/654	0.14264	0.496655	0	0	1.21585	2.36779	TMEM63C;DENND5B;DOCK9;NCAN;HSPA4L;TNFAIP3;SLC35F1;SOGA3;NDRG2;FAM117B;TTBK2;CAMSAP2;KIAA1109;NUAK1;ACVR1C;PRKAR2B;ENSA;ADAM23;RAB6A;WASF1;KIFAP3;NEFH;SPTAN1;CDKL2;CYB5B;DYNC1H1;CA11;NTRK3;LMTK2;OCRL;SNAP91;SYNJ1;LRRC7;RAPGEF2;CPE;ZNF238;TUBGCP4;LPPR5;PAFAH1B1
Photoreceptor outer segment	1971-06-01	0.142653	0.496655	0	0	1.76213	3.43146	PHLPP2;ATP8A2;GNAQ;NAPEPLD;OCRL;BBS7
Intermediate filament cytoskeleton	15/222	0.144845	0.503196	0	0	1.38551	2.67693	ZYG11B;GRAMD1B;ADAM22;CD99L2;FAIM2;SMARCA2;NELL2;PCLO;ACVR1C;KIF3A;DOK6;KIF3C;KIFAP3;UBE2K;INA
Mitochondrial membrane	40/674	0.145898	0.50576	0	0	1.20967	2.32843	PPP1R15A;ATF2;GHITM;MRPS30;HK2;NRGN;SLC25A27;GJA1;ATCAY;PRKAR2B;NNT;CKMT1B;SLC25A40;WASF1;SLC25A23;SLC25A44;CYB5B;CYB5A;EPHA4;ANXA1;ACSL1;CKMT1A;MTX3;GOT2;CCDC109B;ACSL6;TOMM34;PRKCA;ACSL3;BRI3BP;MT3;GDAP1;DNM1;REEP1;MRPL50;PINK1;VAMP1;NDUFS1;NAT8L;SLC25A4
Vesicle coat	1941-04-01	0.146456	0.5066	0	0	2.06265	3.9624	NECAP1;SGIP1;COPZ2;AP2B1
Intracellular canaliculus	2024-03-27	0.149741	0.516849	0	0	2.38417	4.52717	UCHL1;PLAU;L1CAM
interleukin-2 receptor complex	9/121	0.150749	0.5173	0	0	1.53483	2.90411	SATB1;NPTN;THY1;FOS;SEZ6L2;CELSR2;CD44;ICAM1;AFF2
Sporoplasm	2024-02-14	0.15245	0.5173	0	0	3.17771	5.97701	PPP3CA;C16ORF45
Nucleoplasmic reticulum	2024-02-14	0.15245	0.5173	0	0	3.17771	5.97701	RYR2;ITPR1
Actin rod	2024-02-14	0.15245	0.5173	0	0	3.17771	5.97701	HTT;PDXP
Integrin alphaX-beta2 complex	2024-02-14	0.15245	0.5173	0	0	3.17771	5.97701	IL1R1;THY1
Photoreceptor outer segment membrane	2024-02-14	0.15245	0.5173	0	0	3.17771	5.97701	PHLPP2;NAPEPLD
GO:0043657	2024-02-14	0.15245	0.5173	0	0	3.17771	5.97701	DYNLT1;PI4KA
Host	2024-02-14	0.15245	0.5173	0	0	3.17771	5.97701	DYNLT1;PI4KA
Aggresome	1957-05-01	0.154232	0.521143	0	0	1.83496	3.43008	ACVR1C;DOK6;IRS2;FAIM2;ARHGAP35
Inclusion body	1957-05-01	0.154232	0.521143	0	0	1.83496	3.43008	ACVR1C;DOK6;IRS2;FAIM2;ARHGAP35
Mitotic cohesin complex	2024-03-28	0.161872	0.544664	0	0	2.28868	4.16758	SNTG1;SYN3;SMARCA2
Somatic spine	2024-03-28	0.161872	0.544664	0	0	2.28868	4.16758	PPP3CA;CHL1;THY1
Filopodium	1990-07-01	0.162338	0.545088	0	0	1.61007	2.92723	VASP;EPHA4;GPM6A;DYNC1H1;FZD3;PPP1R9A;UBE2K
Protein tyrosine phosphatase complex	17/263	0.166594	0.558212	0	0	1.32125	2.36794	PTPRT;NCAN;NTRK3;LRRC4;GAD2;CD99L2;ARHGAP35;LRFN5;PTPRZ1;DLG4;LRRTM4;SLITRK4;PTK2B;LRRC4C;PTPN4;PLEKHM3;PPFIA2
Creatine kinase complex	15/228	0.168124	0.562164	0	0	1.34605	2.40008	DOCK3;CCNI;RALGAPA1;CKMT1A;GOT2;VPS13A;ENO2;ANO5;HK2;MYL6;COL4A1;CKMT1B;ALDOC;CKB;CLIC1
Microbody part	1991-07-01	0.168849	0.563415	0	0	1.59082	2.82967	ABCD2;PEX5L;ACSL1;TMEM35;ACSL6;ACSL3;CRYM
Root hair	12/176	0.170185	0.564975	0	0	1.39796	2.4756	NCKAP1;REEP5;DNAJC6;ATL1;ACSL6;PNMA2;L1CAM;CALM1;MEG8;XPR1;CD200;RND1
Cyclin D1-CDK6 complex	2024-02-15	0.170373	0.564975	0	0	2.93312	5.19094	PAK1;CCL2
pre-autophagosomal structure membrane	2024-02-15	0.170373	0.564975	0	0	2.93312	5.19094	RB1CC1;ATG2B
MECO complex	2024-03-29	0.174285	0.573212	0	0	2.20054	3.84448	CPE;ACACA;GLS
Iml1 complex	2024-03-29	0.174285	0.573212	0	0	2.20054	3.84448	SESN3;AKT3;EFNA5
pre-autophagosomal structure	2024-03-29	0.174285	0.573212	0	0	2.20054	3.84448	RB1CC1;ATG13;ATG2B
Heterotrimeric G-protein complex	2024-03-29	0.174285	0.573212	0	0	2.20054	3.84448	GNAO1;GNG3;RGS7
Cardiac myofibril	1944-04-01	0.175452	0.574762	0	0	1.90765	3.32004	CAMK2B;GJA1;EEF1A2;CALM1
Peroxisomal part	1992-07-01	0.175473	0.574762	0	0	1.57202	2.73574	ABCD2;PEX5L;ACSL1;TMEM35;ACSL6;ACSL3;CRYM
cullin-RING ubiquitin ligase complex	11/160	0.176537	0.577071	0	0	1.41016	2.44554	ZYG11B;KLHDC5;ZER1;CAND1;FBXW7;GAN;BTBD3;BTBD2;ENC1;KLHL24;BTRC
L-cysteine desulfurase complex	9/126	0.178171	0.580558	0	0	1.46885	2.53378	KIAA1109;GADD45B;PEG10;SNAI1;RSPO2;LANCL2;TXN;SLIT2;DCLK1
Ruffle membrane	1976-06-01	0.178327	0.580558	0	0	1.63583	2.82039	PAK1;CDKL5;APC;SNTG1;PDXP;PIP5K1C
Pyruvate kinase complex	12/178	0.179611	0.583553	0	0	1.38097	2.37108	RBM3;GSTM3;ANXA1;ANXA6;IRS2;ALDOC;ARPC5;NDRG2;TMSB10;TNPO2;INA;HK2
Lytic vacuole	31/522	0.180669	0.585804	0	0	1.2086	2.06803	ATP6V1A;NCAN;MLC1;CXCR4;TNFAIP3;NAPG;GJA1;STS;KIAA1324;ANXA6;IDS;ATP6V1H;GPC5;NSF;SRGN;CHGA;ANXA1;ABCA5;ANXA2;GOT1;SLC11A1;ARRDC3;EPDR1;AP2B1;CP;TMEM150C;BCAN;GNAQ;KIT;EEF1A2;ITM2C
Lysosome	31/523	0.183437	0.593582	0	0	1.20608	2.04537	ATP6V1A;NCAN;MLC1;CXCR4;TNFAIP3;NAPG;GJA1;STS;KIAA1324;ANXA6;IDS;ATP6V1H;GPC5;NSF;SRGN;CHGA;ANXA1;ABCA5;ANXA2;GOT1;SLC11A1;ARRDC3;EPDR1;AP2B1;CP;TMEM150C;BCAN;GNAQ;KIT;EEF1A2;ITM2C
Microbody	9/127	0.183912	0.59392	0	0	1.45632	2.46599	PEX5L;ABCD2;ACSL1;TMEM35;ACSL6;TRIM37;ACSL3;KIAA0430;CRYM
interleukin-3 receptor complex	1945-04-01	0.185524	0.596614	0	0	1.86102	3.13502	C5AR1;NPTN;VPS13A;CARTPT
platelet-derived growth factor complex	17/268	0.185752	0.596614	0	0	1.29459	2.17923	SERPINE1;SLC1A1;SORCS1;THY1;WASL;FOS;THBS1;SORL1;ARHGAP35;ICAM1;PAK1;IL8;KIT;CCL2;WASF1;CD44;WASF3
horsetail-astral microtubule array	1977-06-01	0.185861	0.596614	0	0	1.6127	2.71379	BCAN;LIFR;TRIM37;TOX;CRYM;LPHN3
Cyclin E2-CDK2 complex	2024-02-16	0.188618	0.599469	0	0	2.72347	4.54283	GSK3B;BTRC
Cytoplasmic nucleosome	2024-02-16	0.188618	0.599469	0	0	2.72347	4.54283	PLAU;PLAUR
Integrin alpha11-beta1 complex	2024-02-16	0.188618	0.599469	0	0	2.72347	4.54283	MAPK10;ACVR1C
acetylcholine-gated channel complex	2024-02-16	0.188618	0.599469	0	0	2.72347	4.54283	CHRNB2;STXBP5
proton-transporting two-sector ATPase complex, catalytic domain	2024-02-16	0.188618	0.599469	0	0	2.72347	4.54283	ATP6V1A;ATP6V1H
Apical junction complex	9/128	0.189733	0.601822	0	0	1.44401	2.40014	VASP;EPB41L4B;CLDN10;ADCYAP1R1;DLG3;APC;MAGI2;RAPGEF2;AMOT
Inner membrane complex	25/415	0.191354	0.605765	0	0	1.22618	2.02766	DGKE;HMP19;GHITM;SRI;TXN;NALCN;MED12L;SLC25A27;GJA1;STS;TMEM65;PSD2;NNT;ANXA6;WDR7;SLC25A23;CYB5A;ACSL1;ARRDC3;CCDC109B;DNM1;ANO3;SERINC1;CALM1;SLC25A4
TORC1 complex	21/342	0.191967	0.60651	0	0	1.25089	2.06451	ARF3;GSK3B;SLC38A1;GSK3A;PRKAA2;FBXW7;MYCBP2;NEDD4L;IRS2;TSC1;EFNA5;ATG13;HK2;GLS;SESN3;RB1CC1;AKT3;SH3BGRL2;PIP4K2C;DRD1;BTRC
CHRAC	14/216	0.192403	0.606693	0	0	1.32416	2.18243	MEF2C;FZD3;NFIX;SATB1;FOXG1;USP2;SMARCA2;EPM2AIP1;NFIL3;LHX2;ADAM23;ZNF238;NOMO1;OPCML
Leaflet of membrane bilayer	1946-04-01	0.195778	0.614597	0	0	1.81661	2.96249	SNAP25;CACNA1A;ATP1A3;ATP1A2
Extrinsic component of cytoplasmic side of plasma membrane	1995-07-01	0.195987	0.614597	0	0	1.51819	2.4742	GNAO1;GNG3;DTNA;DLG4;S100A6;PTK2B;RGS7
Rough endoplasmic reticulum	1962-05-01	0.196371	0.614597	0	0	1.67356	2.72413	ADCYAP1R1;ARL6IP1;SEC61B;NAT8L;MT3
Chorion	8/112	0.196441	0.614597	0	0	1.46838	2.38962	CAMK2B;MAPK10;ZFP36;THRA;AKT3;TSC1;NDUFS1;MYO9A
Xanthine dehydrogenase complex	2024-03-31	0.19985	0.622834	0	0	2.04314	3.28985	GOT1;GOT2;GRIN1
Epididymosome	2024-03-31	0.19985	0.622834	0	0	2.04314	3.28985	PRNP;ALDH6A1;TXN
RES complex	13/200	0.200611	0.623993	0	0	1.32791	2.13314	GABRB2;PRNP;RBFOX1;ATP8A2;PDE2A;PNMA2;LMBR1;TSPAN7;TYRO3;SLC25A40;LPPR4;SCN2A;RAB6A
glutamate-cysteine ligase complex	1979-06-01	0.20129	0.624894	0	0	1.56836	2.51409	GSK3A;GSTA4;NKRF;HMOX1;PDS5B;ICAM1
CMG complex	8/113	0.202899	0.628673	0	0	1.45431	2.3197	MAPK10;PPP3CA;MEF2C;GAN;ELAVL4;PDXP;HTR2A;OXR1
Nitrogenase complex	1963-05-01	0.205241	0.630761	0	0	1.64462	2.60437	NEGR1;REEP5;SLC11A1;GPHN;RPS12
SCF ubiquitin ligase complex	1947-04-01	0.206201	0.630761	0	0	1.77427	2.80141	FBXW7;BTBD3;BTBD2;BTRC
proton-transporting two-sector ATPase complex	1947-04-01	0.206201	0.630761	0	0	1.77427	2.80141	ATP6V1A;ATP6V1G2;ATP6V1H;ATP6V0A1
dolichyl-phosphate-mannose-protein mannosyltransferase complex	2024-02-17	0.20711	0.630761	0	0	2.54177	4.00203	PLAU;NCAN
Osmiophilic body	2024-02-17	0.20711	0.630761	0	0	2.54177	4.00203	RBFOX3;SNAI1
Sarcosine oxidase complex	2024-02-17	0.20711	0.630761	0	0	2.54177	4.00203	GJA1;NRCAM
Other organism	2024-02-17	0.20711	0.630761	0	0	2.54177	4.00203	DYNLT1;PI4KA
Other organism cell	2024-02-17	0.20711	0.630761	0	0	2.54177	4.00203	DYNLT1;PI4KA
Other organism part	2024-02-17	0.20711	0.630761	0	0	2.54177	4.00203	DYNLT1;PI4KA
Complex laminated body	1997-07-01	0.210164	0.63885	0	0	1.48429	2.3153	PPP3R1;FBXW7;FOXG1;CPE;PDXP;TRIM37;HK2
Polar microtubule	1932-03-01	0.212949	0.640045	0	0	1.97259	3.051	KIF1A;CALM1;CKAP5
RAVE complex	1932-03-01	0.212949	0.640045	0	0	1.97259	3.051	HTR2A;PFKM;ATP6V0A1
Cleavage apparatus septin structure	1932-03-01	0.212949	0.640045	0	0	1.97259	3.051	FOXG1;ITPR1;TOX
Cyclin D3-CDK4 complex	1932-03-01	0.212949	0.640045	0	0	1.97259	3.051	CCND2;PLCB1;LPHN3
Gin4 complex	1932-03-01	0.212949	0.640045	0	0	1.97259	3.051	FOXG1;ITPR1;TOX
Smooth endoplasmic reticulum	1932-03-01	0.212949	0.640045	0	0	1.97259	3.051	RYR2;SRI;RYR3
plastid-encoded plastid RNA polymerase complex	9/132	0.213789	0.640326	0	0	1.39675	2.15486	MAPK10;GOT1;NEGR1;PEBP1;ENO2;SCN2A;THBS1;GRIA3;GRIA4
Mating projection	1964-05-01	0.21424	0.640326	0	0	1.61666	2.49071	RGS4;PAK1;FBXW7;MLLT3;CHRDL1
Lipid particle	1964-05-01	0.21424	0.640326	0	0	1.61666	2.49071	ANXA2;PLIN2;ACSL3;PRPF19;ATG2B
Food vacuole	1981-06-01	0.217166	0.646139	0	0	1.52637	2.33091	TMEM245;REEP5;FXYD1;ANXA6;SNAR-F;CALM1
Interferon regulatory factor 7 complex	1998-07-01	0.217392	0.646139	0	0	1.4679	2.2401	GADD45B;IL8;CTNND2;GPR183;ELOVL2;CCL2;MAPK4
Apical complex	72/1315	0.218377	0.646139	0	0	1.11088	1.69024	ARF3;ZFYVE9;SERPINE1;SNAR-F;AQP4;WASL;ENO2;SLC4A4;SLC8A1;ICAM1;GLS;AMOT;GJA1;UCHL1;CHL1;ANXA6;RSPO2;NSF;SRGN;EPHA4;ANXA1;SLC15A2;KCND2;ENTPD3;ANXA2;SLC2A13;ELMOD1;FOS;SYP;SLCO1C1;CLDN10;RAP2A;EEF1A2;RAPGEF2;CDH13;KCNQ5;MAPT;LPHN3;VAMP2;CD44;PAFAH1B1;ADCYAP1R1;SLC1A1;SLC1A3;NEDD4L;MEG8;MAP2;CCL2;PTK2B;CHGA;NTRK2;PRNP;FZD3;KCNJ10;GPR98;GOT2;SLC4A10;ATP2B2;ATP2B1;L1CAM;CP;DCLK1;POU6F1;SLC4A8;IL8;LHX…
Pellicle	26/442	0.2193	0.646139	0	0	1.19509	1.81332	DGKE;HMP19;GHITM;TXN;NALCN;MED12L;SLC25A27;GJA1;STS;TMEM65;PSD2;NNT;ANXA6;WDR7;SLC25A23;CYB5A;ACSL1;ARRDC3;CCDC109B;SMARCA2;DNM1;ANO3;TYRO3;SERINC1;CALM1;SLC25A4
Cortical microtubule cytoskeleton	9/133	0.219985	0.646139	0	0	1.38542	2.09779	BCAN;KIF21A;LIFR;TOX;CRYM;ANO5;LPHN3;CLASP1;PAFAH1B1
Signal peptidase complex	10/151	0.222533	0.646139	0	0	1.35391	2.03449	PCSK2;PRNP;CYB5A;ZFYVE9;COL4A1;MYCBP2;WDR7;L1CAM;LPHN3;MED12L
Chiasma	8/116	0.222762	0.646139	0	0	1.41369	2.12287	GABRA1;DTNA;NOVA1;VPS13A;AQP4;TRIM37;APBA1;INA
Mitochondrial pyruvate dehydrogenase complex	1965-05-01	0.223361	0.646139	0	0	1.58963	2.3828	RASD1;NNT;OXCT1;PEBP1;PFKM
Type III polyketide synthase complex	2024-02-18	0.225778	0.646139	0	0	2.38278	3.54606	STS;ACSL6
Integrin alphav-beta1 complex	2024-02-18	0.225778	0.646139	0	0	2.38278	3.54606	PTK2B;ITGA5
Longitudinal sarcoplasmic reticulum	2024-02-18	0.225778	0.646139	0	0	2.38278	3.54606	RYR2;SLC8A1
Mon1-Ccz1 complex	2024-02-18	0.225778	0.646139	0	0	2.38278	3.54606	NSF;MADD
Polar tube	2024-02-18	0.225778	0.646139	0	0	2.38278	3.54606	C16ORF45;TRIM37
Basal labyrinth	2024-02-18	0.225778	0.646139	0	0	2.38278	3.54606	PCLO;ANK2
Anchored component of external side of plasma membrane	2024-02-18	0.225778	0.646139	0	0	2.38278	3.54606	THY1;EFNA5
Myosin XII complex	2024-01-05	0.225832	0.646139	0	0	4.76379	7.08836	SYNE1
BAD-BCL-xl complex	2024-01-05	0.225832	0.646139	0	0	4.76379	7.08836	WASF1
ERBB4-ERBB4 complex	2024-01-05	0.225832	0.646139	0	0	4.76379	7.08836	ERBB4
Oxoglutarate dehydrogenase complex	2024-01-05	0.225832	0.646139	0	0	4.76379	7.08836	OGDHL
Vacuolar proton-transporting V-type ATPase, V0 domain	2024-01-05	0.225832	0.646139	0	0	4.76379	7.08836	ATP6V0A1
Equatorial microtubule organizing center	2024-01-05	0.225832	0.646139	0	0	4.76379	7.08836	TUBGCP4
Golgi cis cisterna	2024-01-05	0.225832	0.646139	0	0	4.76379	7.08836	ATL1
Invadopodium membrane	2024-01-05	0.225832	0.646139	0	0	4.76379	7.08836	PLAUR
Taurine dioxygenase complex	1933-03-01	0.226226	0.646139	0	0	1.90673	2.83383	WDR7;GRIK2;MAPT
Actomyosin contractile ring	9/134	0.226249	0.646139	0	0	1.37426	2.04231	RGS4;GABBR2;CA10;GABBR1;KCNJ10;TMEM63C;GNAQ;CALM1;GLS
Phragmoplast	1949-04-01	0.227501	0.64856	0	0	1.69524	2.50997	PTK2B;TUBGCP4;CALM1;CLASP1
Perivitelline space	1966-05-01	0.232596	0.66191	0	0	1.56349	2.28027	GOT1;ZFYVE9;PEBP1;ATP1A1;WASF3
Asi complex	12/189	0.235571	0.669188	0	0	1.29439	1.87136	ABR;KIAA1109;GABRB1;REEP5;RALGAPA1;GPR98;EFNA5;MARCH6;SERINC3;DCLK1;SOX5;ADD2
Thrombospondin complex	19/317	0.236683	0.67116	0	0	1.21812	1.75535	NCAN;SERPINE1;PHYHIP;THBS1;ICAM1;ADAMTS4;NELL2;BCAN;OLFM1;RELN;IL8;PTPRZ1;PLAU;BAI3;RSPO2;SPARCL1;CCL2;MXRA5;CD44
Laminated body	7/101	0.239589	0.677193	0	0	1.42083	2.03013	PPP3R1;FBXW7;FOXG1;CPE;PDXP;TRIM37;CP
Cellular bud	1934-03-01	0.239655	0.677193	0	0	1.84513	2.63587	FOXG1;ITPR1;TOX
actin-based cell projection	11/172	0.240988	0.678864	0	0	1.30423	1.85593	ATP6V1A;VASP;EPHA4;GPM6A;DYNC1H1;FZD3;GPR98;FMN2;PPP1R9A;UBE2K;PAFAH1B1
CST complex	1984-06-01	0.24173	0.678864	0	0	1.46743	2.08366	CHGA;CNTNAP1;CLSTN3;CLSTN1;NETO2;TOX
Giant axon	1984-06-01	0.24173	0.678864	0	0	1.46743	2.08366	GAN;MYCBP2;KIF1B;NEFM;CNTN3;CALM1
Mitochondrial creatine kinase complex	1967-05-01	0.241938	0.678864	0	0	1.53819	2.1828	STX1B;CKMT1A;CKMT1B;CKB;HK2
Mad-Max complex	2024-02-19	0.244559	0.680273	0	0	2.2425	3.15811	CCND2;HTT
Muscle cell projection	2024-02-19	0.244559	0.680273	0	0	2.2425	3.15811	CADPS;SNAI1
Periciliary membrane compartment	2024-02-19	0.244559	0.680273	0	0	2.2425	3.15811	GRIA2;FLRT2
EmrE multidrug transporter complex	2024-02-19	0.244559	0.680273	0	0	2.2425	3.15811	LGI1;CCDC109B
Clathrin vesicle coat	2024-02-19	0.244559	0.680273	0	0	2.2425	3.15811	NECAP1;SGIP1
Integral component of organelle membrane	10/155	0.246464	0.683539	0	0	1.31628	1.8435	GABRA2;SYT4;PINK1;SLC35B4;SLC22A17;ST8SIA3;CCDC109B;SYP;STEAP2;GDAP1
BCL-2 complex	59/1079	0.248191	0.683539	0	0	1.10771	1.54365	GSK3B;CCNI;SERPINE1;PEBP1;TNFAIP3;IRS2;FAIM2;ENO2;ICAM1;RBM3;GJA1;UCHL1;CCND2;CHL1;AKT3;MAP2K4;ANXA1;RBFOX3;FBXW7;PLAUR;PRKCA;FOS;SYP;DKK3;RALGAPB;KIT;MAP1A;CD44;PPP1R15A;SATB1;ITPR1;HTT;CXCR4;THY1;TXN;NDRG2;THBS1;SOCS3;GRIN2A;PAK1;RASD1;CNR1;ERBB4;CCL2;HMOX1;CHGA;NTRK2;PRNP;CREBBP;GADD45B;NTRK3;HUWE1;EPT1;GRIN2B;MAPK10;PINK1;IL8;SNAI1;CALM1
Tectum	1951-04-01	0.249322	0.683539	0	0	1.62293	2.25426	GPR98;NEFM;HTR2A;CRYM
G-protein coupled receptor dimeric complex	1951-04-01	0.249322	0.683539	0	0	1.62293	2.25426	SCN8A;HTR2A;DRD1;TOX
Cytolytic granule	1985-06-01	0.250096	0.683539	0	0	1.44878	2.00788	NFIL3;NKRF;KIF1B;TRPM3;CD200;ICAM1
Mitochondrial envelope	40/716	0.250455	0.683539	0	0	1.13192	1.56712	PPP1R15A;ATF2;GHITM;MRPS30;HK2;NRGN;SLC25A27;GJA1;ATCAY;PRKAR2B;NNT;CKMT1B;SLC25A40;WASF1;SLC25A23;SLC25A44;CYB5B;CYB5A;EPHA4;ANXA1;ACSL1;CKMT1A;MTX3;GOT2;CCDC109B;ACSL6;TOMM34;PRKCA;ACSL3;BRI3BP;MT3;GDAP1;DNM1;REEP1;MRPL50;PINK1;VAMP1;NDUFS1;NAT8L;SLC25A4
Amino acid transport complex	1968-05-01	0.251377	0.683539	0	0	1.51369	2.09011	SLC38A1;ARHGEF12;SLC1A1;NEDD4L;OCRL
Insulin receptor complex	10/156	0.252585	0.683539	0	0	1.30719	1.79871	NISCH;ARF3;SOCS3;GSK3B;GSK3A;CADM2;NAMPT;IRS2;GPR83;SOCS7
Myosin VI complex	8/121	0.257334	0.683539	0	0	1.35078	1.83353	FAM107A;LMTK2;HTT;KIF1B;TAGLN3;AP2B1;CALM1;PAK3
Ciliary pocket collar	1952-04-01	0.260397	0.683539	0	0	1.58903	2.13812	DYNLT1;ELOVL2;HTR2A;GRIA3
follicle-stimulating hormone complex	13/212	0.261516	0.683539	0	0	1.24704	1.67261	CHGA;CLSTN3;SERPINE1;CLSTN1;ANO5;GJA1;ACVR1C;FLRT3;KIT;SCG5;TRIM37;ISPD;PTPN4
Tricellular tight junction	2024-02-20	0.263395	0.683539	0	0	2.1178	2.82536	MAPK10;TMEM38A
Left nucleus	2024-02-20	0.263395	0.683539	0	0	2.1178	2.82536	RBFOX3;HTR2A
Protein farnesyltransferase complex	2024-02-20	0.263395	0.683539	0	0	2.1178	2.82536	SERPINE1;ANK2
Contractile vacuolar membrane	2024-02-20	0.263395	0.683539	0	0	2.1178	2.82536	SLC11A1;CALM1
Epidermal lamellar body	2024-02-20	0.263395	0.683539	0	0	2.1178	2.82536	STS;ELOVL4
Growth cone lamellipodium	2024-02-20	0.263395	0.683539	0	0	2.1178	2.82536	PTK2B;EFNA5
dystrophin-associated glycoprotein complex	2024-02-20	0.263395	0.683539	0	0	2.1178	2.82536	MAGEE1;SNTG1
Glycoprotein complex	2024-02-20	0.263395	0.683539	0	0	2.1178	2.82536	MAGEE1;SNTG1
Integral component of mitochondrial outer membrane	2024-02-20	0.263395	0.683539	0	0	2.1178	2.82536	PINK1;GDAP1
Nonmotile primary cilium	8/122	0.264441	0.683539	0	0	1.33886	1.78087	PHLPP2;ATP8A2;GNAQ;NAPEPLD;OCRL;BBS7;KIFAP3;TTBK2
Primary cilium	8/122	0.264441	0.683539	0	0	1.33886	1.78087	PHLPP2;ATP8A2;GNAQ;NAPEPLD;OCRL;BBS7;KIFAP3;TTBK2
Stigma papilla	2024-01-06	0.264472	0.683539	0	0	3.81083	5.06848	TXN
VCP-NSFL1C complex	2024-01-06	0.264472	0.683539	0	0	3.81083	5.06848	VCPIP1
Lysosomal glycocalyx	2024-01-06	0.264472	0.683539	0	0	3.81083	5.06848	LAMP5
Nephrocyte diaphragm	2024-01-06	0.264472	0.683539	0	0	3.81083	5.06848	MEG8
Phragmosome	2024-01-06	0.264472	0.683539	0	0	3.81083	5.06848	CALM1
Plant cell papilla	2024-01-06	0.264472	0.683539	0	0	3.81083	5.06848	TXN
Rhabdomere microvillus	2024-01-06	0.264472	0.683539	0	0	3.81083	5.06848	AMPH
SCF-Cdc4 ubiquitin ligase complex	2024-01-06	0.264472	0.683539	0	0	3.81083	5.06848	FBXW7
Dinoflagellate hypocone	2024-01-06	0.264472	0.683539	0	0	3.81083	5.06848	LRP4
ERBB4-ERBB3 complex	2024-01-06	0.264472	0.683539	0	0	3.81083	5.06848	ERBB4
Heterochromatin island	2024-01-06	0.264472	0.683539	0	0	3.81083	5.06848	NAMPT
Sperm fibrous sheath	2024-01-06	0.264472	0.683539	0	0	3.81083	5.06848	GSTM3
Varicosity	2024-01-06	0.264472	0.683539	0	0	3.81083	5.06848	DAGLA
cAMP-dependent protein kinase complex	2024-01-06	0.264472	0.683539	0	0	3.81083	5.06848	PRKAR2B
gamma-tubulin large complex	2024-01-06	0.264472	0.683539	0	0	3.81083	5.06848	TUBGCP4
gamma-tubulin ring complex	2024-01-06	0.264472	0.683539	0	0	3.81083	5.06848	TUBGCP4
network-forming collagen trimer	2024-01-06	0.264472	0.683539	0	0	3.81083	5.06848	COL4A1
Asymmetric synapse	2024-01-06	0.264472	0.683539	0	0	3.81083	5.06848	CHRM3
Collagen network	2024-01-06	0.264472	0.683539	0	0	3.81083	5.06848	COL4A1
ER ubiquitin ligase complex	2024-01-06	0.264472	0.683539	0	0	3.81083	5.06848	2024-03-06
Extrinsic component of external side of plasma membrane	2024-01-06	0.264472	0.683539	0	0	3.81083	5.06848	ANXA1
Growth cone membrane	2024-01-06	0.264472	0.683539	0	0	3.81083	5.06848	LAMP5
Sec61 translocon complex	1936-03-01	0.266873	0.688636	0	0	1.73312	2.28942	AQP4;MARCH6;UBE2K
Prospore membrane	1970-05-01	0.270519	0.696924	0	0	1.46696	1.91792	NSF;SNAP25;RIMS1;VPS13A;SRI
clathrin-coated endocytic vesicle	1953-04-01	0.271563	0.698492	0	0	1.55652	2.02902	SGIP1;CLVS2;AP2B1;SH3GL2
Golgi cisterna	1988-06-01	0.275653	0.707877	0	0	1.39555	1.79833	FUT9;ATL1;HMP19;B4GALT6;SORL1;CIT
Mitochondrial part	53/975	0.276347	0.708527	0	0	1.09979	1.41444	ATF2;OGDHL;ABAT;GHITM;HK2;NRGN;GLS;GJA1;ATCAY;NNT;CKMT1B;SLC25A40;PDK3;SLC25A44;IDH3A;EPHA4;ANXA1;ACSL1;ACSL6;TOMM34;AGXT2L1;PRKCA;ACSL3;DNM1;MRPL50;VAMP1;NDUFS1;NAT8L;SLC25A4;PPP1R15A;PPM1K;MRPS30;SLC25A27;PRKAR2B;OXCT1;ERBB4;SLC25A23;WASF1;CYB5B;CYB5A;CKMT1A;MTX3;GOT2;CCDC109B;PDE2A;BRI3BP;MT3;GDAP1;REEP1;PDP1;PINK1;ALDH6A1;ACO2
Phosphopyruvate hydratase complex	10/160	0.277561	0.71001	0	0	1.27206	1.63042	CHGA;PRDX2;UCHL1;ANXA1;ANXA2;GOT2;KIT;SYP;ENO2;PLEKHM3
Late endosome membrane	7/106	0.278058	0.71001	0	0	1.34871	1.72626	NDFIP2;ABCA5;ANXA2;SLC11A1;KIAA1324;ANXA6;HMP19
Endoplasmic reticulum	9/142	0.278542	0.71001	0	0	1.29105	1.65021	CYB5B;RTN3;NKRF;KIAA1467;PCNXL2;SEC61B;PFKM;NOMO1;BEND6
ascospore-type prospore	1971-05-01	0.280206	0.71001	0	0	1.44466	1.83794	NSF;SNAP25;RIMS1;VPS13A;SRI
sucrase-isomaltase complex	1971-05-01	0.280206	0.71001	0	0	1.44466	1.83794	CHGA;ANXA2;KIF5C;PMP2;SYN3
Multivesicular body	1937-03-01	0.280618	0.71001	0	0	1.68206	2.13749	GJA1;NDFIP2;HMP19
Photoreceptor inner segment	1937-03-01	0.280618	0.71001	0	0	1.68206	2.13749	PHLPP2;ENO2;DNM1
interleukin-18 receptor complex	2024-02-21	0.282235	0.71001	0	0	2.00624	2.53792	GADD45B;IL1R1
Leucoplast	2024-02-21	0.282235	0.71001	0	0	2.00624	2.53792	TMEM63C;PAFAH1B1
Basal cortex	2024-02-21	0.282235	0.71001	0	0	2.00624	2.53792	NTRK2;APC
EFF-1 complex	2024-02-21	0.282235	0.71001	0	0	2.00624	2.53792	FXYD1;DNM1
Intrinsic component of mitochondrial outer membrane	2024-02-21	0.282235	0.71001	0	0	2.00624	2.53792	PINK1;GDAP1
SMAD2 protein complex	1954-04-01	0.28281	0.710345	0	0	1.52531	1.92644	RGS2;ZFYVE9;SERPINE1;MT3
Platelet alpha granule	1972-05-01	0.28996	0.723658	0	0	1.42302	1.76172	SRGN;STXBP1;PCDH7;SERPINE1;THBS1
Intrinsic component of organelle membrane	10/162	0.290317	0.723658	0	0	1.25519	1.5524	GABRA2;SYT4;PINK1;SLC35B4;SLC22A17;ST8SIA3;CCDC109B;SYP;STEAP2;GDAP1
Exine	1990-06-01	0.293019	0.723658	0	0	1.36218	1.67211	PEG10;GPR98;USP2;HTR2A;CRYM;SERINC3
Integrin alpha6-beta4 complex	1990-06-01	0.293019	0.723658	0	0	1.36218	1.67211	NFAT5;SACS;HUWE1;PDXP;CD44;DDN
Egg coat	7/108	0.293868	0.723658	0	0	1.32187	1.61879	STX1B;CCNI;TPRG1L;C16ORF45;PMP2;PLCB1;ANO3
Rpd3L complex	1955-04-01	0.294125	0.723658	0	0	1.49532	1.8299	ACSL1;FOXG1;SLC1A3;EFNA5
Fatty acid elongase complex	1938-03-01	0.294424	0.723658	0	0	1.63391	1.99784	ELOVL4;ELOVL2;ACACA
Integrin alpha7-beta1 complex	1938-03-01	0.294424	0.723658	0	0	1.63391	1.99784	PLAU;NRCAM;CD44
Type III protein secretion system complex	10/163	0.296754	0.723658	0	0	1.24692	1.51483	CACNB4;OPHN1;IL8;ANXA2;SLC11A1;EEF1A2;CNTN3;WASL;CALM1;CHRDL1
Extracellular non-membrane-bounded organelle	1973-05-01	0.299773	0.723658	0	0	1.40202	1.68906	CHGA;MAPK10;CEBPD;KIAA1324;CALM1
Polytene chromosome chromocenter	2024-02-22	0.30103	0.723658	0	0	1.90582	2.28803	TMEM63C;SMARCA2
non-growing cell tip	2024-01-07	0.301186	0.723658	0	0	3.17553	3.81072	CAMKK2
Interfibrillar mitochondrion	2024-01-07	0.301186	0.723658	0	0	3.17553	3.81072	UCHL1
Pexophagosome	2024-01-07	0.301186	0.723658	0	0	3.17553	3.81072	SRGN
Pilus shaft	2024-01-07	0.301186	0.723658	0	0	3.17553	3.81072	PPP3CA
Postsynaptic actin cytoskeleton	2024-01-07	0.301186	0.723658	0	0	3.17553	3.81072	GRIN2B
Radial spoke stalk	2024-01-07	0.301186	0.723658	0	0	3.17553	3.81072	CALM1
Microtubule organizing center attachment site	2024-01-07	0.301186	0.723658	0	0	3.17553	3.81072	SYNE1
Nuclear envelope lumen	2024-01-07	0.301186	0.723658	0	0	3.17553	3.81072	SORL1
Slit diaphragm	2024-01-07	0.301186	0.723658	0	0	3.17553	3.81072	MAGI2
BBSome	2024-01-07	0.301186	0.723658	0	0	3.17553	3.81072	BBS7
Basement membrane collagen trimer	2024-01-07	0.301186	0.723658	0	0	3.17553	3.81072	COL4A1
Catenin complex	2024-01-07	0.301186	0.723658	0	0	3.17553	3.81072	APC
Ciliary rootlet	2024-01-07	0.301186	0.723658	0	0	3.17553	3.81072	KIF5C
Dendrite terminus	2024-01-07	0.301186	0.723658	0	0	3.17553	3.81072	CDKL5
Fibrinogen complex	2024-01-07	0.301186	0.723658	0	0	3.17553	3.81072	THBS1
GO:0033646	2024-01-07	0.301186	0.723658	0	0	3.17553	3.81072	PI4KA
GO:0043656	2024-01-07	0.301186	0.723658	0	0	3.17553	3.81072	PI4KA
LINC complex	2024-01-07	0.301186	0.723658	0	0	3.17553	3.81072	SYNE1
Integral component of Golgi membrane	1956-04-01	0.305497	0.732918	0	0	1.46649	1.73899	SYT4;SLC35B4;ST8SIA3;STEAP2
NF-kappaB p50/p65 complex	1939-03-01	0.30827	0.737368	0	0	1.58844	1.86924	ATF2;IL8;ICAM1
Phosphorylase kinase complex	1939-03-01	0.30827	0.737368	0	0	1.58844	1.86924	PCSK2;PPP3R1;CALM1
Manchette	7/111	0.317934	0.755788	0	0	1.28353	1.47082	RIMS1;SYNJ1;KIF3A;STRBP;CALM1;UBE2K;SYNE1
Synaptic vesicle protein transport vesicle	1975-05-01	0.319545	0.755788	0	0	1.36182	1.55364	KCNJ10;SLC6A8;HSPB8;KIF1A;SCN1B
bacteroid-containing symbiosome	2024-02-23	0.319738	0.755788	0	0	1.81497	2.06953	SLC11A1;CALM1
PSI associated light-harvesting complex I	2024-02-23	0.319738	0.755788	0	0	1.81497	2.06953	CHL1;SRI
Peribacteroid membrane	2024-02-23	0.319738	0.755788	0	0	1.81497	2.06953	SLC11A1;CALM1
SPOTS complex	2024-02-23	0.319738	0.755788	0	0	1.81497	2.06953	SLC1A2;SLC1A3
Columella	2024-02-23	0.319738	0.755788	0	0	1.81497	2.06953	PEG10;CALM1
Intrinsic component of external side of plasma membrane	2024-02-23	0.319738	0.755788	0	0	1.81497	2.06953	THY1;EFNA5
Vacuolar transporter chaperone complex	1940-03-01	0.322138	0.76034	0	0	1.54543	1.75063	ATP6V1A;NRCAM;ATP6V0A1
COMA complex	7/112	0.326033	0.76727	0	0	1.27124	1.42475	MYCBP2;SLC1A2;MLC1;CACNA1A;ATP1A2;ENO2;WASF1
Intracellular organelle part	119/2289	0.327802	0.76727	0	0	1.05011	1.17123	DENND5B;OGDHL;SOGA3;KIAA1109;KIF5C;DPYSL2;KIFAP3;CDKL2;TSPYL1;SLC6A17;SLC6A15;TMOD2;LMTK2;OCRL;OLFM1;TMX4;LPPR5;ZFP106;CDS1;NDRG4;TMEM63C;HSPA4L;AGAP2;SLC1A3;UBR3;TXN;NDRG2;NLK;KALRN;MED12L;ACACA;TTBK2;CAMSAP2;NUAK1;PRKAR2B;MAP2;ATP6V1H;CAMTA2;KIF3C;SCN3B;RAB6A;SOCS7;MYH10;GSTM3;PRNP;IQSEC1;BTBD10;SNAP91;POU6F1;PUM2;FAM135B;SYNJ1;DLG3;GPR183;TAF4B;CPE;TUBGCP4;UBE2K;SNAP25;WDR47;CSRNP3;SLC35F3;DOC…
Organelle part	119/2289	0.327802	0.76727	0	0	1.05011	1.17123	DENND5B;OGDHL;SOGA3;KIAA1109;KIF5C;DPYSL2;KIFAP3;CDKL2;TSPYL1;SLC6A17;SLC6A15;TMOD2;LMTK2;OCRL;OLFM1;TMX4;LPPR5;ZFP106;CDS1;NDRG4;TMEM63C;HSPA4L;AGAP2;SLC1A3;UBR3;TXN;NDRG2;NLK;KALRN;MED12L;ACACA;TTBK2;CAMSAP2;NUAK1;PRKAR2B;MAP2;ATP6V1H;CAMTA2;KIF3C;SCN3B;RAB6A;SOCS7;MYH10;GSTM3;PRNP;IQSEC1;BTBD10;SNAP91;POU6F1;PUM2;FAM135B;SYNJ1;DLG3;GPR183;TAF4B;CPE;TUBGCP4;UBE2K;SNAP25;WDR47;CSRNP3;SLC35F3;DOC…
Symbiosome	1958-04-01	0.328362	0.76727	0	0	1.41203	1.57249	RAB3C;SLC11A1;SNAR-F;CALM1
Chromoplast	1941-03-01	0.336007	0.76727	0	0	1.50468	1.64104	SLC6A8;ACSL1;ISPD
Dynein complex	1941-03-01	0.336007	0.76727	0	0	1.50468	1.64104	DYNC1H1;DYNLT1;DYNC1I1
Rhp55-Rhp57 complex	2024-01-08	0.336069	0.76727	0	0	2.72174	2.96789	SMARCA2
Spectrosome	2024-01-08	0.336069	0.76727	0	0	2.72174	2.96789	KIT
AnxA2-p11 complex	2024-01-08	0.336069	0.76727	0	0	2.72174	2.96789	ANXA2
Casparian strip	2024-01-08	0.336069	0.76727	0	0	2.72174	2.96789	GLS
Cdc50p-Drs2p complex	2024-01-08	0.336069	0.76727	0	0	2.72174	2.96789	NSF
Ciliary necklace	2024-01-08	0.336069	0.76727	0	0	2.72174	2.96789	FOS
Ciliary neurotrophic factor receptor complex	2024-01-08	0.336069	0.76727	0	0	2.72174	2.96789	CNTFR
Exomer complex	2024-01-08	0.336069	0.76727	0	0	2.72174	2.96789	VAMP1
Mitotic spindle midzone	2024-01-08	0.336069	0.76727	0	0	2.72174	2.96789	MAP9
Neuron to neuron synapse	2024-01-08	0.336069	0.76727	0	0	2.72174	2.96789	CHRM3
Platelet dense tubular network membrane	2024-01-08	0.336069	0.76727	0	0	2.72174	2.96789	ATP2A2
Protein phosphatase type 1 complex	2024-01-08	0.336069	0.76727	0	0	2.72174	2.96789	PPP1R15A
Spectrin	2024-01-08	0.336069	0.76727	0	0	2.72174	2.96789	SPTAN1
guanyl-nucleotide exchange factor complex	2024-01-08	0.336069	0.76727	0	0	2.72174	2.96789	DGKI
Clathrin coat of endocytic vesicle	2024-01-08	0.336069	0.76727	0	0	2.72174	2.96789	SGIP1
External encapsulating structure	2024-01-08	0.336069	0.76727	0	0	2.72174	2.96789	SLC11A1
F-actin capping protein complex	2024-01-08	0.336069	0.76727	0	0	2.72174	2.96789	ADD2
Cytoplasmic chromatin	2024-02-24	0.338322	0.769131	0	0	1.73238	1.87748	PLAU;PLAUR
GATOR2 complex	2024-02-24	0.338322	0.769131	0	0	1.73238	1.87748	SESN3;EFNA5
Filamentous actin	2024-02-24	0.338322	0.769131	0	0	1.73238	1.87748	LRRC16A;TMSB10
Fc-epsilon receptor I complex	1977-05-01	0.339464	0.769302	0	0	1.32385	1.43027	DPP10;IL1R1;KIT;C5AR1;THY1
monolayer-surrounded lipid storage body	1959-04-01	0.339835	0.769302	0	0	1.38628	1.49621	LPHN1;ACSL1;HSPB8;GLS
GTPase activator complex	1959-04-01	0.339835	0.769302	0	0	1.38628	1.49621	RGS4;GNAO1;RGS5;RGS7
Muscle tendon junction	7/114	0.342324	0.773846	0	0	1.24735	1.33715	VASP;GJA1;DTNA;SV2B;TLN2;SLC25A4;GLS
Superoxide dismutase complex	13/227	0.345136	0.779104	0	0	1.15871	1.23265	GUCY1B3;GUCY1A2;CYB5A;GOT2;TXN;CP;MT3;ICAM1;ALDH6A1;IL8;HMOX1;CCL2;CALM1
Mycolate outer membrane	1978-05-01	0.349461	0.787556	0	0	1.30565	1.37271	TMEM245;NAMPT;PTPN4;ZDHHC17;AFF2
Nuclear RNA export factor complex	1942-03-01	0.349861	0.787556	0	0	1.46602	1.53964	RAP2A;DLG3;NR1D1
Delta1 complex	13/228	0.350909	0.788626	0	0	1.15326	1.20772	CDKL5;CACNA2D1;FOXG1;GAD1;PCDH7;GAD2;NR1D2;GRIK2;GRIN2B;GNAQ;KIT;PLCB1;GRIA4
Radial spoke	1960-04-01	0.35132	0.788626	0	0	1.36145	1.42416	KIF3A;PRKAR2B;S100A6;CALM1
interleukin-9 receptor complex	2024-02-25	0.356747	0.796486	0	0	1.65698	1.70789	CCL2;IRS2
Ciliary base	2024-02-25	0.356747	0.796486	0	0	1.65698	1.70789	PRKAR2B;PRKACB
Sorting endosome	7/116	0.358712	0.796486	0	0	1.22433	1.25523	ARF3;ARHGEF9;ANXA2;C5AR1;AAK1;SORL1;VAMP2
Ciliary membrane	1979-05-01	0.359472	0.796486	0	0	1.28793	1.31771	PHLPP2;EHD3;NAPEPLD;BBS7;DRD1
DNA bending complex	10/173	0.362801	0.796486	0	0	1.1698	1.18607	CYB5A;PPP3R1;NEGR1;NKRF;GAD1;TBC1D24;SERPINI1;KIFAP3;TNPO2;ELAVL2
Micropyle	1961-04-01	0.362806	0.796486	0	0	1.3375	1.35607	MAPK10;ZFP36;THRA;AKT3
Myosin I complex	1961-04-01	0.362806	0.796486	0	0	1.3375	1.35607	CABP1;LRRC16A;CALM1;LPHN3
Electron transfer flavoprotein complex	1961-04-01	0.362806	0.796486	0	0	1.3375	1.35607	ANXA1;DPYSL2;CKB;RPS12
Intrinsic component of Golgi membrane	1961-04-01	0.362806	0.796486	0	0	1.3375	1.35607	SYT4;SLC35B4;ST8SIA3;STEAP2
ribonucleoside-diphosphate reductase complex	12/211	0.362879	0.796486	0	0	1.14995	1.16569	CYFIP2;PPP1R15A;AHCYL1;RALGAPB;STRBP;TXN;FOS;KLHL24;PRPF19;FAM213A;CP;DDN
Methyl accepting chemotaxis protein complex	1943-03-01	0.363683	0.796486	0	0	1.4293	1.4457	PPP3R1;CCL2;LMTK2
Ciliary tip	1943-03-01	0.363683	0.796486	0	0	1.4293	1.4457	KIF3A;KIF3C;KIFAP3
Enhanceosome	7/117	0.366932	0.796486	0	0	1.21314	1.21627	PURB;SOCS3;NFAT5;CREBBP;GADD45B;CEBPD;LHX2
Vacuolar HOPS complex	2024-01-09	0.369212	0.796486	0	0	2.38139	2.37278	NSF
Interphase microtubule organizing center	2024-01-09	0.369212	0.796486	0	0	2.38139	2.37278	TUBGCP4
MPF complex	2024-01-09	0.369212	0.796486	0	0	2.38139	2.37278	WDR7
Plastid acetyl-CoA carboxylase complex	2024-01-09	0.369212	0.796486	0	0	2.38139	2.37278	ACACA
RecFOR complex	2024-01-09	0.369212	0.796486	0	0	2.38139	2.37278	GLS
Septin collar	2024-01-09	0.369212	0.796486	0	0	2.38139	2.37278	FBXW7
Alpha DNA polymerase:primase complex	2024-01-09	0.369212	0.796486	0	0	2.38139	2.37278	ANXA6
Attachment organelle	2024-01-09	0.369212	0.796486	0	0	2.38139	2.37278	CACNA1E
Cell envelope Sec protein transport complex	2024-01-09	0.369212	0.796486	0	0	2.38139	2.37278	STXBP1
Nuclear lamina	2024-01-09	0.369212	0.796486	0	0	2.38139	2.37278	STX1B
TORC2 complex	2024-01-09	0.369212	0.796486	0	0	2.38139	2.37278	SESN3
Zymogen granule membrane	2024-01-09	0.369212	0.796486	0	0	2.38139	2.37278	VAMP2
proton-transporting V-type ATPase, V0 domain	2024-01-09	0.369212	0.796486	0	0	2.38139	2.37278	ATP6V0A1
Dihydrolipoyl dehydrogenase complex	2024-01-09	0.369212	0.796486	0	0	2.38139	2.37278	OGDHL
Fascia adherens	2024-01-09	0.369212	0.796486	0	0	2.38139	2.37278	GJA1
GO:0033643	2024-01-09	0.369212	0.796486	0	0	2.38139	2.37278	PI4KA
Shu complex	1962-04-01	0.374284	0.805263	0	0	1.31437	1.29168	C19ORF10;FOXG1;TRIM37;CARTPT
Heavy chain immunoglobulin complex	1962-04-01	0.374284	0.805263	0	0	1.31437	1.29168	SATB1;CACNA1A;DUSP8;CD200
trans-Golgi network transport vesicle	2024-02-26	0.374982	0.805685	0	0	1.58785	1.55749	STEAP2;NRGN
EMILIN complex	8/137	0.376132	0.807074	0	0	1.18224	1.15601	FAM155A;RIMS3;THRB;PEBP1;EMILIN2;DLGAP1;TLN2;CRYM
Intracellular immature spore	1981-05-01	0.379514	0.813244	0	0	1.25391	1.21487	SNAP25;RIMS1;VPS13A;CPE;SRI
Aster	10/176	0.383015	0.819396	0	0	1.14848	1.10218	BCAN;DYNC1H1;APC;PTK2B;FMN2;TOX;CALM1;CRYM;CLASP1;PAFAH1B1
Nuclear periphery	7/119	0.383406	0.819396	0	0	1.19135	1.1421	STX1B;NELF;SATB1;ENC1;MAPT;RANBP6;TNPO2
Pollen tube	1982-05-01	0.38953	0.823467	0	0	1.23756	1.16679	SNAP25;SNAR-F;TOX;CALM1;RND1
TRC complex	10/177	0.389774	0.823467	0	0	1.14154	1.07555	PURB;PDP1;AHCYL1;PDXP;TRIM37;SEC61B;PNMA2;TOX;SERINC3;ISPD
S100A8 complex	19/351	0.390804	0.823467	0	0	1.09138	1.02541	GPM6A;DGKE;KLF12;ANXA1;GADD45B;ANXA2;PDE1B;GOT2;PLAUR;SLC39A10;CXCL2;KLK7;SOCS3;FABP5;IL8;PRKAR2B;S100A6;CCL2;TNIK
Motile primary cilium	1945-03-01	0.391165	0.823467	0	0	1.36109	1.27756	KIF3A;RFX4;PRICKLE2
Proplastid	1945-03-01	0.391165	0.823467	0	0	1.36109	1.27756	GOT1;GOT2;HK2
Ciliary part	18/332	0.392845	0.823467	0	0	1.09315	1.02137	PHLPP2;GSTM3;ARHGAP35;TTBK2;EHD3;PRKAR2B;KIAA1377;KIF5C;KIF3A;TBC1D30;NAPEPLD;BBS7;MAPT;KIF3C;DRD1;KIFAP3;PRKACB;PFKM
Methane monooxygenase complex	2024-02-27	0.393002	0.823467	0	0	1.52426	1.42357	DLG4;PNMA2
HICS complex	2024-02-27	0.393002	0.823467	0	0	1.52426	1.42357	CARTPT;GRIN1
Catalytic complex	52/999	0.395576	0.823467	0	0	1.048	0.971924	RNF11;ATP2A2;OGDHL;ABAT;FBXO21;ENO2;PPP3CA;PPP3CB;CCND2;PPP4R4;RB1CC1;ENC1;BTRC;PRKACB;ATXN7L3;RGS7;ZYG11B;ZER1;DYNLT1;FBXW7;ATP1B2;ATP1B1;ATG13;GAN;NDUFS1;PPP1R15A;PRKAA2;ITPR1;UBR3;ATP1A3;ATP1A2;ATP1A1;GNG3;PPP3R1;CAND1;ACVR1C;PRKAR2B;BTBD3;BTBD2;CHML;DYNC1I1;DYNC1H1;CREBBP;KLHDC5;KLHL24;MARCH6;GNAO1;PPP2R2C;FXYD1;TAF4B;CDK14;PFKM
Cul3-RING ubiquitin ligase complex	1964-04-01	0.397178	0.823467	0	0	1.27042	1.17307	KLHDC5;GAN;ENC1;KLHL24
alpha-1,6-mannosyltransferase complex	2024-01-10	0.400703	0.823467	0	0	2.11668	1.93578	NSF
chaperone-mediated autophagy translocation complex	2024-01-10	0.400703	0.823467	0	0	2.11668	1.93578	HTT
glycine-gated chloride channel complex	2024-01-10	0.400703	0.823467	0	0	2.11668	1.93578	GLRB
succinate-CoA ligase complex (ADP-forming)	2024-01-10	0.400703	0.823467	0	0	2.11668	1.93578	SLC25A4
Microvillar actin bundle	2024-01-10	0.400703	0.823467	0	0	2.11668	1.93578	CALM1
PCNA-p21 complex	2024-01-10	0.400703	0.823467	0	0	2.11668	1.93578	CREBBP
Postsynaptic density membrane	2024-01-10	0.400703	0.823467	0	0	2.11668	1.93578	SYP
Postsynaptic specialization membrane	2024-01-10	0.400703	0.823467	0	0	2.11668	1.93578	SYP
Actin filament bundle of actin-based cell projection	2024-01-10	0.400703	0.823467	0	0	2.11668	1.93578	CALM1
Alkyl hydroperoxide reductase complex	2024-01-10	0.400703	0.823467	0	0	2.11668	1.93578	PRDX2
ERBB4-EGFR complex	2024-01-10	0.400703	0.823467	0	0	2.11668	1.93578	ERBB4
Fc-alpha receptor I complex	2024-01-10	0.400703	0.823467	0	0	2.11668	1.93578	FABP5
Paranode region of axon	2024-01-10	0.400703	0.823467	0	0	2.11668	1.93578	CNTNAP1
Platelet alpha granule membrane	2024-01-10	0.400703	0.823467	0	0	2.11668	1.93578	PCDH7
Platelet dense tubular network	2024-01-10	0.400703	0.823467	0	0	2.11668	1.93578	ITPR1
Schmidt-Lanterman incisure	2024-01-10	0.400703	0.823467	0	0	2.11668	1.93578	ANXA2
TOR complex	2024-01-10	0.400703	0.823467	0	0	2.11668	1.93578	SESN3
Wnt signalosome	2024-01-10	0.400703	0.823467	0	0	2.11668	1.93578	APC
nucleotide-activated protein kinase complex	2024-01-10	0.400703	0.823467	0	0	2.11668	1.93578	PRKAA2
Arp2/3 protein complex	2024-01-10	0.400703	0.823467	0	0	2.11668	1.93578	ARPC5
Podocyte foot	8/141	0.406732	0.834789	0	0	1.14644	1.03134	TMEM245;LRRC7;IDS;RAPGEF2;PMP2;ADCY1;SLIT2;SH3GL2
MIS complex	6/103	0.409174	0.836679	0	0	1.17881	1.05341	CACNB2;PPP3CA;GOT2;ACSL6;TYRO3;CDH13
Glycosome	6/103	0.409174	0.836679	0	0	1.17881	1.05341	CA10;SLC6A11;SLC6A1;CLIC1;PFKM;HK2
Axonemal central apparatus	2024-02-28	0.410781	0.836679	0	0	1.46555	1.3039	TUBGCP4;SOX5
Eukaryotic translation elongation factor 1 complex	2024-02-28	0.410781	0.836679	0	0	1.46555	1.3039	DLG4;EEF1A2
Site of double-strand break	2024-02-28	0.410781	0.836679	0	0	1.46555	1.3039	ATF2;PRPF19
cyclin-dependent protein kinase holoenzyme complex	2024-02-28	0.410781	0.836679	0	0	1.46555	1.3039	CCND2;CDK14
cyclin/CDK positive transcription elongation factor complex	9/161	0.412265	0.837966	0	0	1.12853	0.999979	SRGN;PPM1A;CAMK1D;RASGRF2;FBXO3;LDB2;FOS;MLLT3;AFF2
Nascent polypeptide-associated complex	18/336	0.412652	0.837966	0	0	1.07917	0.955227	SERPINE1;SLC1A2;NACA2;GPR83;TXN;FOS;HTR2A;GRIN2B;KLK7;SLC8A1;ICAM1;MAPK10;GRM5;IL8;FXYD1;HMOX1;CCL2;SCN3A
NatC complex	1947-03-01	0.418337	0.837966	0	0	1.29909	1.13211	ARHGEF12;CXCL2;SLC8A1
Slit-Robo signaling complex	1947-03-01	0.418337	0.837966	0	0	1.29909	1.13211	CNTNAP1;S100A6;SLIT2
Apical recycling endosome	1947-03-01	0.418337	0.837966	0	0	1.29909	1.13211	RAP2A;CNTN1;AP2B1
Nuclear MIS12/MIND complex	1985-05-01	0.419487	0.837966	0	0	1.19096	1.03462	SACS;C16ORF45;BBS7;ISPD;WASF1
Secretory granule lumen	1985-05-01	0.419487	0.837966	0	0	1.19096	1.03462	PCSK2;SRGN;SERPINE1;SCG3;THBS1
Medial cortex	1966-04-01	0.41993	0.837966	0	0	1.22931	1.06663	RELN;RBFOX3;CHL1;GABRA4
Sexine	1966-04-01	0.41993	0.837966	0	0	1.22931	1.06663	PEG10;GPR98;HTR2A;CRYM
plant-type vacuole membrane	8/143	0.422034	0.837966	0	0	1.12934	0.974246	CYB5A;NEGR1;SLC11A1;OMG;ATP2B3;CALM1;PRPF19;XPR1
Glucosidase complex	7/124	0.424615	0.837966	0	0	1.14013	0.976607	KIF5C;PI4KA;PMP2;SYN3;ISPD;ANO5;DNM1
Ubiquitin ligase complex	15/280	0.426432	0.837966	0	0	1.07893	0.919571	ZYG11B;RNF11;ZER1;KLHDC5;FBXW7;UBR3;KLHL24;FBXO21;MARCH6;CAND1;GAN;BTBD3;ENC1;BTBD2;BTRC
Mitochondrial crista	6/105	0.42712	0.837966	0	0	1.15488	0.982441	CDS1;CNKSR2;MTX3;VPS13A;NDUFS1;ATPAF1
gamma-tubulin small complex	2024-02-29	0.428299	0.837966	0	0	1.4112	1.1966	EEF1A2;TUBGCP4
haptoglobin-hemoglobin complex	2024-02-29	0.428299	0.837966	0	0	1.4112	1.1966	HMOX1;CP
Macrolide transmembrane transporter complex	2024-02-29	0.428299	0.837966	0	0	1.4112	1.1966	EEF1A2;BSN
Pollen coat	2024-02-29	0.428299	0.837966	0	0	1.4112	1.1966	CYB5A;ACSL1
Barr body	2024-02-29	0.428299	0.837966	0	0	1.4112	1.1966	KIAA1109;SATB1
Conoid	2024-02-29	0.428299	0.837966	0	0	1.4112	1.1966	SRI;CALM1
interleukin-27 complex	12/222	0.430251	0.837966	0	0	1.08908	0.918511	SOCS3;KIAA1109;ELOVL4;GPR183;STRBP;CNTN1;NPTN;HMP19;CCL2;GBP2;CXCL14;CDK5R1
Sperm individualization complex	2024-01-11	0.430623	0.837966	0	0	1.90491	1.60493	ARF3
plus-end kinesin complex	2024-01-11	0.430623	0.837966	0	0	1.90491	1.60493	ZFYVE9
Nuclear dicing body	2024-01-11	0.430623	0.837966	0	0	1.90491	1.60493	CXCR4
Outer mucus layer	2024-01-11	0.430623	0.837966	0	0	1.90491	1.60493	PLAUR
Slime layer	2024-01-11	0.430623	0.837966	0	0	1.90491	1.60493	TYRO3
Anthranilate synthase complex	2024-01-11	0.430623	0.837966	0	0	1.90491	1.60493	RAPGEF5
Biotin carboxylase complex	2024-01-11	0.430623	0.837966	0	0	1.90491	1.60493	ACACA
Cul7-RING ubiquitin ligase complex	2024-01-11	0.430623	0.837966	0	0	1.90491	1.60493	SYP
I(KACh) inward rectifier potassium channel complex	2024-01-11	0.430623	0.837966	0	0	1.90491	1.60493	KCNJ3
Perinuclear endoplasmic reticulum	2024-01-11	0.430623	0.837966	0	0	1.90491	1.60493	OSBPL6
Prp19 complex	2024-01-11	0.430623	0.837966	0	0	1.90491	1.60493	PRPF19
Tricarboxylic acid cycle enzyme complex	2024-01-11	0.430623	0.837966	0	0	1.90491	1.60493	OGDHL
Uropod	2024-01-11	0.430623	0.837966	0	0	1.90491	1.60493	PIP5K1C
npBAF complex	2024-01-11	0.430623	0.837966	0	0	1.90491	1.60493	SMARCA2
ANPR-A receptor complex	2024-01-11	0.430623	0.837966	0	0	1.90491	1.60493	MLLT3
Cell trailing edge	2024-01-11	0.430623	0.837966	0	0	1.90491	1.60493	PIP5K1C
Lamina lucida	1948-03-01	0.431774	0.837966	0	0	1.27015	1.06674	SACS;GPR83;CD44
Glucosidase II complex	1948-03-01	0.431774	0.837966	0	0	1.27015	1.06674	PEBP1;DNM1;GLS
Integrin alphaM-beta2 complex	1948-03-01	0.431774	0.837966	0	0	1.27015	1.06674	IL8;PLAUR;ICAM1
Tumor necrosis factor receptor superfamily complex	9/164	0.433773	0.839148	0	0	1.10651	0.924198	GPM6A;NTRK2;CACNB4;NTRK3;TNFAIP3;CCL2;SEZ6L2;CXCL2;ICAM1
Signal recognition particle receptor complex	9/164	0.433773	0.839148	0	0	1.10651	0.924198	CNTFR;EPHA4;ARHGAP32;NTRK2;SHC3;RELN;CLSTN1;PTK2B;IRS2
Protease inhibitor complex	16/301	0.433952	0.839148	0	0	1.07004	0.893293	CHGA;NDRG3;ZFYVE9;SERPINE1;PLAUR;NRXN3;CARTPT;KLK7;HS6ST3;CDCP1;IL8;PLAU;TRIM37;SERPINI1;KPNA5;CD44
P-TEFb complex	8/145	0.437306	0.844617	0	0	1.11273	0.920365	SRGN;PPM1A;CAMK1D;FBXO3;LDB2;FOS;MLLT3;AFF2
Integrin alpha4-beta1 complex	10/185	0.443935	0.854347	0	0	1.0889	0.884266	CADM1;IL8;KIT;CXCR4;PTK2B;CCL2;THY1;ITGA5;CD44;ICAM1
beta-galactosidase complex	16/303	0.444518	0.854347	0	0	1.06247	0.861413	EPHA4;CYB5A;GAD1;STMN2;THY1;SRI;NEUROD2;GJA1;APC;SLC9A7;NAMPT;KCNK1;CBLN4;NEFH;TNPO2;CD44
RSC complex	8/146	0.444925	0.854347	0	0	1.10461	0.894569	STS;MADD;MYCBP2;TYRO3;ALDOC;RORB;CHML;SMARCA2
interleukin-12 receptor complex	1949-03-01	0.445097	0.854347	0	0	1.24247	1.00574	SOCS3;SLC11A1;THY1
Actin cap	1949-03-01	0.445097	0.854347	0	0	1.24247	1.00574	JMY;LRRC16A;RAB6A
Fertilization envelope	1930-02-01	0.445538	0.854347	0	0	1.36073	1.10011	C16ORF45;CLIC1
Type VI protein secretion system complex	1969-04-01	0.453645	0.862735	0	0	1.17239	0.926703	PDP1;EEF1A2;SERINC1;SERINC3
Actin cytoskeleton	13/246	0.456449	0.862735	0	0	1.06314	0.833801	SNAP25;WDR47;SPRYD3;NEGR1;ACACA;POU6F1;MFSD6;SIPA1L1;ATP6V1H;CAMTA2;MYH10;UBE2K;YWHAG
Actin filament	13/246	0.456449	0.862735	0	0	1.06314	0.833801	SNAP25;WDR47;SPRYD3;NEGR1;ACACA;POU6F1;MFSD6;SIPA1L1;ATP6V1H;CAMTA2;MYH10;UBE2K;YWHAG
Terminal web	1989-05-01	0.458996	0.862735	0	0	1.13401	0.88307	ANXA2;KCND2;PRICKLE2;CALM1;TRPM3
Sperm head plasma membrane	2024-01-12	0.45905	0.862735	0	0	1.73165	1.34826	PLCB1
Myosin XI complex	2024-01-12	0.45905	0.862735	0	0	1.73165	1.34826	CALM1
Parallel actin filament bundle	2024-01-12	0.45905	0.862735	0	0	1.73165	1.34826	CALM1
CLRC ubiquitin ligase complex	2024-01-12	0.45905	0.862735	0	0	1.73165	1.34826	PRNP
Cell septum part	2024-01-12	0.45905	0.862735	0	0	1.73165	1.34826	MAPT
Cyclin A2-CDK2 complex	2024-01-12	0.45905	0.862735	0	0	1.73165	1.34826	BTRC
Divisome complex	2024-01-12	0.45905	0.862735	0	0	1.73165	1.34826	MAPT
SAGA complex	2024-01-12	0.45905	0.862735	0	0	1.73165	1.34826	ATXN7L3
low-density lipoprotein particle	2024-01-12	0.45905	0.862735	0	0	1.73165	1.34826	SORL1
trans-Golgi network transport vesicle membrane	2024-01-12	0.45905	0.862735	0	0	1.73165	1.34826	NRGN
1,3-beta-D-glucan synthase complex	2024-01-12	0.45905	0.862735	0	0	1.73165	1.34826	TXN
COPI vesicle coat	2024-01-12	0.45905	0.862735	0	0	1.73165	1.34826	COPZ2
Endolysosome membrane	2024-01-12	0.45905	0.862735	0	0	1.73165	1.34826	AP2B1
Ubisch body	1931-02-01	0.462482	0.865132	0	0	1.31374	1.01309	CADM1;THY1
Membrane stack	1931-02-01	0.462482	0.865132	0	0	1.31374	1.01309	CLSTN1;RAB6A
Preprophase band	1931-02-01	0.462482	0.865132	0	0	1.31374	1.01309	CALM1;CLASP1
Integrin alphaL-beta2 complex	1931-02-01	0.462482	0.865132	0	0	1.31374	1.01309	PTK2B;ICAM1
Proteinaceous extracellular matrix	18/347	0.467296	0.87312	0	0	1.04247	0.793105	ANXA2;NCAN;SLC1A3;EFNA5;ADAMTS4;BCAN;RELN;FLRT2;MMP16;PTPRZ1;FLRT3;CHL1;COL4A1;SPARCL1;TNR;EMILIN2;GPC5;SLIT2
Ciliary basal body	1990-05-01	0.468759	0.874835	0	0	1.12061	0.849048	TBC1D30;BBS7;KIFAP3;ARHGAP35;TTBK2
Spindle	15/288	0.470085	0.876291	0	0	1.04686	0.790216	KLHDC5;DYNLT1;FMN2;TUBG2;PRPF19;FRY;CKAP5;STX1B;TUBGCP4;CALM1;MYH10;MAP9;DYNC1I1;CLASP1;PAFAH1B1
Subrhabdomeral cisterna	1951-03-01	0.471354	0.877637	0	0	1.19058	0.895489	NRSN1;LPPR4;PPFIA2
DPS complex	1971-04-01	0.475761	0.882184	0	0	1.13727	0.844811	GAD2;CNTN3;BTRC;CP
cellular component	422/8430	0.477276	0.882184	0	0	1.00582	0.743968	ATF2;NCKAP1;SERPINE1;MSANTD4;ELK1;KIAA1107;KIAA1109;DPYSL2;PPP4R4;AKT3;KIAA1467;PIP4K2C;C2ORF80;MEF2C;RBFOX1;RBFOX2;TSPYL1;RBFOX3;CACNA2D3;PRKCA;ATG13;DKK3;BCAN;GALNTL1;HSPA4L;TPRG1L;AGAP2;ZNF25;ABR;PRKAR2B;HMOX1;PIP5K1C;GSTM3;CREBBP;NDFIP2;FZD3;CADM1;NR1D2;NETO2;L1CAM;BTBD10;POU6F1;FAM135B;SLC6A8;GPR183;NAPEPLD;SNAI1;FAT3;SERPINI1;CDK14;DZIP3;ATG2B;WDR47;KCNC2;NCAN;SLC6A1;FAM115A;RNF157;LMBR1;NK…
NLRP1 inflammasome complex	1932-02-01	0.479117	0.882184	0	0	1.26988	0.93439	TNFAIP3;KLK7
Cellular bud neck	1932-02-01	0.479117	0.882184	0	0	1.26988	0.93439	ITPR1;TOX
Cellular bud neck septin ring	1932-02-01	0.479117	0.882184	0	0	1.26988	0.93439	FOXG1;ITPR1
Cellular bud neck septin structure	1932-02-01	0.479117	0.882184	0	0	1.26988	0.93439	ITPR1;TOX
Growing cell tip	1932-02-01	0.479117	0.882184	0	0	1.26988	0.93439	AMPH;CALM1
Starch grain	6/111	0.480324	0.882184	0	0	1.08854	0.798219	SCN8A;MADD;MYCBP2;SACS;STEAP2;MT3
Chloroplast part	15/290	0.480946	0.882184	0	0	1.03914	0.76065	CACNA2D1;HSPB8;CXCR4;TXN;SRI;SLC4A4;AFF2;SLC4A8;SLC6A8;CACNB4;C19ORF10;TYRO3;CD44;RPS12;ATPAF1
gamma-tubulin small complex, spindle pole body	2024-01-13	0.48606	0.882184	0	0	1.58726	1.14509	EEF1A2
methionine-importing complex	2024-01-13	0.48606	0.882184	0	0	1.58726	1.14509	NEDD4L
Pairing center	2024-01-13	0.48606	0.882184	0	0	1.58726	1.14509	SYP
Schwann cell microvillus	2024-01-13	0.48606	0.882184	0	0	1.58726	1.14509	NRCAM
EARP complex	2024-01-13	0.48606	0.882184	0	0	1.58726	1.14509	TNFAIP3
Specific granule	2024-01-13	0.48606	0.882184	0	0	1.58726	1.14509	VAMP1
nBAF complex	2024-01-13	0.48606	0.882184	0	0	1.58726	1.14509	SMARCA2
ATP-dependent methionine-importing complex	2024-01-13	0.48606	0.882184	0	0	1.58726	1.14509	NEDD4L
CCR4-NOT complex	2024-01-13	0.48606	0.882184	0	0	1.58726	1.14509	CPEB3
Chromocenter	2024-01-13	0.48606	0.882184	0	0	1.58726	1.14509	MBD5
Cytoplasmic ubiquitin ligase complex	2024-01-13	0.48606	0.882184	0	0	1.58726	1.14509	2024-03-06
Orthogonal array	1972-04-01	0.48669	0.882184	0	0	1.12049	0.806894	PPP3R1;TSPAN7;AQP4;TTBK2
Ooplasm	7/132	0.489727	0.882184	0	0	1.06671	0.761534	OLFM1;RASGRF1;PTK2B;ADCY2;PPM1K;PNMA2;WASF1
Chloroplast inner membrane	10/192	0.490914	0.882184	0	0	1.04663	0.74466	SLC4A8;C19ORF10;CACNA2D1;NRXN1;TYRO3;SNAI1;CXCR4;SLC4A4;CD44;AFF2
ACF complex	1933-02-01	0.495433	0.882184	0	0	1.22885	0.863051	SCN2A;SMARCA2
Mitochondrial cloud	1953-03-01	0.497032	0.882184	0	0	1.14283	0.798957	PINK1;EEF1A2;GDAP1
Silver ion transmembrane transporter complex	1953-03-01	0.497032	0.882184	0	0	1.14283	0.798957	STS;COPZ2;CP
B800-820 antenna complex	1953-03-01	0.497032	0.882184	0	0	1.14283	0.798957	THRB;ACSL1;ACACA
Copper ion transmembrane transporter complex	1953-03-01	0.497032	0.882184	0	0	1.14283	0.798957	STS;COPZ2;CP
Cus cation efflux complex	1953-03-01	0.497032	0.882184	0	0	1.14283	0.798957	STS;COPZ2;CP
Inner dynein arm	1953-03-01	0.497032	0.882184	0	0	1.14283	0.798957	DYNC1H1;DYNLT1;KIF3A
Nuclear inner membrane	1953-03-01	0.497032	0.882184	0	0	1.14283	0.798957	ITPR1;FAM169A;KCNH1
Integral component of mitochondrial membrane	1953-03-01	0.497032	0.882184	0	0	1.14283	0.798957	PINK1;CCDC109B;GDAP1
Polyketide synthase complex	14/273	0.497246	0.882184	0	0	1.02961	0.719358	THRB;ACSL6;NACA2;OXR1;POU3F3;PPM1A;KIAA1109;RAP2A;STS;OXCT1;FXYD1;NCS1;CALM1;TOX
Myosin X complex	1973-04-01	0.497526	0.882184	0	0	1.10419	0.770844	VASP;FLRT3;MARCH6;CDH18
Outer dynein arm	1973-04-01	0.497526	0.882184	0	0	1.10419	0.770844	DYNLT1;KIF3A;CALM1;PAFAH1B1
Tic complex	10/193	0.497555	0.882184	0	0	1.04085	0.726566	SLC4A8;C19ORF10;CACNA2D1;NRXN1;TYRO3;SNAI1;CXCR4;SLC4A4;CD44;AFF2
glycerol-3-phosphate dehydrogenase complex	1993-05-01	0.497698	0.882184	0	0	1.08223	0.755143	PRDX2;THRA;REEP5;GOT2;YWHAG
ESCRT-0 complex	1993-05-01	0.497698	0.882184	0	0	1.08223	0.755143	RNF11;ZFYVE9;LMTK2;NEDD4L;CXCR4
Granular component	1993-05-01	0.497698	0.882184	0	0	1.08223	0.755143	BCAN;PTPRZ1;NCAN;TNR;PLCB1
Activin AB complex	7/133	0.497729	0.882184	0	0	1.05819	0.7383	GSTM3;SLC15A2;RASD1;ACVR1C;ELOVL2;LIFR;SLIT2
Formate dehydrogenase complex	7/133	0.497729	0.882184	0	0	1.05819	0.7383	NEGR1;NNT;NKRF;PEG10;TYRO3;TOX;CHRDL1
Protein complex involved in cell-cell adhesion	17/334	0.502067	0.882184	0	0	1.02144	0.703795	ANXA1;CADM1;ANXA2;ATL2;PEBP1;THBS1;PRDX2;TMEM245;C19ORF10;FABP5;IL8;PLAU;S100A6;SLC25A40;CCL2;CD200;CD44
Galectin complex	17/334	0.502067	0.882184	0	0	1.02144	0.703795	ANXA1;CADM1;ANXA2;ATL2;PEBP1;THBS1;PRDX2;TMEM245;C19ORF10;FABP5;IL8;PLAU;S100A6;SLC25A40;CCL2;CD200;CD44
Plastid inner membrane	10/194	0.504173	0.882184	0	0	1.03514	0.7089	SLC4A8;C19ORF10;CACNA2D1;NRXN1;TYRO3;SNAI1;CXCR4;SLC4A4;CD44;AFF2
Intrinsic component of cell outer membrane	1974-04-01	0.508262	0.882184	0	0	1.08836	0.736555	LHX2;ELAVL4;ELAVL2;ELAVL3
Intrinsic component of periplasmic side of cell outer membrane	1974-04-01	0.508262	0.882184	0	0	1.08836	0.736555	LHX2;ELAVL4;ELAVL2;ELAVL3
Periplasmic side of cell outer membrane	1974-04-01	0.508262	0.882184	0	0	1.08836	0.736555	LHX2;ELAVL4;ELAVL2;ELAVL3
Apoptosome	1974-04-01	0.508262	0.882184	0	0	1.08836	0.736555	MAPK10;KCNJ6;AGAP2;HTT
Bam protein complex	1974-04-01	0.508262	0.882184	0	0	1.08836	0.736555	LHX2;ELAVL4;ELAVL2;ELAVL3
Proteasome storage granule	1954-03-01	0.509633	0.882184	0	0	1.12037	0.755199	PEG10;SERPINE1;CP
Platelet alpha granule lumen	1954-03-01	0.509633	0.882184	0	0	1.12037	0.755199	SRGN;SERPINE1;THBS1
Intrinsic component of mitochondrial membrane	1954-03-01	0.509633	0.882184	0	0	1.12037	0.755199	PINK1;CCDC109B;GDAP1
Type I interferon receptor complex	1934-02-01	0.511419	0.882184	0	0	1.19039	0.798233	ERBB4;AQP4
Type II polyketide synthase complex	1934-02-01	0.511419	0.882184	0	0	1.19039	0.798233	STS;TXN
interleukin-13 receptor complex	1934-02-01	0.511419	0.882184	0	0	1.19039	0.798233	RASGRF1;IRS2
Cyanelle	1934-02-01	0.511419	0.882184	0	0	1.19039	0.798233	TMEM63C;CACNA1A
Extrachromosomal circular DNA	1934-02-01	0.511419	0.882184	0	0	1.19039	0.798233	HK2;DNM1
Thioglucosidase complex	2024-01-14	0.511722	0.882184	0	0	1.46509	0.98157	GLS
Monopolin complex	2024-01-14	0.511722	0.882184	0	0	1.46509	0.98157	CHML
Myosin III complex	2024-01-14	0.511722	0.882184	0	0	1.46509	0.98157	CALM1
Omega speckle	2024-01-14	0.511722	0.882184	0	0	1.46509	0.98157	HTT
Rough endoplasmic reticulum lumen	2024-01-14	0.511722	0.882184	0	0	1.46509	0.98157	EEF1A2
SHREC complex	2024-01-14	0.511722	0.882184	0	0	1.46509	0.98157	SMARCA2
Ciliary shaft	2024-01-14	0.511722	0.882184	0	0	1.46509	0.98157	KIF3A
SWI/SNF complex	2024-01-14	0.511722	0.882184	0	0	1.46509	0.98157	SMARCA2
COP9 signalosome	2024-01-14	0.511722	0.882184	0	0	1.46509	0.98157	TESPA1
Compact myelin	2024-01-14	0.511722	0.882184	0	0	1.46509	0.98157	ANXA2
Glial cell projection	2024-01-14	0.511722	0.882184	0	0	1.46509	0.98157	MT3
Intrinsic component of the cytoplasmic side of the plasma membrane	2024-01-14	0.511722	0.882184	0	0	1.46509	0.98157	SYNGAP1
Golgi apparatus	38/759	0.515946	0.887974	0	0	1.00364	0.664161	ZFP106;SNAP25;NBAS;C17ORF75;CCNI;SLC35F3;CTNND2;HSPB8;RASGRF1;PRICKLE2;CD99L2;ZNF25;KIAA1107;RNF157;PAK1;PRKAR2B;MAN1A2;AKT3;HMOX1;SLITRK5;RAB6A;C2ORF80;ATP6V0A1;ZYG11B;RBFOX1;SLC6A17;RHBDD2;TTC33;CMTM4;ATP2B3;LIFR;NETO2;KIAA0430;ZDHHC17;CNKSR2;ITGA5;APBA2;CD44
Thylakoid membrane	10/196	0.517335	0.887974	0	0	1.0239	0.674816	CACNB4;OPHN1;HSPB8;CPE;CNTN3;TXN;NETO2;AP2B1;SRI;ATPAF1
cyclin-dependent protein kinase activating kinase holoenzyme complex	1955-03-01	0.522066	0.887974	0	0	1.09876	0.714153	SLC24A2;VASP;PRKAR2B
Phosphatidylinositol 3-kinase complex, class IA	1955-03-01	0.522066	0.887974	0	0	1.09876	0.714153	ERBB4;AGAP2;IRS2
LYSP100-associated nuclear domain	6/116	0.523479	0.887974	0	0	1.03878	0.67236	NISCH;CAMK2B;STRBP;CABP1;ST6GALNAC5;RND1
Cell outer membrane	6/116	0.523479	0.887974	0	0	1.03878	0.67236	TMEM245;LHX2;NAMPT;PTPN4;ZDHHC17;AFF2
DNA replication preinitiation complex	6/116	0.523479	0.887974	0	0	1.03878	0.67236	PPP3CA;MEF2C;GAN;PDXP;HTR2A;OXR1
Integrin alphaIIb-beta3 complex	6/116	0.523479	0.887974	0	0	1.03878	0.67236	VASP;PPP3R1;PRKCA;SEZ6L2;PLCB1;THBS1
Ndc80 complex	1996-05-01	0.526018	0.887974	0	0	1.04639	0.672222	DYNLT1;IDS;DLGAP1;CNTN3;CKAP5
Viral assembly compartment	1935-02-01	0.527068	0.887974	0	0	1.15425	0.739214	STRBP;RAB6A
bacterial-type flagellum filament	1935-02-01	0.527068	0.887974	0	0	1.15425	0.739214	SOCS3;IL8
Nuclear pore transmembrane ring	1935-02-01	0.527068	0.887974	0	0	1.15425	0.739214	REEP5;IDS
Glutathione synthase complex	1935-02-01	0.527068	0.887974	0	0	1.15425	0.739214	SYT1;HMOX1
3-methyl-2-oxobutanoate dehydrogenase (lipoamide) complex	1935-02-01	0.527068	0.887974	0	0	1.15425	0.739214	PPM1K;SLC25A4
AP-type membrane coat adaptor complex	1935-02-01	0.527068	0.887974	0	0	1.15425	0.739214	AP3M2;AP2B1
Cytoplasmic stress granule	1935-02-01	0.527068	0.887974	0	0	1.15425	0.739214	ZFP36;PUM2
Cyst wall	7/137	0.529311	0.887974	0	0	1.02541	0.652347	TSC22D1;LHX2;SACS;CNTN1;SYP;ENO2;CXCL14
Glyoxysome	1976-04-01	0.529417	0.887974	0	0	1.05801	0.672876	RBFOX2;GOT1;ACSL1;ACO2
Integrin alpha1-beta1 complex	1976-04-01	0.529417	0.887974	0	0	1.05801	0.672876	COL4A1;ITGA5;CD44;ICAM1
Supramolecular fiber	25/501	0.52962	0.887974	0	0	1	0.635599	SNAP25;WDR47;DENND5B;DOCK9;ACACA;TTBK2;NUAK1;MFSD6;SIPA1L1;ACVR1C;ENSA;ADAM23;ATP6V1H;CAMTA2;KIFAP3;SPTAN1;MYH10;YWHAG;CA11;SPRYD3;NEGR1;OCRL;POU6F1;ZNF238;UBE2K
Lysosomal membrane	14/279	0.530465	0.887974	0	0	1.00597	0.63779	NSF;ATP6V1A;ABCA5;ANXA2;AP2B1;CP;TMEM150C;NAPG;GNAQ;EEF1A2;KIAA1324;ANXA6;ATP6V1H;ITM2C
Lytic vacuole membrane	14/279	0.530465	0.887974	0	0	1.00597	0.63779	NSF;ATP6V1A;ABCA5;ANXA2;AP2B1;CP;TMEM150C;NAPG;GNAQ;EEF1A2;KIAA1324;ANXA6;ATP6V1H;ITM2C
Cilium	24/482	0.534554	0.887974	0	0	0.997678	0.624869	PHLPP2;GSTM3;ANXA1;ATP8A2;OCRL;ATP2B2;ARHGAP35;TTBK2;EHD3;PRKAR2B;KIAA1377;KIF5C;KIF3A;GNAQ;TBC1D30;NAPEPLD;DRD1;BBS7;MAPT;KIF3C;KIFAP3;PRKACB;PFKM;PAFAH1B1
Dinoflagellate cingulum	11/219	0.534958	0.887974	0	0	1.007	0.62995	NDFIP1;FLRT3;CKMT1A;CKMT1B;LRP4;PDXP;CKB;HSPA12A;ISPD;ANO5;ANO3
Mst2 histone acetyltransferase complex	1997-05-01	0.535303	0.887974	0	0	1.03496	0.646771	WBP5;PEBP1;RMST;KSR2;AMOT
Histone H3-K14 acetyltransferase complex	1997-05-01	0.535303	0.887974	0	0	1.03496	0.646771	WBP5;PEBP1;RMST;KSR2;AMOT
MCM core complex	2024-01-15	0.536104	0.887974	0	0	1.36037	0.84809	GAN
Nuclear microtubule	2024-01-15	0.536104	0.887974	0	0	1.36037	0.84809	CALM1
Right nucleus	2024-01-15	0.536104	0.887974	0	0	1.36037	0.84809	CARTPT
Root hair tip	2024-01-15	0.536104	0.887974	0	0	1.36037	0.84809	NSF
Amylin receptor complex	2024-01-15	0.536104	0.887974	0	0	1.36037	0.84809	SCN8A
Cyclin D2-CDK4 complex	2024-01-15	0.536104	0.887974	0	0	1.36037	0.84809	CCND2
HCN4 channel complex	2024-01-15	0.536104	0.887974	0	0	1.36037	0.84809	HCN2
Microtubule plus-end	2024-01-15	0.536104	0.887974	0	0	1.36037	0.84809	CLASP1
Protein phosphatase type 2A complex	2024-01-15	0.536104	0.887974	0	0	1.36037	0.84809	PPP2R2C
U2-type prespliceosome	2024-01-15	0.536104	0.887974	0	0	1.36037	0.84809	SNRPN
U5 snRNP	2024-01-15	0.536104	0.887974	0	0	1.36037	0.84809	SNRPN
COPI-coated vesicle membrane	2024-01-15	0.536104	0.887974	0	0	1.36037	0.84809	COPZ2
Phagolysosome	10/199	0.53687	0.888326	0	0	1.00749	0.626656	CHRM3;TMEM245;ANXA2;REEP5;SLC11A1;FXYD1;ANXA6;GPR83;CNTN3;CALM1
Gas vesicle	1936-02-01	0.542374	0.894875	0	0	1.12025	0.685367	FXYD1;SRI
Integrin alpha2-beta1 complex	1998-05-01	0.544503	0.894875	0	0	1.02378	0.622336	IL8;CXCR4;ITGA5;CD44;ICAM1
interleukin-6 receptor complex	1957-03-01	0.546403	0.894875	0	0	1.05796	0.639427	CNTFR;SOCS3;LIFR
Lamina densa	1957-03-01	0.546403	0.894875	0	0	1.05796	0.639427	VPS13A;GPR83;CD44
Lipopolysaccharide receptor complex	1957-03-01	0.546403	0.894875	0	0	1.05796	0.639427	IL8;IL1R1;CCL2
Myosin phosphatase complex	1957-03-01	0.546403	0.894875	0	0	1.05796	0.639427	PPP1R16B;NRCAM;CALM1
Rix1 complex	1957-03-01	0.546403	0.894875	0	0	1.05796	0.639427	CA10;SLC6A8;TOX
Chylomicron remnant	1957-03-01	0.546403	0.894875	0	0	1.05796	0.639427	C19ORF10;C10ORF10;CCL2
Grb2-Sos complex	1957-03-01	0.546403	0.894875	0	0	1.05796	0.639427	RASGRF1;RAPGEF2;IRS2
Phagocytic vesicle membrane	1957-03-01	0.546403	0.894875	0	0	1.05796	0.639427	SLC11A1;OCRL;ATP6V0A1
glutamyl-tRNA(Gln) amidotransferase complex	6/119	0.548673	0.897676	0	0	1.01104	0.606882	RGS2;NCAN;TOX;L1CAM;ISPD;CAMKK2
serotonin-activated cation-selective channel complex	1978-04-01	0.550115	0.899119	0	0	1.02931	0.615145	CNR1;HTR2A;FOS;DRD1
Ferritin complex	14/283	0.552243	0.899711	0	0	0.990805	0.588307	PRNP;CYB5A;SLC11A1;CACNA2D3;TXN;SRI;ENO2;CP;ICAM1;IL8;NAMPT;HMOX1;CCL2;SCN2A
ATP-sensitive potassium channel complex	1999-05-01	0.553617	0.899711	0	0	1.01283	0.598871	PDP1;KCNJ10;ENSA;ABCC9;KCNJ3
cell-cell adherens junction	16/324	0.553656	0.899711	0	0	0.988917	0.58466	VASP;MKL2;CADM3;ANXA1;CADM1;ANXA2;CADM2;DOCK9;CKAP5;GJA1;EPB41L1;PI4KA;STXBP6;CLIC1;SPTAN1;CD200
Periplasmic space	24/487	0.555379	0.899711	0	0	0.986637	0.580245	CYB5A;NEGR1;ZFYVE9;CCDC109B;CACNA1A;HMP19;PDXP;TXN;DUSP8;KLK7;NAPG;STX1B;STS;PSD2;NKRF;CNR1;RCAN2;NT5DC3;ANXA6;SERINC1;WDR7;TOX;GBP2;KCNH1
Mitotic spindle microtubule	1937-02-01	0.557331	0.899711	0	0	1.08818	0.636146	CKAP5;LPHN3
DNA replication termination region	1937-02-01	0.557331	0.899711	0	0	1.08818	0.636146	ATP2B1;RAB6A
Stereocilium	1937-02-01	0.557331	0.899711	0	0	1.08818	0.636146	GPR98;PAFAH1B1
Phycobilisome	1958-03-01	0.558296	0.899711	0	0	1.03867	0.605402	CACNA1A;CPE;AP2B1
Intine	2024-01-16	0.55927	0.899711	0	0	1.26961	0.737799	USP2
Nuclear pericentric heterochromatin	2024-01-16	0.55927	0.899711	0	0	1.26961	0.737799	FBXW7
Cul4B-RING E3 ubiquitin ligase complex	2024-01-16	0.55927	0.899711	0	0	1.26961	0.737799	PRNP
U1 snRNP	2024-01-16	0.55927	0.899711	0	0	1.26961	0.737799	SNRPN
Acetolactate synthase complex	2024-01-16	0.55927	0.899711	0	0	1.26961	0.737799	CA10
Filopodium membrane	2024-01-16	0.55927	0.899711	0	0	1.26961	0.737799	VASP
Intracellular non-membrane-bounded organelle	112/2266	0.559447	0.899711	0	0	0.988751	0.574273	DENND5B;OGDHL;FAIM2;SOGA3;KIAA1109;KIF5C;DPYSL2;KIFAP3;CDKL2;TSPYL1;SLC6A17;SLC6A15;TMOD2;LMTK2;OCRL;OLFM1;DOK6;LPPR5;ZFP106;NDRG4;TMEM63C;HSPA4L;AGAP2;SLC1A3;UBR3;CD99L2;TXN;NDRG2;NLK;KALRN;MED12L;ACACA;TTBK2;CAMSAP2;NUAK1;PRKAR2B;KIF3A;MAP2;ATP6V1H;CAMTA2;KIF3C;RAB6A;SOCS7;MYH10;GSTM3;IQSEC1;BTBD10;SMARCA2;SNAP91;POU6F1;SYNJ1;DLG3;TAF4B;CPE;TUBGCP4;UBE2K;SNAP25;WDR47;CSRNP3;SLC35F3;DOCK9;NCAN;T…
non-membrane-bounded organelle	112/2266	0.559447	0.899711	0	0	0.988751	0.574273	DENND5B;OGDHL;FAIM2;SOGA3;KIAA1109;KIF5C;DPYSL2;KIFAP3;CDKL2;TSPYL1;SLC6A17;SLC6A15;TMOD2;LMTK2;OCRL;OLFM1;DOK6;LPPR5;ZFP106;NDRG4;TMEM63C;HSPA4L;AGAP2;SLC1A3;UBR3;CD99L2;TXN;NDRG2;NLK;KALRN;MED12L;ACACA;TTBK2;CAMSAP2;NUAK1;PRKAR2B;KIF3A;MAP2;ATP6V1H;CAMTA2;KIF3C;RAB6A;SOCS7;MYH10;GSTM3;IQSEC1;BTBD10;SMARCA2;SNAP91;POU6F1;SYNJ1;DLG3;TAF4B;CPE;TUBGCP4;UBE2K;SNAP25;WDR47;CSRNP3;SLC35F3;DOCK9;NCAN;T…
Microneme	1979-04-01	0.560283	0.900154	0	0	1.01553	0.588313	PDP1;L1CAM;CALM1;CD44
Pollen wall	5/100	0.56264	0.903038	0	0	1.00212	0.576334	PEG10;GPR98;USP2;SERINC3;CRYM
Sperm plasma membrane	6/121	0.56513	0.905224	0	0	0.993356	0.566907	STX1B;RAP2A;RAB3A;NPTN;PEBP1;CALM1
interleukin-1 receptor complex	6/121	0.56513	0.905224	0	0	0.993356	0.566907	GADD45B;IL8;IL1R1;PCDH7;CCL2;ICAM1
Integrin alpha4-beta7 complex	1959-03-01	0.57	0.912113	0	0	1.02006	0.573398	CADM1;CXCR4;ICAM1
TCR signalosome	1938-02-01	0.571937	0.913231	0	0	1.0579	0.591076	TESPA1;PRKCB
Protein storage vacuole	1938-02-01	0.571937	0.913231	0	0	1.0579	0.591076	GRIA2;REEP5
light-harvesting complex	9/184	0.572626	0.913231	0	0	0.979015	0.545822	CHRNB2;CACNB4;GNAL;CACNA1A;ATP6V1H;CPE;SRI;AP2B1;LRRC4C
Extracellular matrix component	6/122	0.57325	0.913231	0	0	0.98474	0.547942	ANXA2;PTPRZ1;COL4A1;TNR;SLC1A3;EFNA5
Germ tube	9/185	0.579207	0.913231	0	0	0.973401	0.531569	ARF3;NDRG4;THRB;PCDH7;PRKCA;PDS5B;CALM1;CXCL2;UBQLN2
Pituitary gonadotropin complex	12/247	0.579737	0.913231	0	0	0.971922	0.529873	CHGA;GJA1;ADCYAP1R1;ACVR1C;FLRT3;CLSTN3;SERPINE1;KIT;SCG5;TRIM37;CARTPT;ANO5
Lamellar body membrane	2024-01-17	0.58128	0.913231	0	0	1.1902	0.645709	GJA1
Nematocyst	2024-01-17	0.58128	0.913231	0	0	1.1902	0.645709	GJA1
Recurrent axon collateral	2024-01-17	0.58128	0.913231	0	0	1.1902	0.645709	GRM5
Glyoxysomal membrane	2024-01-17	0.58128	0.913231	0	0	1.1902	0.645709	ACSL1
Hyaline layer	2024-01-17	0.58128	0.913231	0	0	1.1902	0.645709	EFNA5
Nuclear replisome	2024-01-17	0.58128	0.913231	0	0	1.1902	0.645709	PURB
Sperm principal piece	2024-01-17	0.58128	0.913231	0	0	1.1902	0.645709	PFKM
Endolysosome	2024-01-17	0.58128	0.913231	0	0	1.1902	0.645709	AP2B1
Photosystem II	10/206	0.58128	0.913231	0	0	0.971144	0.526867	SLC11A1;STRBP;HSPB8;TXN;NETO2;MAPT;NMNAT2;SRI;CALM1;LRRC4C
Histone locus body	6/123	0.581295	0.913231	0	0	0.976272	0.529625	ATP6V1A;PPP3CA;MLC1;TOX;LRRC4C;SCN2A
cyclic-nucleotide phosphodiesterase complex	1960-03-01	0.581509	0.913231	0	0	1.00212	0.543276	PDE2A;ANXA6;CALM1
laminin-2 complex	1960-03-01	0.581509	0.913231	0	0	1.00212	0.543276	CNTNAP2;DTNA;KCNA2
Phosphomannomutase complex	1960-03-01	0.581509	0.913231	0	0	1.00212	0.543276	ATP2B3;PNMA2;PGM2L1
laminin-1 complex	7/144	0.582579	0.914017	0	0	0.972659	0.525518	KCNJ10;MMP16;PLAU;ITGA5;CXCL14;THBS1;CD44
Bacterial nucleoid	8/165	0.584093	0.915208	0	0	0.969954	0.52154	CYB5A;PPP3R1;NEGR1;NKRF;GAD1;TBC1D24;SERPINI1;TNPO2
Plastid part	19/392	0.585616	0.915208	0	0	0.969285	0.518655	CACNA2D1;HSPB8;CXCR4;SRI;TXN;SLC4A4;ACACA;AFF2;SLC4A8;CACNB4;C19ORF10;TYRO3;CALM1;SCN2A;STEAP2;GRIA3;CD44;GRIA4;RPS12
i-AAA complex	1939-02-01	0.586189	0.915208	0	0	1.02925	0.549737	PINK1;DNM1
Mucin granule	1939-02-01	0.586189	0.915208	0	0	1.02925	0.549737	SYT2;ENO2
Ribose phosphate diphosphokinase complex	1939-02-01	0.586189	0.915208	0	0	1.02925	0.549737	GOT1;GOT2
Melanosome	5/103	0.589142	0.917612	0	0	0.971289	0.513898	ATP6V1G2;ANXA2;ANXA6;ATP1A1;ATP6V0A1
Peroxisomal importomer complex	1982-04-01	0.590016	0.917612	0	0	0.976319	0.515111	PEX5L;RB1CC1;CLSTN1;KIF1B
Pex17p-Pex14p docking complex	1982-04-01	0.590016	0.917612	0	0	0.976319	0.515111	PEX5L;RB1CC1;CLSTN1;KIF1B
Heparanase complex	1982-04-01	0.590016	0.917612	0	0	0.976319	0.515111	PLAU;ISPD;SERINC3;CD44
Intramolecular phosphotransferase complex	1961-03-01	0.592821	0.920192	0	0	0.984786	0.514907	ATP2B3;PNMA2;PGM2L1
Endoplasmic reticulum-Golgi intermediate compartment membrane	1961-03-01	0.592821	0.920192	0	0	0.984786	0.514907	LAMP5;COPZ2;CNIH2
Nuclear part	74/1514	0.593574	0.92047	0	0	0.976723	0.509452	SNAP25;CSRNP3;SLC35F3;DENND5B;OGDHL;WASL;SYNE1;RNF157;RBM3;AKAP11;NKRF;KIF5C;DPYSL2;RB1CC1;ENSA;KIF1B;TSPYL1;ANXA1;SLC6A17;SLC2A13;SLC6A15;TMOD2;SLC39A10;CKAP5;OLFM1;TMX4;LRRC7;DNAJC6;ALDOC;INA;ATPAF1;ZFP106;CDS1;GRAMD1B;NDRG4;NBAS;DDX24;AGAP2;LRP4;SLC1A3;UBR3;TXN;NLK;FAM169A;KALRN;ZBTB41;MED12L;ACACA;NUAK1;MAP2;KIF3C;SLIT2;SCN3B;RAB6A;SOCS7;ATP9A;LINGO2;GSTM3;PRNP;IQSEC1;GAD1;NAP1L3;ATP2B1;BTBD1…
Pigment granule	5/104	0.597777	0.9223	0	0	0.961427	0.49469	ATP6V1G2;ANXA2;ANXA6;ATP1A1;ATP6V0A1
Cytoplasmic membrane-bounded vesicle lumen	5/104	0.597777	0.9223	0	0	0.961427	0.49469	PCSK2;SRGN;SERPINE1;SCG3;THBS1
Rad51C-XRCC3 complex	1983-04-01	0.599661	0.9223	0	0	0.96391	0.492935	GJA1;EMILIN2;CCL2;XPR1
Spindle matrix	2024-01-18	0.602192	0.9223	0	0	1.12013	0.568105	ATMIN
Subpellicular microtubule	2024-01-18	0.602192	0.9223	0	0	1.12013	0.568105	TUBGCP4
SCF-Skp2 ubiquitin ligase complex	2024-01-18	0.602192	0.9223	0	0	1.12013	0.568105	TSC1
Hyaluranon cable	2024-01-18	0.602192	0.9223	0	0	1.12013	0.568105	CD44
Pericentriolar material	2024-01-18	0.602192	0.9223	0	0	1.12013	0.568105	TUBG2
Phagocytic cup	2024-01-18	0.602192	0.9223	0	0	1.12013	0.568105	PIP5K1C
Replisome	2024-01-18	0.602192	0.9223	0	0	1.12013	0.568105	PURB
U2 snRNP	2024-01-18	0.602192	0.9223	0	0	1.12013	0.568105	SNRPN
Costamere	2024-01-18	0.602192	0.9223	0	0	1.12013	0.568105	ANK2
ER membrane insertion complex	12/251	0.602225	0.9223	0	0	0.955452	0.484533	PURB;PDP1;AHCYL1;ATP6V1G2;PDXP;TRIM37;SEC61B;PNMA2;ISPD;SERINC3;CAMKK1;IER3
Growth hormone receptor complex	1962-03-01	0.603933	0.923155	0	0	0.968044	0.488176	SOCS3;FOS;SLIT2
ASAP complex	1962-03-01	0.603933	0.923155	0	0	0.968044	0.488176	THRB;CADM1;MAP9
Serine protease inhibitor complex	9/189	0.605059	0.923996	0	0	0.951567	0.478095	CHGA;NDRG3;CDCP1;NFIX;ZFYVE9;PLAU;SERPINE1;KPNA5;SERPINI1
Vesicle lumen	5/105	0.60631	0.925026	0	0	0.951762	0.476227	PCSK2;SRGN;SERPINE1;SCG3;THBS1
Urease complex	1984-04-01	0.609168	0.927623	0	0	0.951811	0.471776	NEGR1;TBC1D24;TRIM37;ELAVL3
Eukaryotic translation initiation factor 2B complex	1984-04-01	0.609168	0.927623	0	0	0.951811	0.471776	RGS4;PPP1R15A;RGS2;DPYSL2
Interferon regulatory factor 3 complex	7/148	0.611655	0.930004	0	0	0.944865	0.464483	ATF2;PPM1A;CREBBP;SIPA1L1;GADD45B;IL8;CCL2
Polymeric cytoskeletal fiber	24/501	0.611987	0.930004	0	0	0.956956	0.469908	SNAP25;CA11;WDR47;SPRYD3;NEGR1;DENND5B;DOCK9;OCRL;ACACA;POU6F1;TTBK2;NUAK1;MFSD6;ACVR1C;ENSA;ADAM23;ATP6V1H;ZNF238;CAMTA2;KIFAP3;SPTAN1;MYH10;UBE2K;YWHAG
Mitosome	1941-02-01	0.613629	0.930004	0	0	0.976367	0.476823	NNT;PFKM
IgA immunoglobulin complex	1941-02-01	0.613629	0.930004	0	0	0.976367	0.476823	STX1B;THY1
Anchored component of plasma membrane	1941-02-01	0.613629	0.930004	0	0	0.976367	0.476823	THY1;EFNA5
Yolk	1985-04-01	0.618535	0.935714	0	0	0.94001	0.451583	NKRF;MADD;C16ORF45;TRIM37
TRAIL death-inducing signaling complex	2024-01-19	0.62206	0.935714	0	0	1.05784	0.502176	MADD
PR-DUB complex	2024-01-19	0.62206	0.935714	0	0	1.05784	0.502176	MBD5
CVT vesicle	2024-01-19	0.62206	0.935714	0	0	1.05784	0.502176	NSF
Chaperonin ATPase complex	2024-01-19	0.62206	0.935714	0	0	1.05784	0.502176	PRNP
GroEL-GroES complex	2024-01-19	0.62206	0.935714	0	0	1.05784	0.502176	PRNP
Platelet dense granule	2024-01-19	0.62206	0.935714	0	0	1.05784	0.502176	ITPR1
U4/U6 x U5 tri-snRNP complex	2024-01-19	0.62206	0.935714	0	0	1.05784	0.502176	SNRPN
Dinoflagellate epicone	13/276	0.624657	0.93874	0	0	0.940368	0.442493	NOMO3;USP46;NBAS;SNRPN;TMEM63C;LRP4;CARTPT;SIPA1L1;FRRS1L;CPE;CHML;NOMO1;NOMO2
Metaphase plate	7/150	0.625779	0.939348	0	0	0.931552	0.436673	ABCD2;APC;HSPB8;TPRG1L;L1CAM;CLASP1;PAFAH1B1
PHA granule	1942-02-01	0.626817	0.939348	0	0	0.951908	0.444636	ACSL1;ACSL6
Cyclin D1-CDK4 complex	1942-02-01	0.626817	0.939348	0	0	0.951908	0.444636	CYFIP2;CCND2
Transforming growth factor beta type I receptor homodimeric complex	5/108	0.631273	0.9429	0	0	0.923894	0.425008	ACVR1C;TSC22D1;ZFYVE9;SERPINE1;SNAI1
Integrin alpha6-beta1 complex	5/108	0.631273	0.9429	0	0	0.923894	0.425008	IL8;CNTN1;ITGA5;CD44;ICAM1
Endoplasmic reticulum-Golgi intermediate compartment	5/108	0.631273	0.9429	0	0	0.923894	0.425008	LAMP5;C19ORF10;COPZ2;CNIH2;RAB6B
Photosystem II oxygen evolving complex	1987-04-01	0.636841	0.9429	0	0	0.917263	0.413901	OPHN1;HSPB8;TXN;UBE2K
Lysosomal lumen	1987-04-01	0.636841	0.9429	0	0	0.917263	0.413901	BCAN;NCAN;IDS;GPC5
Pilus	17/362	0.636883	0.9429	0	0	0.937136	0.422807	CHRNB2;SRGN;SLC6A17;HMP19;FOS;ICAM1;BCAN;PPP3CA;IL8;EEF1A2;TYRO3;ANXA6;TBC1D24;CCL2;WDR7;B4GALT6;ANKS1B
Integrin alphav-beta6 complex	1943-02-01	0.639653	0.9429	0	0	0.928641	0.414944	PAK1;SNAP91
Myosin VII complex	2024-01-20	0.640937	0.9429	0	0	1.00211	0.445763	ANXA2
Myosin XV complex	2024-01-20	0.640937	0.9429	0	0	1.00211	0.445763	EPB41L1
Puncta adhaerentia	2024-01-20	0.640937	0.9429	0	0	1.00211	0.445763	RBFOX3
Adenylyltransferase complex	2024-01-20	0.640937	0.9429	0	0	1.00211	0.445763	NMNAT2
CENP-A recruiting complex	2024-01-20	0.640937	0.9429	0	0	1.00211	0.445763	BTRC
CHOP-ATF3 complex	2024-01-20	0.640937	0.9429	0	0	1.00211	0.445763	PINK1
Collagen sheet	2024-01-20	0.640937	0.9429	0	0	1.00211	0.445763	PCNXL2
Microtubule end	2024-01-20	0.640937	0.9429	0	0	1.00211	0.445763	CLASP1
Prespliceosome	2024-01-20	0.640937	0.9429	0	0	1.00211	0.445763	SNRPN
Striated muscle thin filament	2024-01-20	0.640937	0.9429	0	0	1.00211	0.445763	TMOD2
Transcriptionally active chromatin	2024-01-20	0.640937	0.9429	0	0	1.00211	0.445763	BCAS3
Complex of collagen trimers	2024-01-20	0.640937	0.9429	0	0	1.00211	0.445763	COL4A1
Connexon complex	2024-01-20	0.640937	0.9429	0	0	1.00211	0.445763	GJA1
ARC complex	1966-03-01	0.646338	0.949221	0	0	0.906389	0.395578	GNAQ;RAB6A;GLS
Checkpoint clamp complex	7/153	0.646416	0.949221	0	0	0.912265	0.398032	PDP1;NEGR1;GAD1;CPE;FAT3;ACACA;GLS
Macronucleus	5/110	0.647368	0.949273	0	0	0.906201	0.394053	CAMK2B;PGBD5;GPR98;HSPB8;CALM1
Glycocalyx	9/196	0.648313	0.949273	0	0	0.915606	0.396808	CHRM3;CA10;CADM1;IL8;SERPINE1;CCL2;CNTN3;CD44;ICAM1
Dendritic spine neck	11/239	0.651452	0.949273	0	0	0.917693	0.393279	NISCH;UCHL1;NFIX;IL8;NEGR1;HMOX1;CXCR4;PDXP;CCL2;PTPN4;ICAM1
Perinuclear theca	1944-02-01	0.652139	0.949273	0	0	0.906483	0.387519	GOT2;PMP2
BLOC-3 complex	1944-02-01	0.652139	0.949273	0	0	0.906483	0.387519	MADD;EFNA5
Stereocilium bundle	1944-02-01	0.652139	0.949273	0	0	0.906483	0.387519	GPR98;PAFAH1B1
FAR/SIN/STRIPAK complex	1989-04-01	0.654567	0.949273	0	0	0.895585	0.379533	SRGN;DSCAM;S100A6;IDS
Microtubule	12/261	0.655856	0.949273	0	0	0.916591	0.386631	CA11;NUAK1;ACVR1C;DENND5B;DOCK9;ENSA;ADAM23;ZNF238;OCRL;KIFAP3;SPTAN1;TTBK2
WICH complex	1967-03-01	0.656421	0.949273	0	0	0.89218	0.375566	TMEM47;WASL;ADD2
Myosin complex	1967-03-01	0.656421	0.949273	0	0	0.89218	0.375566	MYL6;MYH10;MYO9A
beta-heterochromatin	2024-01-21	0.658872	0.949273	0	0	0.951956	0.39718	SMARCA2
succinate-CoA ligase complex	2024-01-21	0.658872	0.949273	0	0	0.951956	0.39718	SLC25A4
NURS complex	2024-01-21	0.658872	0.949273	0	0	0.951956	0.39718	BSN
Rab-protein geranylgeranyltransferase complex	2024-01-21	0.658872	0.949273	0	0	0.951956	0.39718	ARF3
Skeletal muscle myofibril	2024-01-21	0.658872	0.949273	0	0	0.951956	0.39718	CALM1
Cytostome	2024-01-21	0.658872	0.949273	0	0	0.951956	0.39718	SNAR-F
Dsl1p complex	2024-01-21	0.658872	0.949273	0	0	0.951956	0.39718	NSF
Gut granule	2024-01-21	0.658872	0.949273	0	0	0.951956	0.39718	MLLT3
Integrin alphaE-beta7 complex	2024-01-21	0.658872	0.949273	0	0	0.951956	0.39718	ICAM1
Myosin filament	2024-01-21	0.658872	0.949273	0	0	0.951956	0.39718	MYH10
COPI-coated vesicle	2024-01-21	0.658872	0.949273	0	0	0.951956	0.39718	COPZ2
IgG immunoglobulin complex	27/576	0.660116	0.9494	0	0	0.934629	0.388188	LRP4;CXCR4;AQP4;GHITM;THY1;TXN;GLS;ICAM1;PDZD2;CAMKV;CHL1;CCL2;KCNH1;BCAS3;GABBR2;IL1R1;GOT2;IGIP;GAD2;DUSP8;STX1B;IL8;KIT;CNTN1;TOX;CD200;CD44
Cardiac Troponin complex	1990-04-01	0.663209	0.9494	0	0	0.885125	0.36349	ACSL1;EEF1A2;GOT2;CALM1
Female germ cell nucleus	15/326	0.663825	0.9494	0	0	0.917086	0.375763	SNRPN;ARHGEF12;STAU2;SLC39A10;SLC39A12;KIAA0430;CAMKK2;GJA1;FRRS1L;JMY;TRIM37;CALM1;PLCB1;CRYM;PTPN4
Germinal vesicle	15/326	0.663825	0.9494	0	0	0.917086	0.375763	SNRPN;ARHGEF12;STAU2;SLC39A10;SLC39A12;KIAA0430;CAMKK2;GJA1;FRRS1L;JMY;TRIM37;CALM1;PLCB1;CRYM;PTPN4
Subsynaptic reticulum	1945-02-01	0.664277	0.9494	0	0	0.885355	0.36216	DLG2;AMPH
Type I terminal bouton	1945-02-01	0.664277	0.9494	0	0	0.885355	0.36216	DLG2;AMPH
Stress fiber	1945-02-01	0.664277	0.9494	0	0	0.885355	0.36216	MYH10;AMOT
Contractile actin filament bundle	1945-02-01	0.664277	0.9494	0	0	0.885355	0.36216	MYH10;AMOT
Cluster of actin-based cell projections	6/134	0.664284	0.9494	0	0	0.891854	0.364808	MYL6;GPR98;KCNK1;MYH10;CLIC1;PAFAH1B1
Subsarcolemmal mitochondrion	1968-03-01	0.666295	0.950581	0	0	0.878407	0.356653	GJA1;KIT;TOX
MHC class I peptide loading complex	1968-03-01	0.666295	0.950581	0	0	0.878407	0.356653	PURB;NBAS;DYNLT1
Integral component of endoplasmic reticulum membrane	6/135	0.671292	0.953511	0	0	0.884893	0.352675	SLC35B4;RTN1;ARL6IP1;ELOVL4;ELOVL2;MARCH6
Ventral disc	2024-01-22	0.675912	0.953511	0	0	0.906577	0.355099	GOT2
Kibra-Ex-Mer complex	2024-01-22	0.675912	0.953511	0	0	0.906577	0.355099	NISCH
Negative cofactor 2 complex	2024-01-22	0.675912	0.953511	0	0	0.906577	0.355099	SMARCA2
Fusome	2024-01-22	0.675912	0.953511	0	0	0.906577	0.355099	PAFAH1B1
GMP reductase complex	2024-01-22	0.675912	0.953511	0	0	0.906577	0.355099	GDA
Golgi to ER transport vesicle	2024-01-22	0.675912	0.953511	0	0	0.906577	0.355099	RAB6A
proton-transporting two-sector ATPase complex, proton-transporting domain	2024-01-22	0.675912	0.953511	0	0	0.906577	0.355099	ATP6V0A1
BAF-type complex	2024-01-22	0.675912	0.953511	0	0	0.906577	0.355099	SMARCA2
M band	2024-01-22	0.675912	0.953511	0	0	0.906577	0.355099	ANK2
intermediate-density lipoprotein particle	1969-03-01	0.675961	0.953511	0	0	0.865053	0.338772	C19ORF10;SRI;CXCL14
Isw1 complex	1946-02-01	0.676072	0.953511	0	0	0.865188	0.338683	FOXG1;SMARCA2
IgA B cell receptor complex	1946-02-01	0.676072	0.953511	0	0	0.865188	0.338683	STX1B;THY1
Activin receptor complex	1992-04-01	0.680048	0.958276	0	0	0.864917	0.333505	ACVR1C;ZFYVE9;SLIT2;ELAVL2
Toc complex	6/137	0.685026	0.963265	0	0	0.871291	0.329608	UNC13A;PEG10;TOX;CALM1;PFKM;RPS12
CTDK-1 complex	1970-03-01	0.685419	0.963265	0	0	0.852096	0.321858	RASGRF2;NEDD4L;PLCB1
Transferase complex, transferring phosphorus-containing groups	10/224	0.685599	0.963265	0	0	0.888607	0.335416	CCND2;PRKAA2;ACVR1C;PRKAR2B;RB1CC1;TAF4B;PRKACB;ATG13;CDK14;PFKM
Cell	396/8073	0.685989	0.963265	0	0	0.970388	0.365734	ATF2;NCKAP1;SERPINE1;MSANTD4;ELK1;KIAA1107;KIAA1109;DPYSL2;PPP4R4;AKT3;KIAA1467;C2ORF80;MEF2C;RBFOX1;RBFOX2;TSPYL1;RBFOX3;CACNA2D3;PRKCA;ATG13;DKK3;BCAN;GALNTL1;HSPA4L;TPRG1L;AGAP2;ZNF25;ABR;PRKAR2B;HMOX1;PIP5K1C;GSTM3;CREBBP;FZD3;NR1D2;NETO2;L1CAM;BTBD10;POU6F1;FAM135B;SLC6A8;GPR183;NAPEPLD;SNAI1;FAT3;SERPINI1;CDK14;ATG2B;WDR47;KCNC2;NCAN;SLC6A1;FAM115A;RNF157;LMBR1;NKRF;ENSA;SH3BGRL2;NEFM;NEFH;…
Hyaline inclusion	1947-02-01	0.687527	0.964581	0	0	0.845917	0.316927	ABR;ENO2
MutLgamma complex	2024-01-23	0.692102	0.968051	0	0	0.865323	0.318458	ATP6V1A
HSP90-CDC37 chaperone complex	2024-01-23	0.692102	0.968051	0	0	0.865323	0.318458	ATG13
Myofilament	2024-01-23	0.692102	0.968051	0	0	0.865323	0.318458	TMOD2
Fatty acid synthase complex	28/607	0.694435	0.968051	0	0	0.918477	0.334929	SERPINE1;CXCR4;TNFAIP3;IRS2;FAIM2;THY1;SEZ6L2;CXCL2;ACACA;ICAM1;SOCS3;CCND2;HMOX1;CCL2;SPTAN1;IER3;MAP2K4;IL1R1;ACSL1;ELOVL2;GOT2;C10ORF10;FOS;IL8;KIT;PLIN2;CALM1;CD44
Nuclear cap binding complex	1971-03-01	0.694668	0.968051	0	0	0.839521	0.305855	MBD5;SLC9A6;SLC9A7
Golgi cisterna membrane	1971-03-01	0.694668	0.968051	0	0	0.839521	0.305855	FUT9;HMP19;B4GALT6
Rhoptry	1994-04-01	0.696289	0.968051	0	0	0.845607	0.306101	GABBR2;RAP2A;GBP2;L1CAM
Golgi lumen	1994-04-01	0.696289	0.968051	0	0	0.845607	0.306101	BCAN;MMP16;NCAN;GPC5
Translocon complex	7/161	0.698053	0.968051	0	0	0.864508	0.310757	PRNP;PEG10;AQP4;CABP1;SEC61B;MARCH6;CHRDL1
H-NS complex	6/139	0.698379	0.968051	0	0	0.858098	0.308051	CYB5A;PPP3R1;GAD1;TBC1D24;SERPINI1;TNPO2
interleukin-4 receptor complex	1948-02-01	0.698646	0.968051	0	0	0.827484	0.296745	IRS2;GLS
Rad51B-Rad51C complex	1948-02-01	0.698646	0.968051	0	0	0.827484	0.296745	SOCS3;SOCS7
DNA polymerase III complex	1948-02-01	0.698646	0.968051	0	0	0.827484	0.296745	TMEM63C;MAPT
HULC complex	1948-02-01	0.698646	0.968051	0	0	0.827484	0.296745	ACSL1;PRKACB
post-anaphase microtubule array	1972-03-01	0.703711	0.968051	0	0	0.82731	0.290707	SERPINE1;CP;ACACA
light-harvesting complex, peripheral complex	1995-04-01	0.704185	0.968051	0	0	0.83627	0.293292	THRB;ACSL1;SRI;ACACA
NMS complex	1995-04-01	0.704185	0.968051	0	0	0.83627	0.293292	ADAMTS4;IL8;HSPB8;CCL2
Brush border	1995-04-01	0.704185	0.968051	0	0	0.83627	0.293292	MYL6;KCNK1;CLIC1;MYH10
Intrinsic component of endoplasmic reticulum membrane	6/140	0.704912	0.968051	0	0	0.851649	0.297806	SLC35B4;RTN1;ARL6IP1;ELOVL4;ELOVL2;MARCH6
Sweet taste receptor complex	2024-01-24	0.707484	0.968051	0	0	0.827657	0.286403	SLC1A1
Middle lamella	2024-01-24	0.707484	0.968051	0	0	0.827657	0.286403	CNR1
Pyrenoid	2024-01-24	0.707484	0.968051	0	0	0.827657	0.286403	LRP4
DUBm complex	2024-01-24	0.707484	0.968051	0	0	0.827657	0.286403	ATXN7L3
Dinoflagellate sulcus	2024-01-24	0.707484	0.968051	0	0	0.827657	0.286403	KCNH1
Eisosome	2024-01-24	0.707484	0.968051	0	0	0.827657	0.286403	AMPH
Myosin II complex	2024-01-24	0.707484	0.968051	0	0	0.827657	0.286403	MYH10
Nuclear euchromatin	2024-01-24	0.707484	0.968051	0	0	0.827657	0.286403	NELF
Spliceosomal tri-snRNP complex	2024-01-24	0.707484	0.968051	0	0	0.827657	0.286403	SNRPN
Photosynthetic membrane	13/293	0.707492	0.968051	0	0	0.882473	0.305361	SLC11A1;HSPB8;CACNA1A;TXN;NETO2;AP2B1;SRI;CACNB4;GNAL;CPE;CNTN3;CALM1;LRRC4C
Cell part	395/8073	0.709126	0.96946	0	0	0.966121	0.332078	ATF2;NCKAP1;SERPINE1;MSANTD4;ELK1;KIAA1107;KIAA1109;DPYSL2;PPP4R4;AKT3;KIAA1467;C2ORF80;MEF2C;RBFOX1;RBFOX2;TSPYL1;RBFOX3;CACNA2D3;PRKCA;ATG13;DKK3;BCAN;GALNTL1;TPRG1L;AGAP2;ZNF25;ABR;PRKAR2B;HMOX1;PIP5K1C;GSTM3;CREBBP;FZD3;NR1D2;NETO2;L1CAM;BTBD10;POU6F1;FAM135B;SLC6A8;GPR183;NAPEPLD;SNAI1;FAT3;SERPINI1;CDK14;ATG2B;WDR47;KCNC2;NCAN;SLC6A1;FAM115A;RNF157;LMBR1;NKRF;ENSA;SH3BGRL2;NEFM;NEFH;ANXA1;S…
Ire1 complex	8/185	0.710005	0.969836	0	0	0.859442	0.294345	PPP1R15A;PARM1;PRKAA2;PPM1L;RHBDD2;PI4KA;CCL2;DKK3
Plastid outer membrane	6/141	0.711348	0.970021	0	0	0.845296	0.287902	UNC13A;PEG10;TOX;CALM1;PFKM;RPS12
Chloroplast outer membrane	6/141	0.711348	0.970021	0	0	0.845296	0.287902	UNC13A;PEG10;TOX;CALM1;PFKM;RPS12
BMP receptor complex	7/164	0.716089	0.973911	0	0	0.847854	0.283141	PPM1A;LMBR1;AKAP11;ATL1;NTRK3;ACSL3;CHRDL1
plastid-encoded plastid RNA polymerase complex B	1997-04-01	0.719529	0.973911	0	0	0.8182	0.269318	C5AR1;PEBP1;SCN2A;THBS1
Methionine adenosyltransferase complex	1950-02-01	0.7199	0.973911	0	0	0.792922	0.260588	PRDX2;PLIN2
Cell septum	1950-02-01	0.7199	0.973911	0	0	0.792922	0.260588	DYNLT1;CLASP1
Tubulobulbar complex	7/165	0.721937	0.973911	0	0	0.842443	0.274482	RAB3A;MADD;TBC1D24;NCDN;RAB6A;RUNDC3A;OXR1
plant-type vacuole	7/165	0.721937	0.973911	0	0	0.842443	0.274482	NEGR1;SLC11A1;OMG;ATP2B3;CALM1;PRPF19;XPR1
UBC13-MMS2 complex	2024-01-25	0.722098	0.973911	0	0	0.793129	0.258239	UBE2K
Nuclear pore linkers	2024-01-25	0.722098	0.973911	0	0	0.793129	0.258239	HTT
Smooth muscle contractile fiber	2024-01-25	0.722098	0.973911	0	0	0.793129	0.258239	TRIM37
Axonemal central pair	2024-01-25	0.722098	0.973911	0	0	0.793129	0.258239	TUBGCP4
Inner mucus layer	2024-01-25	0.722098	0.973911	0	0	0.793129	0.258239	TNFAIP3
Ciliary transition zone	2024-01-25	0.722098	0.973911	0	0	0.793129	0.258239	TTBK2
Integral component of mitochondrial inner membrane	2024-01-25	0.722098	0.973911	0	0	0.793129	0.258239	CCDC109B
Extracellular matrix	22/489	0.722697	0.973911	0	0	0.894641	0.290548	DYNC1H1;ANXA2;NCAN;SERPINE1;SLC1A3;EFNA5;THBS1;ADAMTS4;BCAN;MYL6;RELN;FLRT2;MMP16;PTPRZ1;FLRT3;CHL1;COL4A1;SPARCL1;TNR;EMILIN2;GPC5;SLIT2
Microtubule organizing center part	6/143	0.723931	0.974756	0	0	0.832867	0.269066	KIF3A;HTT;TUBGCP4;TUBG2;CLASP1;TTBK2
Intracellular	388/7947	0.72561	0.975381	0	0	0.962892	0.30884	ATF2;NCKAP1;SERPINE1;MSANTD4;ELK1;KIAA1107;KIAA1109;DPYSL2;PPP4R4;AKT3;KIAA1467;C2ORF80;MEF2C;RBFOX1;RBFOX2;TSPYL1;RBFOX3;CACNA2D3;PRKCA;ATG13;DKK3;BCAN;GALNTL1;HSPA4L;TPRG1L;AGAP2;ZNF25;ABR;PRKAR2B;HMOX1;PIP5K1C;GSTM3;CREBBP;FZD3;NR1D2;NETO2;L1CAM;BTBD10;POU6F1;FAM135B;SLC6A8;GPR183;NAPEPLD;SNAI1;FAT3;SERPINI1;CDK14;ATG2B;WDR47;KCNC2;NCAN;SLC6A1;FAM115A;RNF157;LMBR1;NKRF;ENSA;SH3BGRL2;NEFM;NEFH;…
Intracellular part	388/7947	0.72561	0.975381	0	0	0.962892	0.30884	ATF2;NCKAP1;SERPINE1;MSANTD4;ELK1;KIAA1107;KIAA1109;DPYSL2;PPP4R4;AKT3;KIAA1467;C2ORF80;MEF2C;RBFOX1;RBFOX2;TSPYL1;RBFOX3;CACNA2D3;PRKCA;ATG13;DKK3;BCAN;GALNTL1;HSPA4L;TPRG1L;AGAP2;ZNF25;ABR;PRKAR2B;HMOX1;PIP5K1C;GSTM3;CREBBP;FZD3;NR1D2;NETO2;L1CAM;BTBD10;POU6F1;FAM135B;SLC6A8;GPR183;NAPEPLD;SNAI1;FAT3;SERPINI1;CDK14;ATG2B;WDR47;KCNC2;NCAN;SLC6A1;FAM115A;RNF157;LMBR1;NKRF;ENSA;SH3BGRL2;NEFM;NEFH;…
Transcriptionally silent chromatin	1975-03-01	0.729608	0.978663	0	0	0.792714	0.249902	CEBPD;SATB1;VPS13A
Type IV secretion system complex	6/144	0.730076	0.978663	0	0	0.826788	0.260113	SRGN;IL8;HMP19;OCRL;WDR7;TLN2
GO:0000806	6/144	0.730076	0.978663	0	0	0.826788	0.260113	PDP1;STS;PEG10;HUWE1;TOX;SOX5
BAT3 complex	7/167	0.733385	0.978663	0	0	0.831824	0.257935	ATP6V1G2;EEF1A2;SACS;SEC61B;CAMKK1;SCN1A;IER3
acetyl-CoA carboxylase complex	5/122	0.734284	0.978663	0	0	0.81274	0.251023	GOT2;GPR83;PLIN2;CLIC1;ACACA
Mitochondrial ribonuclease P complex	2024-01-26	0.735982	0.978663	0	0	0.761364	0.233395	SYNGAP1
Rad6-Rad18 complex	2024-01-26	0.735982	0.978663	0	0	0.761364	0.233395	ANXA1
Shc-Grb2-Sos complex	2024-01-26	0.735982	0.978663	0	0	0.761364	0.233395	PTK2B
Glycolate oxidase complex	2024-01-26	0.735982	0.978663	0	0	0.761364	0.233395	SCN2A
Extrinsic component of organelle membrane	2024-01-26	0.735982	0.978663	0	0	0.761364	0.233395	ANXA1
Intrinsic component of mitochondrial inner membrane	2024-01-26	0.735982	0.978663	0	0	0.761364	0.233395	CCDC109B
Chloroplast thylakoid membrane protein complex	1976-03-01	0.737835	0.978663	0	0	0.781813	0.237699	CACNB4;SRI;ATPAF1
Vitelline envelope	1952-02-01	0.739876	0.978663	0	0	0.761124	0.229306	SRGN;THRB
Actin filament bundle	1952-02-01	0.739876	0.978663	0	0	0.761124	0.229306	MYH10;AMOT
Cell division site	1952-02-01	0.739876	0.978663	0	0	0.761124	0.229306	TUBGCP4;MYH10
Cell division site part	1952-02-01	0.739876	0.978663	0	0	0.761124	0.229306	TUBGCP4;MYH10
Adherens junction	5/123	0.740767	0.978663	0	0	0.80581	0.241799	VASP;RELN;LRRC7;TLN2;C9ORF172
Anchoring junction	5/123	0.740767	0.978663	0	0	0.80581	0.241799	VASP;RELN;LRRC7;TLN2;C9ORF172
cell-substrate adherens junction	5/123	0.740767	0.978663	0	0	0.80581	0.241799	VASP;RELN;LRRC7;TLN2;C9ORF172
cell-substrate junction	5/123	0.740767	0.978663	0	0	0.80581	0.241799	VASP;RELN;LRRC7;TLN2;C9ORF172
Extrachromosomal DNA	4/100	0.741427	0.978663	0	0	0.792505	0.2371	WDR7;RAPGEF5;MEG8;CD200
PTEN phosphatase complex	12/279	0.741513	0.978663	0	0	0.853978	0.255393	PREX2;PHLPP2;GSK3B;PINK1;DLG4;AKT3;KIT;MAGI2;SNAI1;NEDD4L;IRS2;TSC1
Cytoplasmic ribonucleoprotein granule	6/146	0.742077	0.978663	0	0	0.814891	0.243084	ZFP36;BTBD2;MAPT;INA;DYNC1I1;PUM2
5-lipoxygenase complex	1977-03-01	0.745862	0.981065	0	0	0.771207	0.226129	PLIN2;RORB;DCLK1
NELF complex	4/101	0.748432	0.981065	0	0	0.784293	0.227269	FLRT3;NELF;NKRF;FOS
Supraspliceosomal complex	2024-01-27	0.749174	0.981065	0	0	0.732042	0.211402	GRIA2
Viral transcriptional complex	2024-01-27	0.749174	0.981065	0	0	0.732042	0.211402	UCHL1
Lamin filament	2024-01-27	0.749174	0.981065	0	0	0.732042	0.211402	HTT
Spindle midzone	2024-01-27	0.749174	0.981065	0	0	0.732042	0.211402	MAP9
bacterial-type flagellum part	1953-02-01	0.749399	0.981065	0	0	0.746161	0.215255	SOCS3;IL8
PSII associated light-harvesting complex II	1953-02-01	0.749399	0.981065	0	0	0.746161	0.215255	CACNB4;SRI
RSF complex	1953-02-01	0.749399	0.981065	0	0	0.746161	0.215255	CPE;MT3
interleukin-35 complex	12/281	0.750094	0.981174	0	0	0.847538	0.243716	SOCS3;KIAA1109;ENTPD3;IL8;CADM2;GPR183;TNFAIP3;CCL2;STXBP6;CXCL14;KIAA0319;CXCL2
Kinetochore	5/125	0.753382	0.984276	0	0	0.792296	0.224365	APC;CKAP5;CLASP1;DYNC1I1;PAFAH1B1
IHF-DNA complex	1978-03-01	0.753692	0.984276	0	0	0.760884	0.215157	NEGR1;NKRF;PFKM
interleukin-23 complex	20/456	0.755659	0.986043	0	0	0.870809	0.243971	DPP10;SYT1;IL1R1;SEMA6D;SLC11A1;HMP19;TNFAIP3;ARPC5;SYP;CXCL2;FAM117B;ICAM1;SOCS3;ZFP36;RALGAPB;NFIL3;IL8;CCL2;PIP4K2C;MXRA5
EGO complex	6/149	0.759352	0.98831	0	0	0.797668	0.21959	LPHN1;FABP5;MAGI2;MYCBP2;ITPR1;ZNF238
Chromosome passenger complex	5/126	0.759515	0.98831	0	0	0.785707	0.216128	KCNJ6;PLAU;TMEM63C;CPE;CKAP5
Spindle pole	5/126	0.759515	0.98831	0	0	0.785707	0.216128	TUBGCP4;FRY;CALM1;CKAP5;DYNC1I1
Iridosome	2024-01-28	0.761707	0.98831	0	0	0.704892	0.191867	C19ORF10
Pollen tube tip	2024-01-28	0.761707	0.98831	0	0	0.704892	0.191867	CALM1
Integrin complex	2024-01-28	0.761707	0.98831	0	0	0.704892	0.191867	ITGA5
Intraciliary transport particle	2024-01-28	0.761707	0.98831	0	0	0.704892	0.191867	KIFAP3
CGRP receptor complex	1955-02-01	0.767547	0.993456	0	0	0.717928	0.189932	ADCYAP1R1;FOS
Cellulosome	1955-02-01	0.767547	0.993456	0	0	0.717928	0.189932	MAPK10;CEBPD
Actomyosin	1955-02-01	0.767547	0.993456	0	0	0.717928	0.189932	MYH10;AMOT
Ectoplasm	4/104	0.768572	0.993456	0	0	0.760644	0.200218	GABBR2;GJA1;PTK2B;PIP5K1C
Autophagosome	1980-03-01	0.768768	0.993456	0	0	0.741043	0.194869	HTT;PIP4K2C;UBQLN2
Chloroplast envelope	10/242	0.772506	0.994116	0	0	0.818878	0.211365	SLC4A8;C19ORF10;CACNA2D1;HSPB8;TYRO3;CXCR4;CALM1;SLC4A4;CD44;AFF2
Lamina reticularis	2024-01-29	0.773614	0.994116	0	0	0.679682	0.174462	IL8
Ornithine carbamoyltransferase complex	2024-01-29	0.773614	0.994116	0	0	0.679682	0.174462	ALDOC
Integrin alpha9-beta1 complex	2024-01-29	0.773614	0.994116	0	0	0.679682	0.174462	THBS1
Nuclear replication fork	2024-01-29	0.773614	0.994116	0	0	0.679682	0.174462	PURB
SAGA-type complex	2024-01-29	0.773614	0.994116	0	0	0.679682	0.174462	ATXN7L3
U2-type spliceosomal complex	2024-01-29	0.773614	0.994116	0	0	0.679682	0.174462	SNRPN
Transforming growth factor beta type II receptor homodimeric complex	4/105	0.774998	0.995098	0	0	0.753073	0.191954	DYNLT1;SERPINE1;SNAI1;THBS1
Endothelial microparticle	1956-02-01	0.776185	0.995825	0	0	0.704596	0.17852	SERPINE1;ICAM1
Inhibin complex	7/176	0.780813	0.996373	0	0	0.787149	0.194757	CHGA;UCHL1;KIT;C16ORF45;SYP;ENO2;CRYM
Noc complex	4/106	0.781283	0.996373	0	0	0.74565	0.18404	CHL1;OMG;C16ORF45;KCNH1
Cell pole	1982-03-01	0.783083	0.996373	0	0	0.722206	0.176592	GJA1;KIF1A;CXCL14
ATG1/ULK1 kinase complex	1982-03-01	0.783083	0.996373	0	0	0.722206	0.176592	RB1CC1;ATG13;CAMKK2
Thylakoid light-harvesting complex	1957-02-01	0.784541	0.996373	0	0	0.691749	0.167858	CACNB4;SRI
CBF3 complex	1957-02-01	0.784541	0.996373	0	0	0.691749	0.167858	RAP2A;FBXW7
Oral apparatus	2024-01-30	0.784927	0.996373	0	0	0.65621	0.15891	CALM1
RecQ helicase-Topo III complex	2024-01-30	0.784927	0.996373	0	0	0.65621	0.15891	SMARCA2
Acrosomal matrix	2024-01-30	0.784927	0.996373	0	0	0.65621	0.15891	PLAUR
Auxin efflux carrier complex	2024-01-30	0.784927	0.996373	0	0	0.65621	0.15891	NSF
Nuclear heterochromatin	2024-01-30	0.784927	0.996373	0	0	0.65621	0.15891	SATB1
ATR-ATRIP complex	2024-01-30	0.784927	0.996373	0	0	0.65621	0.15891	ATMIN
Immunological synapse	2024-01-30	0.784927	0.996373	0	0	0.65621	0.15891	ICAM1
pre-replicative complex	5/131	0.788464	0.996373	0	0	0.754328	0.17928	FBXW7;HUWE1;FOS;ATP1B1;CALM1
Cell junction	14/335	0.788707	0.996373	0	0	0.827996	0.196534	VASP;CADM1;CTNND2;PLEKHA6;AQP4;NLK;SORL1;PCLO;RELN;LRRC7;JMY;TLN2;C9ORF172;YWHAG
Phosphatidylinositol 3-kinase complex, class I	1983-03-01	0.789961	0.996373	0	0	0.713141	0.168138	GSK3B;KIT;AGAP2
Chloroplast thylakoid membrane	1983-03-01	0.789961	0.996373	0	0	0.713141	0.168138	CACNB4;SRI;ATPAF1
trans-Golgi network membrane	1983-03-01	0.789961	0.996373	0	0	0.713141	0.168138	SCAMP5;CLVS2;RAB6A
Ribonucleoprotein granule	6/155	0.791316	0.996373	0	0	0.765304	0.179125	ZFP36;BTBD2;MAPT;INA;DYNC1I1;PUM2
Keratohyalin granule	1958-02-01	0.792621	0.996373	0	0	0.67936	0.15789	STS;TYRO3
Apicoplast	4/108	0.793433	0.996373	0	0	0.731234	0.169197	FRRS1L;FMN2;ISPD;PFKM
Mpp10 complex	2024-01-31	0.795676	0.996373	0	0	0.634303	0.144979	MBD5
Axonemal outer doublet	2024-01-31	0.795676	0.996373	0	0	0.634303	0.144979	KIF3A
Euchromatin	2024-01-31	0.795676	0.996373	0	0	0.634303	0.144979	NELF
Gap junction	2024-01-31	0.795676	0.996373	0	0	0.634303	0.144979	GJA1
Cortical microtubule	1984-03-01	0.796657	0.996373	0	0	0.704299	0.160109	ANO5;CLASP1;PAFAH1B1
Organelle envelope lumen	1984-03-01	0.796657	0.996373	0	0	0.704299	0.160109	PINK1;NDUFS1;SORL1
Transferase complex	30/686	0.798809	0.996373	0	0	0.866729	0.194696	RNF11;PRKAA2;UBR3;ABAT;OGDHL;FBXO21;CCND2;ACVR1C;CAND1;PRKAR2B;BTBD3;RB1CC1;BTBD2;ENC1;CHML;BTRC;PRKACB;ATXN7L3;ZYG11B;CREBBP;ZER1;KLHDC5;FBXW7;KLHL24;MARCH6;ATG13;GAN;TAF4B;CDK14;PFKM
Mitotic checkpoint complex	5/133	0.799257	0.996373	0	0	0.742463	0.166365	GNAL;KIAA1377;CAMK2A;FAT3;RAB6A
bacterial-type flagellum	1959-02-01	0.800432	0.996373	0	0	0.667406	0.148567	SOCS3;IL8
LUBAC complex	1959-02-01	0.800432	0.996373	0	0	0.667406	0.148567	MYT1L;TNFAIP3
NSL complex	1959-02-01	0.800432	0.996373	0	0	0.667406	0.148567	ELOVL4;SNAI1
Calcitonin family receptor complex	1959-02-01	0.800432	0.996373	0	0	0.667406	0.148567	ADCYAP1R1;FOS
Thylakoid part	12/294	0.801161	0.996373	0	0	0.807906	0.179107	CACNB4;GNAL;HSPB8;CACNA1A;CPE;CNTN3;TXN;NETO2;MAPT;AP2B1;SRI;CALM1
Transforming growth factor beta receptor homodimeric complex	6/157	0.801219	0.996373	0	0	0.755087	0.167343	SNRPN;ACVR1C;ZFYVE9;SERPINE1;SNAI1;THBS1
Nitrate reductase complex	1985-03-01	0.803174	0.996373	0	0	0.695673	0.152481	NNT;NKRF;NAPG
HOPS complex	4/110	0.805036	0.996373	0	0	0.717361	0.155573	NSF;FAM107A;TBC1D24;ATP6V1H
Yolk granule	1932-01-01	0.805887	0.996373	0	0	0.613809	0.132467	PAFAH1B1
tRNA-intron endonuclease complex	1932-01-01	0.805887	0.996373	0	0	0.613809	0.132467	ENO2
Phosphatidylinositol 3-kinase complex, class II	1932-01-01	0.805887	0.996373	0	0	0.613809	0.132467	ARF3
Polarisome	1932-01-01	0.805887	0.996373	0	0	0.613809	0.132467	SNAP25
CORVET complex	1932-01-01	0.805887	0.996373	0	0	0.613809	0.132467	NSF
Mediator complex	1932-01-01	0.805887	0.996373	0	0	0.613809	0.132467	MED12L
Photoreceptor connecting cilium	1932-01-01	0.805887	0.996373	0	0	0.613809	0.132467	KIFAP3
Protein complex involved in cell adhesion	1932-01-01	0.805887	0.996373	0	0	0.613809	0.132467	ITGA5
GO:0005669	1932-01-01	0.805887	0.996373	0	0	0.613809	0.132467	TAF4B
Phosphatidylinositol phosphate phosphatase complex	13/318	0.806869	0.996373	0	0	0.809057	0.173619	PHLPP2;CHGA;GSK3B;MAGI2;IRS2;TSC1;ENO2;PREX2;PINK1;SCRN1;AKT3;KIT;SNAI1
Sperm flagellum	1960-02-01	0.807981	0.996373	0	0	0.655865	0.139841	GSTM3;PFKM
Subapical complex	9/228	0.808194	0.996373	0	0	0.780489	0.166208	ARHGAP44;SLC15A2;CNTN1;AQP4;FMN2;KCNK1;SLC4A4;VAMP2;CLASP1
Aryl hydrocarbon receptor complex	9/228	0.808194	0.996373	0	0	0.780489	0.166208	NCOA1;GSTM3;ARNT2;PDE2A;RSPO2;HMOX1;CARTPT;PDS5B;CYP46A1
Plastid envelope	10/251	0.808977	0.996373	0	0	0.78792	0.167027	SLC4A8;C19ORF10;CACNA2D1;HSPB8;TYRO3;CXCR4;CALM1;SLC4A4;CD44;AFF2
Plastid thylakoid membrane	1986-03-01	0.809514	0.996373	0	0	0.687256	0.145232	CACNB4;SRI;ATPAF1
Phagocytic vesicle	1986-03-01	0.809514	0.996373	0	0	0.687256	0.145232	SLC11A1;OCRL;ATP6V0A1
BAK complex	8/206	0.812194	0.998906	0	0	0.767432	0.159638	PPP1R15A;SIPA1L1;CCND2;PDZD2;IL8;SLC6A15;KCNA3;TSPYL5
NF-kappaB complex	38/864	0.814004	0.999881	0	0	0.871025	0.179248	ATF2;GSK3B;NFAT5;CEBPD;SERPINE1;PEBP1;TNFAIP3;CXCR4;TXN;CXCL2;THBS1;ICAM1;ADAMTS4;SOCS3;PAK1;ZFP36;CCND2;CAMKV;NKRF;PLAU;CNR1;CCL2;HMOX1;BTRC;IER3;NCOA1;MAP2K4;CREBBP;CADM1;GADD45B;IL1R1;PLAUR;PRKCA;FOS;IL8;SNAI1;CALM1;CD44
Thylakoid	12/298	0.815243	0.999881	0	0	0.796437	0.162687	CACNB4;GNAL;HSPB8;CACNA1A;CPE;CNTN3;TXN;NETO2;MAPT;AP2B1;SRI;CALM1
BRCA1-BARD1 complex	1933-01-01	0.815589	0.999881	0	0	0.594596	0.121205	UBE2K
CVT complex	1987-03-01	0.815681	0.999881	0	0	0.679038	0.138342	PRKAA2;RB1CC1;ATG13
pre-T cell receptor complex	4/112	0.816103	0.999881	0	0	0.704002	0.143064	KIT;ELAVL4;CXCR4;CD44
Haustorium	6/161	0.819928	0.999995	0	0	0.735445	0.146014	NSF;NCKAP1;FAIM2;CALM1;MEG8;XPR1
Vacuolar lumen	4/113	0.82144	0.999995	0	0	0.697506	0.137197	BCAN;NCAN;IDS;GPC5
Crystalloid	1962-02-01	0.822319	0.999995	0	0	0.633936	0.124015	SACS;C16ORF45
Metallochaperone complex	1934-01-01	0.824806	0.999995	0	0	0.576548	0.111047	SLC11A1
Chloroplast ATP synthase complex	1934-01-01	0.824806	0.999995	0	0	0.576548	0.111047	ATPAF1
Organelle	342/7121	0.825913	0.999995	0	0	0.940014	0.179793	ATF2;AHCYL2;SLC35B4;CCNI;SOGA3;ELK1;KIAA1107;KIAA1109;OPHN1;DPYSL2;AKT3;KIAA1467;FBXO3;PIP4K2C;BTRC;KIFAP3;ATXN7L3;C2ORF80;MEF2C;RBFOX1;RBFOX2;TSPYL1;RBFOX3;SLC6A17;ACSL1;SLC6A15;CACNA2D3;OMG;ANK2;ATG13;BCAN;KCNQ5;LPPR5;TAGLN3;CDS1;NECAB1;GALNTL1;TMEM63C;STXBP1;HSPA4L;TPRG1L;AGAP2;CD99L2;TXN;NLK;ZNF25;KALRN;MED12L;TTBK2;ABR;NUAK1;PGBD5;PRKAR2B;MAP2;HMOX1;PIP5K1C;SCN3B;ATP6V0A1;GSTM3;CREBBP;NDFIP2…
Male pronucleus	4/114	0.826648	0.999995	0	0	0.691129	0.131574	DYNC1H1;ADCYAP1R1;C16ORF45;ATP1A1
Curli	1989-03-01	0.827507	0.999995	0	0	0.663176	0.125564	PLAU;SERPINE1;TYRO3
PCNA complex	34/785	0.828111	0.999995	0	0	0.857134	0.161663	GSK3B;C17ORF75;SERPINE1;CXCR4;THY1;TXN;ENO2;THBS1;ICAM1;ELAVL3;SOCS3;GJA1;UCHL1;MFSD6;CCND2;PLAU;CHL1;CCL2;HMOX1;TMEM14A;CHGA;MAP2K4;CREBBP;RBFOX3;GADD45B;UBE2QL1;FOS;SYP;DUSP8;POU6F1;IL8;KIT;SNAI1;CD44
DNA polymerase processivity factor complex	34/785	0.828111	0.999995	0	0	0.857134	0.161663	GSK3B;C17ORF75;SERPINE1;CXCR4;THY1;TXN;ENO2;THBS1;ICAM1;ELAVL3;SOCS3;GJA1;UCHL1;MFSD6;CCND2;PLAU;CHL1;CCL2;HMOX1;TMEM14A;CHGA;MAP2K4;CREBBP;RBFOX3;GADD45B;UBE2QL1;FOS;SYP;DUSP8;POU6F1;IL8;KIT;SNAI1;CD44
Protein kinase CK2 complex	12/302	0.828573	0.999995	0	0	0.785284	0.147673	PDP1;GRIN2A;RALGAPB;PRKAR2B;KIF5C;MAGI2;S100A6;TAGLN3;FOS;CALM1;GRIN2B;YWHAG
Brahma complex	5/139	0.82904	0.999995	0	0	0.708993	0.132927	NEUROD2;PRKAA2;LDB2;SMARCA2;CD44
W chromosome	1963-02-01	0.829122	0.999995	0	0	0.62351	0.116838	PDP1;ANK2
SUMO-targeted ubiquitin ligase complex	1963-02-01	0.829122	0.999995	0	0	0.62351	0.116838	USP11;PAFAH1B1
Proteasome activator complex	4/115	0.831731	0.999995	0	0	0.684866	0.126184	S100A6;HTT;ARPC5;HTR2A
interleukin-12 complex	21/504	0.832057	0.999995	0	0	0.824129	0.15152	GADD45B;SYT1;IL1R1;SLC11A1;TNFAIP3;ARPC5;CARTPT;FAM213A;CXCL2;FAM117B;ICAM1;SOCS3;ZFP36;RALGAPB;NFIL3;IL8;HMOX1;CCL2;PIP4K2C;TMSB10;CD44
GO:0042603	1990-03-01	0.833172	0.999995	0	0	0.655519	0.119642	CHRM3;CADM1;IL8
Plastoglobule	1935-01-01	0.833563	0.999995	0	0	0.559561	0.101866	SLC6A8
RITS complex	1935-01-01	0.833563	0.999995	0	0	0.559561	0.101866	TXN
Central cylinder	1935-01-01	0.833563	0.999995	0	0	0.559561	0.101866	ATP6V0A1
Synaptonemal complex	1935-01-01	0.833563	0.999995	0	0	0.559561	0.101866	SYN1
Plastid membrane	9/235	0.834573	0.999995	0	0	0.756033	0.136717	SLC4A8;C19ORF10;CACNA2D1;HSPB8;TYRO3;CXCR4;SLC4A4;CD44;AFF2
TAP complex	1964-02-01	0.835689	0.999995	0	0	0.613421	0.110109	NBAS;DYNLT1
Activin B complex	1964-02-01	0.835689	0.999995	0	0	0.613421	0.110109	ACVR1C;SERPINE1
Central vacuole	1964-02-01	0.835689	0.999995	0	0	0.613421	0.110109	SRI;ATP6V0A1
Dbf4-dependent protein kinase complex	1964-02-01	0.835689	0.999995	0	0	0.613421	0.110109	PAK1;AP2B1
Chloroplast membrane	9/236	0.838101	0.999995	0	0	0.752663	0.132933	SLC4A8;C19ORF10;CACNA2D1;HSPB8;TYRO3;CXCR4;SLC4A4;CD44;AFF2
Basement membrane	1991-03-01	0.838677	0.999995	0	0	0.648036	0.114009	ANXA2;COL4A1;EFNA5
Contractile ring	4/117	0.841522	0.999995	0	0	0.672673	0.116065	CAMKV;NPTN;ZNF238;SCN3B
H zone	1936-01-01	0.841883	0.999995	0	0	0.543545	0.093552	KIAA1109
A band	1936-01-01	0.841883	0.999995	0	0	0.543545	0.093552	ANK2
Chloroplast ribosome	1965-02-01	0.842027	0.999995	0	0	0.603653	0.103794	TMEM63C;RPS12
Hydrogenosome	1965-02-01	0.842027	0.999995	0	0	0.603653	0.103794	NNT;PFKM
Chloroplast	24/575	0.843942	0.999995	0	0	0.825127	0.14	GOT1;NEGR1;ACSL1;TMEM63C;HSPB8;GOT2;CACNA1A;NETO2;SRI;TXN;SLC4A4;ACACA;GLS;PRDX2;SLC4A8;SLC6A8;CACNB4;NT5DC3;ALDOC;ISPD;RAPGEF5;CALM1;CD44;RPS12
SLIK (SAGA-like) complex	1992-03-01	0.844024	0.999995	0	0	0.64072	0.10865	UCHL1;PINK1;REEP5
Biofilm matrix component	1992-03-01	0.844024	0.999995	0	0	0.64072	0.10865	PLAU;SERPINE1;SNAR-F
Chloroplast thylakoid	1992-03-01	0.844024	0.999995	0	0	0.64072	0.10865	CACNB4;SRI;ATPAF1
External encapsulating structure part	6/167	0.845346	0.999995	0	0	0.707812	0.118919	MAPK10;TMEM245;LHX2;PTPN4;ZDHHC17;AFF2
protein-carbohydrate complex	4/118	0.846236	0.999995	0	0	0.666737	0.111316	CNTNAP1;SLIT2;L1CAM;CD44
Plasma lipoprotein particle	1937-01-01	0.849787	0.999995	0	0	0.528419	0.0860105	SORL1
Spore wall	1994-03-01	0.854258	0.999995	0	0	0.626572	0.0986988	MYCBP2;CCDC109B;PEBP1
Glycoprotein Ib-IX-V complex	1994-03-01	0.854258	0.999995	0	0	0.626572	0.0986988	TMEM245;PTK2B;CALM1
membrane-bounded organelle	318/6672	0.856201	0.999995	0	0	0.930878	0.144519	ATF2;AHCYL2;SLC35B4;CCNI;ELK1;KIAA1107;KIAA1109;OPHN1;DPYSL2;AKT3;KIAA1467;FBXO3;PIP4K2C;BTRC;KIFAP3;ATXN7L3;C2ORF80;MEF2C;RBFOX1;RBFOX2;TSPYL1;RBFOX3;SLC6A17;ACSL1;SLC6A15;CACNA2D3;OMG;ANK2;ATG13;BCAN;KCNQ5;TAGLN3;CDS1;NECAB1;GALNTL1;STXBP1;TPRG1L;AGAP2;CD99L2;TXN;NLK;ZNF25;KALRN;MED12L;ABR;NUAK1;PGBD5;PRKAR2B;MAP2;HMOX1;PIP5K1C;SCN3B;ATP6V0A1;GSTM3;CREBBP;NDFIP2;FZD3;GADD45B;IQSEC1;NR1D2;NETO2;…
BLOC-2 complex	1938-01-01	0.857296	0.999995	0	0	0.51411	0.0791583	DNAJC6
Lipoprotein particle	1938-01-01	0.857296	0.999995	0	0	0.51411	0.0791583	SORL1
Plastid thylakoid	1995-03-01	0.859152	0.999995	0	0	0.619729	0.0940808	CACNB4;SRI;ATPAF1
Nuclear matrix	1995-03-01	0.859152	0.999995	0	0	0.619729	0.0940808	SATB1;NELF;ENC1
Acrosomal vesicle	1995-03-01	0.859152	0.999995	0	0	0.619729	0.0940808	RAB3A;SV2B;KIT
Axoneme	1995-03-01	0.859152	0.999995	0	0	0.619729	0.0940808	BBS7;MAPT;KIFAP3
Ciliary plasm	1995-03-01	0.859152	0.999995	0	0	0.619729	0.0940808	BBS7;MAPT;KIFAP3
single-stranded DNA-binding protein complex	8/220	0.863357	0.999995	0	0	0.716219	0.105232	PURB;CHRM3;LHX2;AQP4;LDB2;KIFAP3;SPTAN1;SLC25A4
Apical cytoplasm	4/122	0.863923	0.999995	0	0	0.644	0.094199	CHGA;RAP2A;ERBB4;CNTN1
Pilus part	1939-01-01	0.864431	0.999995	0	0	0.500554	0.0729228	PPP3CA
Annulate lamellae	1939-01-01	0.864431	0.999995	0	0	0.500554	0.0729228	ENO2
protein-lipid complex	1939-01-01	0.864431	0.999995	0	0	0.500554	0.0729228	SORL1
Cytosolic small ribosomal subunit	1939-01-01	0.864431	0.999995	0	0	0.500554	0.0729228	RPS12
Messenger ribonucleoprotein complex	11/291	0.864686	0.999995	0	0	0.745195	0.108343	CYFIP2;PURB;DYNC1H1;ZFP36;TMEM63C;STAU2;KIF5C;ELAVL4;ELAVL2;ELAVL3;SYNE1
Complement component C1 complex	1969-02-01	0.865216	0.999995	0	0	0.567494	0.0821596	CCL2;GLS
Sperm part	5/148	0.866878	0.999995	0	0	0.664054	0.0948647	GSTM3;RAB3A;SV2B;KIT;PFKM
Extracellular ferritin complex	4/123	0.868063	0.999995	0	0	0.638554	0.09035	HMOX1;TXN;SCN2A;CP
Focal adhesion	4/123	0.868063	0.999995	0	0	0.638554	0.09035	VASP;LRRC7;TLN2;C9ORF172
Tubular endosome	1970-02-01	0.870504	0.999995	0	0	0.559119	0.0775402	EHD3;AMPH
Polycystin complex	1970-02-01	0.870504	0.999995	0	0	0.559119	0.0775402	SACS;RGS7
Microvillus	1970-02-01	0.870504	0.999995	0	0	0.559119	0.0775402	ATP6V1A;FMN2
Translation repressor complex	1940-01-01	0.871209	0.999995	0	0	0.487694	0.0672401	PINK1
Large latent transforming growth factor-beta complex	1940-01-01	0.871209	0.999995	0	0	0.487694	0.0672401	PRKCA
Cytoneme	1940-01-01	0.871209	0.999995	0	0	0.487694	0.0672401	AMPH
Intracellular organelle lumen	57/1304	0.871326	0.999995	0	0	0.862461	0.118794	SNAP25;CSRNP3;SLC35F3;DENND5B;OGDHL;WASL;RNF157;RBM3;AKAP11;NKRF;KIF5C;DPYSL2;ENSA;KIF1B;TSPYL1;SLC6A17;SLC6A15;TMOD2;CKAP5;OLFM1;LRRC7;DNAJC6;ALDOC;ATPAF1;ZFP106;GRAMD1B;NDRG4;NBAS;DDX24;AGAP2;LRP4;SLC1A3;UBR3;TXN;NLK;KALRN;MED12L;ACACA;NUAK1;MAP2;SLIT2;RAB6A;SOCS7;ATP9A;LINGO2;GSTM3;IQSEC1;GAD1;NAP1L3;ATP2B1;BTBD10;NELL2;DLG3;NOVA1;CAMK4;TAF4B;APBA2
Nuclear lumen	57/1304	0.871326	0.999995	0	0	0.862461	0.118794	SNAP25;CSRNP3;SLC35F3;DENND5B;OGDHL;WASL;RNF157;RBM3;AKAP11;NKRF;KIF5C;DPYSL2;ENSA;KIF1B;TSPYL1;SLC6A17;SLC6A15;TMOD2;CKAP5;OLFM1;LRRC7;DNAJC6;ALDOC;ATPAF1;ZFP106;GRAMD1B;NDRG4;NBAS;DDX24;AGAP2;LRP4;SLC1A3;UBR3;TXN;NLK;KALRN;MED12L;ACACA;NUAK1;MAP2;SLIT2;RAB6A;SOCS7;ATP9A;LINGO2;GSTM3;IQSEC1;GAD1;NAP1L3;ATP2B1;BTBD10;NELL2;DLG3;NOVA1;CAMK4;TAF4B;APBA2
Nucleolus	57/1304	0.871326	0.999995	0	0	0.862461	0.118794	SNAP25;CSRNP3;SLC35F3;DENND5B;OGDHL;WASL;RNF157;RBM3;AKAP11;NKRF;KIF5C;DPYSL2;ENSA;KIF1B;TSPYL1;SLC6A17;SLC6A15;TMOD2;CKAP5;OLFM1;LRRC7;DNAJC6;ALDOC;ATPAF1;ZFP106;GRAMD1B;NDRG4;NBAS;DDX24;AGAP2;LRP4;SLC1A3;UBR3;TXN;NLK;KALRN;MED12L;ACACA;NUAK1;MAP2;SLIT2;RAB6A;SOCS7;ATP9A;LINGO2;GSTM3;IQSEC1;GAD1;NAP1L3;ATP2B1;BTBD10;NELL2;DLG3;NOVA1;CAMK4;TAF4B;APBA2
Organelle lumen	57/1304	0.871326	0.999995	0	0	0.862461	0.118794	SNAP25;CSRNP3;SLC35F3;DENND5B;OGDHL;WASL;RNF157;RBM3;AKAP11;NKRF;KIF5C;DPYSL2;ENSA;KIF1B;TSPYL1;SLC6A17;SLC6A15;TMOD2;CKAP5;OLFM1;LRRC7;DNAJC6;ALDOC;ATPAF1;ZFP106;GRAMD1B;NDRG4;NBAS;DDX24;AGAP2;LRP4;SLC1A3;UBR3;TXN;NLK;KALRN;MED12L;ACACA;NUAK1;MAP2;SLIT2;RAB6A;SOCS7;ATP9A;LINGO2;GSTM3;IQSEC1;GAD1;NAP1L3;ATP2B1;BTBD10;NELL2;DLG3;NOVA1;CAMK4;TAF4B;APBA2
membrane-enclosed lumen	57/1304	0.871326	0.999995	0	0	0.862461	0.118794	SNAP25;CSRNP3;SLC35F3;DENND5B;OGDHL;WASL;RNF157;RBM3;AKAP11;NKRF;KIF5C;DPYSL2;ENSA;KIF1B;TSPYL1;SLC6A17;SLC6A15;TMOD2;CKAP5;OLFM1;LRRC7;DNAJC6;ALDOC;ATPAF1;ZFP106;GRAMD1B;NDRG4;NBAS;DDX24;AGAP2;LRP4;SLC1A3;UBR3;TXN;NLK;KALRN;MED12L;ACACA;NUAK1;MAP2;SLIT2;RAB6A;SOCS7;ATP9A;LINGO2;GSTM3;IQSEC1;GAD1;NAP1L3;ATP2B1;BTBD10;NELL2;DLG3;NOVA1;CAMK4;TAF4B;APBA2
Motile cilium	4/124	0.872094	0.999995	0	0	0.633199	0.0866587	GSTM3;ANXA1;PFKM;PAFAH1B1
Symplast	1998-03-01	0.872978	0.999995	0	0	0.600063	0.0815156	RIMS1;KCNIP4;XPR1
Nrd1 complex	1971-02-01	0.875601	0.999995	0	0	0.550987	0.0731959	SLC1A1;KCNA3
mRNA editing complex	4/125	0.876018	0.999995	0	0	0.627933	0.0831187	CACNB2;GRIA2;ACSL6;HTR2A
Condensed chromosome kinetochore	1999-03-01	0.877312	0.999995	0	0	0.593781	0.0777213	CKAP5;CLASP1;DYNC1I1
NatB complex	1941-01-01	0.877648	0.999995	0	0	0.475476	0.0620541	2024-03-06
Cyclin B1-CDK1 complex	1941-01-01	0.877648	0.999995	0	0	0.475476	0.0620541	AKT3
AIM2 inflammasome complex	1941-01-01	0.877648	0.999995	0	0	0.475476	0.0620541	GBP2
Ski complex	8/225	0.878645	0.999995	0	0	0.69953	0.0905016	NUAK1;OLFM2;THRA;ZFYVE9;SERPINE1;NRCAM;PAK3;GABRD
Myb complex	16/414	0.88352	0.999995	0	0	0.761608	0.0943184	CREBBP;THRA;FBXW7;NTRK3;CACNA2D3;FOS;RORB;NLK;HS6ST3;RAP2A;CCND2;KIT;NEFM;PDE7B;LPHN3;XPR1
MutSbeta complex	1942-01-01	0.883766	0.999995	0	0	0.463855	0.0573153	PRPF19
Granulocyte macrophage colony-stimulating factor receptor complex	1942-01-01	0.883766	0.999995	0	0	0.463855	0.0573153	C5AR1
Midbody	4/128	0.887172	0.999995	0	0	0.612644	0.0733438	RAP2A;ANXA2;KIAA1377;MYH10
Intercellular bridge	1943-01-01	0.889578	0.999995	0	0	0.452787	0.0529796	ZNF238
Nuclear pore	1974-02-01	0.8898	0.999995	0	0	0.527945	0.0616418	RGPD8;KPNA5
Terminal loop	6/180	0.890443	0.999995	0	0	0.654477	0.0759433	RBFOX2;CAND1;IL8;GSTA4;KCNA2;CNTN1
Centriole	3/103	0.893363	0.999995	0	0	0.56991	0.064264	KIF3A;HTT;TTBK2
laminin-5 complex	5/156	0.894339	0.999995	0	0	0.628606	0.0701969	GABBR2;GJA1;SHC3;PLAUR;CD44
Microbody lumen	1944-01-01	0.8951	0.999995	0	0	0.442234	0.0490082	CRYM
Peroxisomal matrix	1944-01-01	0.8951	0.999995	0	0	0.442234	0.0490082	CRYM
Basal part of cell	1944-01-01	0.8951	0.999995	0	0	0.442234	0.0490082	CLASP1
Cell surface furrow	1944-01-01	0.8951	0.999995	0	0	0.442234	0.0490082	MYH10
Cleavage furrow	1944-01-01	0.8951	0.999995	0	0	0.442234	0.0490082	MYH10
Cornified envelope	1944-01-01	0.8951	0.999995	0	0	0.442234	0.0490082	ANXA1
Axonemal microtubule	3/104	0.89707	0.999995	0	0	0.564237	0.0612881	KIF3A;CALM1;TTBK2
Cell wall part	3/104	0.89707	0.999995	0	0	0.564237	0.0612881	PPP1R15A;ANXA6;GLS
gamma-delta T cell receptor complex	4/131	0.897439	0.999995	0	0	0.598077	0.0647178	KIT;THY1;CD44;ICAM1
Primary cell wall	1976-02-01	0.898415	0.999995	0	0	0.513622	0.0550208	PPP1R15A;ANXA6
Cytoplasmic mRNA processing body	1976-02-01	0.898415	0.999995	0	0	0.513622	0.0550208	ZFP36;BTBD2
chromosome, centromeric region	6/183	0.899099	0.999995	0	0	0.643282	0.0684207	APC;PDS5B;CKAP5;CLASP1;DYNC1I1;PAFAH1B1
Protein N-acetylglucosaminyltransferase complex	1945-01-01	0.900346	0.999995	0	0	0.43216	0.0453665	ACSL1
Mitochondrial intermembrane space	1977-02-01	0.902483	0.999995	0	0	0.506747	0.0519949	PINK1;NDUFS1
Arbuscule	4/133	0.903819	0.999995	0	0	0.588742	0.0595372	NCKAP1;CALM1;MEG8;XPR1
alpha-beta T cell receptor complex	3/106	0.904138	0.999995	0	0	0.553222	0.0557503	THY1;CD44;ICAM1
Transcription elongation factor complex	1946-01-01	0.90533	0.999995	0	0	0.422534	0.0420235	MLLT3
cis-Golgi network	1946-01-01	0.90533	0.999995	0	0	0.422534	0.0420235	COPZ2
HIR complex	5/160	0.906134	0.999995	0	0	0.612254	0.0603489	NISCH;OPHN1;IRS2;KCNK1;AFF2
light-harvesting complex, core complex	3/107	0.907504	0.999995	0	0	0.547874	0.0531751	CHRNB2;NNT;LRRC4C
B875 antenna complex	3/107	0.907504	0.999995	0	0	0.547874	0.0531751	CHRNB2;NNT;LRRC4C
Meprin A complex	1947-01-01	0.910065	0.999995	0	0	0.413327	0.0389518	SCRN1
GET complex	1947-01-01	0.910065	0.999995	0	0	0.413327	0.0389518	SLC15A2
Mitochondrial respiratory chain complex I	1947-01-01	0.910065	0.999995	0	0	0.413327	0.0389518	NDUFS1
NADH dehydrogenase complex	1947-01-01	0.910065	0.999995	0	0	0.413327	0.0389518	NDUFS1
Respiratory chain complex I	1947-01-01	0.910065	0.999995	0	0	0.413327	0.0389518	NDUFS1
Median body	1979-02-01	0.910167	0.999995	0	0	0.493533	0.0464549	SERPINE1;DKK3
Condensed chromosome, centromeric region	3/108	0.910763	0.999995	0	0	0.542627	0.0507206	CKAP5;CLASP1;DYNC1I1
Kinetochore microtubule	3/109	0.913918	0.999995	0	0	0.53748	0.048381	CKAP5;CLASP1;PAFAH1B1
Apolipoprotein B mRNA editing enzyme complex	3/109	0.913918	0.999995	0	0	0.53748	0.048381	NBEA;FBXW7;PRKACB
XRCC2-RAD51D complex	1948-01-01	0.914563	0.999995	0	0	0.404511	0.0361265	SOCS3
Xylanosome	1948-01-01	0.914563	0.999995	0	0	0.404511	0.0361265	PLAU
iron-sulfur cluster transfer complex	1948-01-01	0.914563	0.999995	0	0	0.404511	0.0361265	CXCL14
Annuli extracellular matrix	1948-01-01	0.914563	0.999995	0	0	0.404511	0.0361265	EMILIN2
Collagen and cuticulin-based cuticle extracellular matrix	1948-01-01	0.914563	0.999995	0	0	0.404511	0.0361265	EMILIN2
Collagen and cuticulin-based cuticle extracellular matrix part	1948-01-01	0.914563	0.999995	0	0	0.404511	0.0361265	EMILIN2
Cortical layer of collagen and cuticulin-based cuticle extracellular matrix	1948-01-01	0.914563	0.999995	0	0	0.404511	0.0361265	EMILIN2
Glycoprotein network	1948-01-01	0.914563	0.999995	0	0	0.404511	0.0361265	PPP1R15A
ER to Golgi transport vesicle membrane	1948-01-01	0.914563	0.999995	0	0	0.404511	0.0361265	CNIH2
GARP complex	4/137	0.915533	0.999995	0	0	0.570914	0.0503823	RBFOX1;NDFIP1;ATG13;ATP6V0A1
Nucleocytoplasmic shuttling complex	6/190	0.917045	0.999995	0	0	0.618579	0.0535685	ZFP36;CREBBP;MYCBP2;WASF1;TNPO2;APBA2
MAD1 complex	4/138	0.918256	0.999995	0	0	0.566624	0.0483214	STAU2;HTR2A;ENPP5;UBE2K
Replication fork	1949-01-01	0.918836	0.999995	0	0	0.396063	0.0335256	PURB
Brush border membrane	1949-01-01	0.918836	0.999995	0	0	0.396063	0.0335256	KCNK1
Apoplast	5/165	0.919249	0.999995	0	0	0.592963	0.0499268	RIMS1;ABCD2;SLC11A1;OMG;CALM1
AP-1 adaptor complex	6/191	0.919367	0.999995	0	0	0.615203	0.05172	CA10;TSPAN7;CHN1;HMOX1;CARTPT;AP2B1
pre-primosome complex	1982-02-01	0.920635	0.999995	0	0	0.47495	0.0392742	LHX2;HUWE1
Plastid ribosome	1982-02-01	0.920635	0.999995	0	0	0.47495	0.0392742	TMEM63C;RPS12
Nuclear chromatin	10/292	0.921877	0.999995	0	0	0.671892	0.0546537	NCOA1;KLHDC3;CREBBP;THRB;SATB1;NELF;ENC1;NR1D1;PLCB1;SMARCA2
Ragulator complex	1950-01-01	0.922896	0.999995	0	0	0.38796	0.0311293	EFNA5
Fc-gamma receptor III complex	1950-01-01	0.922896	0.999995	0	0	0.38796	0.0311293	C5AR1
Activin A complex	10/294	0.925494	0.999995	0	0	0.66709	0.0516513	CCND2;ACVR1C;IL8;ZFYVE9;SERPINE1;KIT;CXCR4;TNR;CCL2;THY1
Xanthophore	1951-01-01	0.926753	0.999995	0	0	0.380181	0.0289195	SOX5
Photosystem II reaction center	1951-01-01	0.926753	0.999995	0	0	0.380181	0.0289195	STRBP
Etioplast	1951-01-01	0.926753	0.999995	0	0	0.380181	0.0289195	SRI
Mitotic spindle	1951-01-01	0.926753	0.999995	0	0	0.380181	0.0289195	MAP9
ASTRA complex	1951-01-01	0.926753	0.999995	0	0	0.380181	0.0289195	KIAA1109
Cajal body	1951-01-01	0.926753	0.999995	0	0	0.380181	0.0289195	ANKS1B
NPHP complex	1984-02-01	0.926964	0.999995	0	0	0.463317	0.035138	CDKL2;PRICKLE2
Mitochondrial respiratory chain	1984-02-01	0.926964	0.999995	0	0	0.463317	0.035138	NNT;NDUFS1
Collagen trimer	1984-02-01	0.926964	0.999995	0	0	0.463317	0.035138	COL4A1;EMILIN2
GO:0000794	1984-02-01	0.926964	0.999995	0	0	0.463317	0.035138	KIFAP3;SYN1
Histone acetyltransferase complex	1984-02-01	0.926964	0.999995	0	0	0.463317	0.035138	CREBBP;ATXN7L3
Mitochondrial matrix	15/417	0.930054	0.999995	0	0	0.706032	0.0511959	GOT2;PDE2A;AGXT2L1;ABAT;OGDHL;PPM1K;GLS;PDP1;ALDH6A1;ERBB4;OXCT1;PDK3;NDUFS1;ACO2;IDH3A
Cytochrome b6f complex	1952-01-01	0.930418	0.999995	0	0	0.372706	0.0268802	CNTN3
ESCRT II complex	1952-01-01	0.930418	0.999995	0	0	0.372706	0.0268802	CXCR4
GO:0097525	1952-01-01	0.930418	0.999995	0	0	0.372706	0.0268802	SNRPN
Elastic fiber	5/171	0.93283	0.999995	0	0	0.571349	0.0397273	SPHKAP;IL8;KIT;CCL2;SCN3B
Photosystem	8/249	0.933633	0.999995	0	0	0.629062	0.0431987	GNAL;SLC11A1;CNTN3;TXN;NETO2;SRI;CALM1;LRRC4C
Mitochondrial processing peptidase complex	1953-01-01	0.933899	0.999995	0	0	0.36552	0.0249969	PINK1
NoRC complex	4/145	0.935208	0.999995	0	0	0.538294	0.0360584	KIT;STXBP5;FOS;SCN3A
Storage vacuole	1954-01-01	0.937206	0.999995	0	0	0.358604	0.0232563	REEP5
Mucus layer	16/446	0.937266	0.999995	0	0	0.703718	0.0455929	CHGA;TMEM63C;GPR83;TXN;ENO2;SLC4A4;MEG8;DCLK1;ICAM1;IL8;EEF1A2;HMOX1;CCL2;TRIM37;CALM1;CD44
Catalytic step 2 spliceosome	1988-02-01	0.938219	0.999995	0	0	0.441674	0.0281662	SNRPN;PRPF19
S-layer	3/119	0.940307	0.999995	0	0	0.490885	0.0302135	THRB;MTX3;KCNH1
Protein phosphatase 4 complex	1955-01-01	0.940348	0.999995	0	0	0.351945	0.0216466	ACACA
Protein body	1989-02-01	0.940764	0.999995	0	0	0.436574	0.0266583	ALDOC;TXN
Activin complex	11/329	0.9419	0.999995	0	0	0.654814	0.0391948	CCND2;ACVR1C;IL8;ZFYVE9;SERPINE1;KIT;SNAI1;CXCR4;TNR;CCL2;THY1
Interchromatin granule	1990-02-01	0.94321	0.999995	0	0	0.43159	0.0252336	HTR2A;PLCB1
mRNA cleavage stimulating factor complex	1957-01-01	0.946168	0.999995	0	0	0.339339	0.0187774	ADD2
Granum	1957-01-01	0.946168	0.999995	0	0	0.339339	0.0187774	HSPB8
Cytosolic part	6/205	0.946377	0.999995	0	0	0.571497	0.0314976	GUCY1B3;GUCY1A2;TSC1;ENO2;PFKM;RPS12
iron-sulfur cluster assembly complex	1992-02-01	0.947815	0.999995	0	0	0.421954	0.022615	TXN;ACO2
Mannosyltransferase complex	1993-02-01	0.949982	0.999995	0	0	0.417296	0.0214123	MYCBP2;FXYD1
Protein acetyltransferase complex	1993-02-01	0.949982	0.999995	0	0	0.417296	0.0214123	CREBBP;ATXN7L3
Acetyltransferase complex	1993-02-01	0.949982	0.999995	0	0	0.417296	0.0214123	CREBBP;ATXN7L3
CAF-1 complex	5/181	0.95098	0.999995	0	0	0.5386	0.0270713	ZFP36;GABBR1;REEP5;ZFYVE9;CPEB3
senescence-associated heterochromatin focus	1959-01-01	0.951421	0.999995	0	0	0.327604	0.0163143	NAMPT
Interferon regulatory factor 5 complex	1959-01-01	0.951421	0.999995	0	0	0.327604	0.0163143	TNFAIP3
Condensed nuclear chromosome outer kinetochore	1959-01-01	0.951421	0.999995	0	0	0.327604	0.0163143	CKAP5
DASH complex	1959-01-01	0.951421	0.999995	0	0	0.327604	0.0163143	CKAP5
Small nuclear ribonucleoprotein complex	1959-01-01	0.951421	0.999995	0	0	0.327604	0.0163143	SNRPN
Interferon regulatory factor complex	7/235	0.951815	0.999995	0	0	0.581629	0.0287237	CREBBP;SIPA1L1;GADD45B;IL8;IL1R1;GPR183;CCL2
Retrotransposon nucleocapsid	7/235	0.951815	0.999995	0	0	0.581629	0.0287237	NRSN1;KIAA1324;EPT1;CNTN1;CXCR4;HMP19;DUSP8
PBAF complex	1960-01-01	0.953852	0.999995	0	0	0.322034	0.015215	SMARCA2
Contact site	5/183	0.954026	0.999995	0	0	0.532491	0.0250615	PDP1;RALGAPB;MTX3;MYO9A;ICAM1
[truncated: 109 more rows]

## Sheet: Wiki Pathway
_MEMBER_MyList	_LogP_MyList	GO	_PATTERN_	_RANK_	GiniIndex	Category	CategoryID	Description	PARENT_GO	LogP	Enrichment	Z-score	#TotalGeneInLibrary	#GeneInGO	#GeneInHitList	#GeneInGOAndHitList	%InGO	STDV %InGO	GeneID	Hits	Log(q-value)	EvidenceCutoff	GROUP_ID	FirstInGroupByEnrichment	FirstInGroupByLogP	BestLogPInGroup	BestEnrichmentInGroup	URL
[truncated: 128 more rows]

[truncated: 2 more sheets: GO BP, PPI Network]
